# Supplementary material for: Urine metabolomics phenotyping and urinary biomarker exploratory in mild cognitive impairment and Alzheimer’s disease
Source: Front Aging Neurosci. 2023 Dec 22;15:1273807. doi: 10.3389/fnagi.2023.1273807 (PMC10768723; doi:10.3389/fnagi.2023.1273807)
Supplement: Supplementary file 2 [file Data_Sheet_2.XLSX]

## Sheet: Sheet1
Compound_ID	Name	Formula	Molecular Weight	RT [min]	m/z	mzCloud_Results	mzVault_Results	MassList_Results	Class_I	Class_II	Class_III	Class_IV	all_MCI1	all_MCI10	all_MCI11	all_MCI12	all_MCI13	all_MCI14	all_MCI15	all_MCI16	all_MCI17	all_MCI18	all_MCI19	all_MCI2	all_MCI20	all_MCI21	all_MCI22	all_MCI23	all_MCI24	all_MCI25	all_MCI26	all_MCI27	all_MCI28	all_MCI29	all_MCI3	all_MCI30	all_MCI31	all_MCI32	all_MCI33	all_MCI34	all_MCI35	all_MCI36	all_MCI37	all_MCI38	all_MCI39	all_MCI4	all_MCI40	all_MCI41	all_MCI42
Com_10002_neg	LPE 18:1	C23 H46 N O7 P	479.304	9.418	478.297	No results	Invalid mass	No results	Lipids and lipid-like molecules	Glycerophospholipids	Glycerophosphoethanolamines	1-acyl-sn-glycero-3-phosphoethanolamines	3401.78	2004.61	4209.29	2028.93	2569.61	2309.93	2694.31	4112.38	7821.85	5331.8	2576.11	2351.67	15539.8	14539.1	291311	2202.22	8902.56	6621.87	1909.53	2091.11	2059.22	191844	2537.31	2252.59	2534.09	12471.3	5544.67	2161.64	15184.8	9828.71	3396.46	11341.6	2029.78	1952.14	2025.05	12372.8	71409.6
Com_1005_pos	3-Methoxycinnamic acid	C10 H10 O3	160.053	5.673	161.061	Invalid mass	No results	No results	Phenylpropanoids and polyketides	Cinnamic acids and derivatives	Hydroxycinnamic acids and derivatives	Coumaric acids and derivatives	1.96106e+07	5.78599e+06	2.13482e+08	4.68289e+06	2.45109e+07	2.13021e+07	2.44638e+08	1.39611e+07	9.417e+07	1.48964e+07	6.24947e+07	9.04154e+07	1.83092e+07	4.19772e+07	2.04756e+07	1.144e+08	1.05286e+07	2.03323e+07	2.42844e+07	1.1169e+07	1.71959e+07	2.66043e+07	2.87848e+07	2.23408e+07	9.92346e+06	1.68387e+08	1.59182e+08	1.19771e+07	4.01618e+07	5.8855e+07	1.48879e+07	2.4809e+07	1.43366e+07	3.76592e+07	1.10382e+07	2.30754e+07	5.50087e+07
Com_10068_neg	Rotenone	C23 H22 O6	394.139	5.006	393.131	Invalid mass	No results	No results	Phenylpropanoids and polyketides	Isoflavonoids	Rotenoids	Rotenones	25215.9	34235.7	149388	208629	116005	111816	431043	40704	63182.5	69054.5	187216	443688	1.55047e+06	1.2093e+06	84777.3	2.28506e+07	49485.8	90798.3	41117.7	65569.6	130244	1.58121e+06	114268	2.1013e+06	82369.7	337902	180634	70400.9	90292.1	157003	53083.7	43656.2	63989.4	65050.4	107291	1.68852e+06	3.10476e+06
Com_10088_neg	DL-m-Tyrosine	C9 H11 N O3	181.074	1.547	180.067	No results	No results	Full match	Organic acids and derivatives	Carboxylic acids and derivatives	Amino acids, peptides, and analogues	Phenylalanine and derivatives	6.18003e+06	3.42545e+06	7.53936e+06	6.48729e+06	5.86107e+06	2.16568e+07	2.05937e+07	1.8398e+07	4.94137e+07	3.44799e+07	1.28046e+07	1.45371e+07	7.35624e+06	2.89933e+07	7.27205e+06	1.53985e+07	6.9966e+06	2.23646e+07	6.04339e+06	6.75827e+06	2.32611e+07	2.12853e+07	3.44167e+07	1.5875e+07	1.13062e+07	3.22665e+07	2.78956e+07	8.14392e+06	1.81235e+07	3.72545e+07	1.21862e+07	1.59629e+07	1.09862e+07	5.33963e+06	1.17541e+07	4.4784e+07	2.88711e+07
Com_10149_pos	4-Hydroxyisoleucine	C6 H13 N O3	147.09	1.404	148.098	No results	No results	Full match	Organic acids and derivatives	Carboxylic acids and derivatives	Amino acids, peptides, and analogues	Isoleucine and derivatives	8.40154e+06	9.56918e+06	2.83982e+07	1.39348e+07	1.9724e+07	2.7781e+07	4.04455e+07	2.82971e+07	4.5011e+07	4.01469e+07	4.24328e+07	3.7995e+07	2.45201e+07	4.23382e+07	3.12223e+07	8.64848e+07	1.47497e+07	3.27064e+07	1.3675e+07	1.67666e+07	3.35405e+07	7.13129e+07	4.45188e+07	2.40807e+07	1.44483e+07	5.3155e+07	4.2094e+07	1.59324e+07	3.09127e+07	2.56481e+07	1.79736e+07	2.05756e+07	2.02067e+07	1.32668e+07	3.12292e+07	4.65159e+07	1.26266e+08
Com_1015_pos	Choline	C5 H13 N O	103.101	1.265	104.108	Invalid mass	Invalid mass	No results	Organic nitrogen compounds	Organonitrogen compounds	Quaternary ammonium salts	Cholines	1.71352e+08	3.55873e+08	4.20384e+08	5.7199e+08	4.71189e+08	4.25217e+08	4.567e+08	3.37816e+08	6.29764e+08	1.03362e+09	3.65801e+08	3.00744e+08	9.43003e+08	6.99938e+08	3.86577e+08	9.86873e+08	4.67188e+08	7.92418e+08	4.71683e+08	4.61522e+08	5.82664e+08	5.80885e+08	1.01485e+09	5.36108e+08	4.50159e+08	5.72717e+08	6.51765e+08	1.98575e+08	2.8537e+08	9.96941e+08	4.93957e+08	2.68353e+08	3.51433e+08	2.3571e+08	4.67568e+08	1.62301e+09	9.21047e+08
Com_1018_pos	Hexanoylcarnitine	C13 H25 N O4	259.18	5.442	260.187	Full match	Full match	No results	Lipids and lipid-like molecules	Fatty Acyls	Fatty acid esters	Acyl carnitines	5.27742e+08	2.45939e+07	1.95253e+08	6.40653e+07	2.70701e+07	6.11962e+07	1.39992e+08	1.3428e+08	2.70514e+08	1.08914e+08	1.69235e+08	1.09065e+08	3.49407e+07	8.64557e+07	2.1839e+07	8.49448e+07	1.53644e+07	1.06998e+08	2.77662e+07	1.01302e+08	2.12712e+08	1.13512e+08	8.2996e+07	7.65246e+07	2.33676e+07	1.31362e+08	8.92098e+07	7.15366e+07	6.45157e+07	1.2545e+08	2.6886e+07	1.57619e+08	5.2952e+07	4.66339e+07	1.129e+08	3.52033e+08	6.46753e+07
Com_10205_neg	3-Methylindole	C9 H9 N	131.073	5.651	130.066	No results	No results	Full match	Organoheterocyclic compounds	Indoles and derivatives	Indoles	3-methylindoles	2.21151e+07	1.08211e+07	7.53665e+06	1.56975e+07	7.82018e+06	6.73484e+07	3.48224e+07	2.01522e+07	2.41606e+07	2.20091e+07	1.17858e+07	9.93015e+06	1.40095e+07	3.98247e+07	3.08126e+07	2.78174e+07	1.72844e+07	3.26997e+07	2.11185e+07	1.66113e+07	3.48436e+07	4.85919e+07	1.82348e+07	1.77147e+07	1.59869e+07	3.17811e+07	2.84666e+07	1.54193e+07	3.12347e+07	4.77157e+07	8.48714e+06	1.85969e+07	1.34611e+07	1.36916e+07	2.38408e+07	5.37993e+07	3.69618e+07
Com_10210_pos	Ethyl paraben	C9 H10 O3	166.064	6.826	167.071	Invalid mass	No results	No results	Benzenoids	Benzene and substituted derivatives	Benzoic acids and derivatives	p-Hydroxybenzoic acid alkyl esters	2.36806e+07	2.22591e+07	4.44903e+07	2.70054e+07	2.91233e+07	2.21091e+07	2.9982e+07	2.85242e+07	4.22968e+07	2.29754e+07	3.2612e+07	2.33056e+07	2.75412e+07	3.43818e+07	2.85908e+07	2.29865e+07	2.48655e+07	3.55321e+07	3.1857e+07	3.78567e+07	2.96551e+07	3.50808e+07	3.66872e+07	3.17323e+07	2.41785e+07	2.24578e+07	2.94746e+07	3.20194e+07	2.98708e+07	3.16359e+07	3.22308e+07	2.8272e+07	2.4933e+07	2.4831e+07	2.28723e+07	3.29602e+07	2.05524e+07
Com_10212_pos	N-allyl-2-(2-methyl-1-benzofuran-3-yl)acetamide	C14 H15 N O2	229.107	2.246	230.115	Invalid mass	No results	No results					455058	7.96157e+06	9.51617e+07	2.60821e+07	2.05112e+07	1.12375e+06	1.19418e+07	1.93087e+06	8.28964e+06	2.14032e+06	2.56367e+06	3.99378e+07	1.49544e+07	5.65266e+07	1.46706e+07	2.73587e+07	534361	5.95661e+06	5.04782e+06	1.3409e+07	3.2356e+07	5.02323e+07	9.44367e+06	4.99764e+07	3.40599e+07	1.01786e+08	6.90659e+07	8.226e+06	2.74519e+07	1.02992e+06	493778	1.05132e+06	1.7558e+07	2.47477e+07	4.41827e+07	5.58538e+06	3.72358e+07
Com_10224_pos	Monobutyl phthalate	C12 H14 O4	222.09	5.861	223.097	Full match	No results	Full match	Benzenoids	Benzene and substituted derivatives	Benzoic acids and derivatives	Benzoic acid esters	135918	8.9579e+06	4.68255e+07	3.10328e+06	978724	2.31886e+06	3.84837e+06	4.04406e+06	1.12882e+07	4.48984e+06	7.2352e+06	5.41392e+07	2.30624e+06	4.55746e+06	266582	8.39088e+06	1.49393e+06	7.57347e+06	234145	2.64213e+06	5.05523e+06	1.05455e+07	1.01316e+07	1.53598e+06	1.70639e+06	1.23478e+07	1.86214e+07	268150	1.85341e+07	4.94797e+06	5.3494e+06	657461	5.61945e+06	6.49365e+06	548907	3.01066e+07	7.7976e+07
Com_10241_pos	Choline Glycerophosphate	C8 H20 N O6 P	257.102	2.862	258.11	No results	No results	Full match	Lipids and lipid-like molecules	Glycerophospholipids	Glycerophosphocholines	Glycerophosphocholines	1.25168e+06	1.15736e+07	5.8135e+07	1.65774e+07	1.91187e+07	3.64456e+06	1.90579e+07	7.83224e+06	2.36102e+07	5.66863e+06	7.50564e+06	1.09653e+08	1.65359e+07	7.89619e+07	1.05135e+07	5.63365e+07	1.75952e+06	9.37638e+06	1.53302e+07	2.56027e+07	1.5198e+08	5.12613e+07	1.73348e+07	2.90505e+07	2.22356e+07	1.11652e+08	1.23373e+08	2.2121e+07	5.70171e+07	2.68573e+06	2.24464e+06	3.77621e+06	2.62255e+07	1.53496e+07	5.51805e+07	1.22017e+07	2.91556e+07
Com_10243_pos	Trehalose 6-phosphate	C12 H23 O14 P	422.084	5.197	423.092	No results	No results	Full match	Lipids and lipid-like molecules	Saccharolipids	Not available	Saccharolipids	120252	3.45181e+06	4.06022e+06	1.07081e+06	244646	302850	2.02488e+06	434711	439391	414024	3.76361e+06	1.59045e+06	1.27923e+06	816827	9.29784e+06	1.3196e+06	1.12072e+06	480765	566670	708572	2.34462e+06	2.34543e+06	1.75995e+06	887464	680199	2.35321e+06	5.21506e+06	398219	2.2513e+06	1.46446e+07	153261	194530	5.14293e+06	5.59049e+06	5.9192e+06	477311	1.52659e+07
Com_10253_neg	Ethyl chrysanthemumate	C12 H20 O2	196.147	6.166	195.14	No results	No results	Full match	Lipids and lipid-like molecules	Prenol lipids	Monoterpenoids	Monocyclic monoterpenoids	1.68541e+07	7.93035e+06	7.05977e+06	3.491e+07	1.68621e+07	5.68279e+07	9.30145e+07	3.46321e+07	1.97537e+07	1.54761e+07	6.3572e+07	2.28275e+07	5.16861e+06	1.48421e+07	1.63581e+07	3.46479e+07	1.93034e+07	9.91824e+06	8.45052e+06	4.06055e+07	1.24316e+07	2.3176e+07	1.50784e+07	9.90427e+06	8.96686e+06	4.23771e+07	5.18247e+07	1.91752e+07	2.85641e+07	1.75698e+07	1.3124e+07	1.85326e+07	2.35917e+07	1.25945e+07	5.19322e+07	1.78279e+07	1.42708e+07
Com_10260_pos	6-Aminonicotinamide	C6 H7 N3 O	137.059	1.617	275.125	No results	No results	Full match	Organoheterocyclic compounds	Pyridines and derivatives	Pyridinecarboxylic acids and derivatives	Nicotinamides	4.76021e+06	1.78457e+06	8.66465e+06	3.2092e+06	4.70938e+06	2.42291e+07	3.37364e+07	1.94012e+07	4.4838e+07	2.23818e+07	1.59279e+07	1.41596e+07	2.99751e+06	1.16371e+07	3.05121e+06	7.18736e+06	9.20528e+06	1.16824e+07	2.73206e+06	3.72341e+06	1.48756e+07	1.21433e+07	2.73452e+07	9.03279e+06	4.73967e+06	1.65388e+07	1.22425e+07	4.14714e+06	1.17682e+07	2.45933e+07	1.17426e+07	1.79788e+07	3.93506e+06	3.99489e+06	4.64971e+06	3.8005e+07	2.98799e+07
Com_10285_pos	Jasmone	C11 H16 O	164.121	6.288	165.128	Full match	No results	No results					1.0868e+07	2.71481e+07	1.68796e+07	2.11581e+07	3.51883e+07	3.16913e+07	1.03281e+08	6.24853e+07	3.71246e+07	2.35151e+07	7.34253e+07	5.61268e+07	2.71876e+07	2.07335e+07	5.79986e+07	2.12148e+08	6.95795e+06	2.35672e+07	1.48908e+07	4.97243e+07	5.95221e+07	4.94914e+07	4.90873e+07	7.84555e+07	1.85909e+07	7.40236e+07	3.26625e+08	8.95098e+07	5.29629e+07	3.55408e+07	1.15249e+07	1.72685e+07	4.24624e+07	9.13973e+07	3.10743e+07	3.63332e+07	7.80542e+07
Com_10309_neg	Deoxycholic acid	C24 H40 O4	392.293	7.942	391.286	Full match	Full match	Full match	Lipids and lipid-like molecules	Steroids and steroid derivatives	Bile acids, alcohols and derivatives	Dihydroxy bile acids, alcohols and derivatives	160239	26206.8	123011	14572.1	23651.1	162637	166767	110090	35016.3	164511	161252	293096	17396.9	55345.5	355278	60469.6	143181	164729	5548.76	7679.71	3803.79	38840	152567	224281	5890.1	486632	814257	73667.8	33163.5	145906	47805.9	144492	39022.9	8343.16	6025.67	165003	205673
Com_10319_pos	Pinocembrin	C15 H12 O4	256.075	5.887	257.082	Invalid mass	No results	No results	Phenylpropanoids and polyketides	Flavonoids	Flavans	Flavanones	506662	95660.5	819541	312300	408369	189808	1.1341e+06	308325	1.71153e+06	1.54568e+06	1.69135e+07	257485	489578	525136	1.54837e+06	675101	1.18739e+06	328983	140759	228029	770716	620417	2.87538e+06	243628	198011	1.417e+06	603408	262569	660248	1.34219e+06	165240	203403	968239	649240	232731	1.08645e+07	2.90174e+06
Com_1031_pos	Gelsemine	C20 H22 N2 O2	322.17	5.418	323.177	Invalid mass	No results	No results	Alkaloids and derivatives	Gelsemium alkaloids	Not available	Gelsemium alkaloids	111541	65804.2	248969	130019	187098	117312	274199	306426	249537	95477	296607	296640	121978	457800	300858	377291	213750	438158	103948	101659	363874	342099	323045	279293	101273	392397	379770	66838.6	346928	291485	161634	177849	160953	98709.9	147327	294331	453838
Com_10349_pos	4-cyclopropyl-6-methoxy-1,3,5-triazin-2-amine	C7 H10 N4 O	166.086	1.401	167.094	Full match	No results	No results					3.33754e+06	1.09585e+07	2.70594e+07	1.61998e+07	7.69929e+06	2.67901e+07	1.14398e+08	3.0378e+07	7.60143e+07	3.44362e+07	8.32177e+07	3.94233e+07	1.6936e+07	4.95129e+07	8.85993e+06	5.73241e+07	7.60867e+06	8.30986e+07	8.48977e+06	9.14161e+06	3.10551e+07	1.86448e+07	5.2461e+07	1.87079e+07	1.09051e+07	3.18174e+07	1.49909e+07	1.64844e+07	7.51294e+06	2.08763e+07	3.03405e+07	2.41883e+07	2.3071e+07	1.32534e+07	1.80499e+07	6.21593e+07	7.68064e+07
Com_10363_neg	Gentisic acid	C7 H6 O4	154.027	3.245	153.019	No results	No results	Full match	Benzenoids	Benzene and substituted derivatives	Benzoic acids and derivatives	Hydroxybenzoic acid derivatives	1.39635e+07	1.41e+07	2.01127e+07	1.48107e+07	1.30959e+07	1.92321e+07	7.87214e+07	2.34691e+07	2.39846e+07	1.73987e+07	6.92807e+07	1.94505e+07	1.46969e+07	2.31699e+07	1.3205e+07	2.38519e+07	1.54448e+07	3.06773e+07	1.26533e+07	1.46697e+07	2.24351e+07	2.30283e+07	2.33114e+07	1.73009e+07	1.51925e+07	3.70715e+07	1.67607e+07	1.34543e+07	1.72755e+07	2.48794e+07	1.31215e+07	1.36972e+07	1.42952e+07	1.39357e+07	1.46201e+07	2.84451e+07	5.43925e+07
Com_10379_neg	P-Coumaroyl Agmatine	C14 H20 N4 O2	276.159	5.626	275.152	No results	No results	Full match	Phenylpropanoids and polyketides	Cinnamic acids and derivatives	Hydroxycinnamic acids and derivatives	Coumaric acids and derivatives	3.94081e+06	2.3012e+06	1.68362e+07	6.65099e+06	2.64958e+07	8.60227e+06	7.88458e+07	1.39759e+07	8.32691e+06	2.56436e+07	1.34841e+07	3.31091e+07	8.47739e+06	1.30951e+07	1.05669e+07	1.57073e+07	3.22169e+06	1.81712e+07	1.42677e+07	3.03621e+07	2.33996e+07	2.9359e+07	2.28926e+07	8.24865e+06	5.81184e+06	1.46227e+07	3.67729e+07	6.05636e+06	2.10911e+06	6.80002e+07	7.59694e+06	9.58631e+06	4.02205e+07	1.17549e+07	2.16156e+07	1.48762e+07	9.62124e+06
Com_1037_pos	Quinoline	C9 H7 N	129.058	5.424	130.066	Full match	No results	No results	Organoheterocyclic compounds	Quinolines and derivatives	Not available	Quinolines and derivatives	8.83985e+07	2.46726e+08	2.49033e+08	2.26545e+08	1.57184e+08	2.13164e+08	3.23536e+08	2.61167e+08	4.60314e+08	4.19385e+08	1.46559e+08	2.66106e+08	1.35471e+08	1.01348e+09	1.03176e+08	2.5239e+08	1.34636e+08	5.58948e+08	4.72616e+08	4.28033e+08	6.52425e+08	4.13944e+08	2.96214e+08	9.9471e+07	2.75767e+08	2.70921e+08	1.17971e+09	3.54978e+08	2.7586e+08	4.55778e+08	2.16687e+08	2.18765e+08	3.03875e+08	1.48193e+08	2.57816e+08	4.35788e+08	2.54755e+08
Com_10427_neg	17α-Hydroxypregnenolone	C21 H32 O3	332.237	7.088	331.23	Invalid mass	No results	No results	Lipids and lipid-like molecules	Steroids and steroid derivatives	Pregnane steroids	Gluco/mineralocorticoids, progestogins and derivatives	6126.54	9436.85	13555.2	6525.31	6210.87	6413.42	9691.73	10979	890136	7659.42	10541.6	15088.2	6222.33	8488.53	8002.31	15110.5	6114.98	9851.46	6307.61	6095.01	16049.7	59361.8	6.14475e+06	10326.6	5604.92	14510	25885.7	6139.36	11292.3	17148.4	6302.35	7880.17	8016.03	6675.86	8146.67	10460.6	37722.6
Com_1042_pos	Histamine	C5 H9 N3	111.08	1.148	112.088	Invalid mass	Invalid mass	No results	Organic nitrogen compounds	Organonitrogen compounds	Amines	2-arylethylamines	21014.9	30413.3	45502.2	24047.6	29234.5	27138.8	23564.4	24958.3	22870	23067.7	48327.2	49968.2	24518.6	66046.1	19207.7	56827.9	23207.5	35012.2	40496.7	47405.2	103843	47441.8	31964	46116	43129.4	39463.4	138135	33329.5	42280	67304.5	36429.8	23737.8	30632.1	36318.9	94788.3	40683.3	38535
Com_10430_neg	D-Ribose-1-phosphate	C5 H11 O8 P	230.02	1.296	211.002	Full match	Full match	Full match	Organic oxygen compounds	Organooxygen compounds	Carbohydrates and carbohydrate conjugates	Pentoses	1.68517e+07	2.35689e+07	1.51856e+07	9.81752e+06	1.03981e+07	2.17893e+07	2.12124e+07	4.83183e+07	9.83078e+07	5.61521e+07	2.70444e+07	2.18535e+07	2.65796e+07	1.82223e+07	2.56355e+07	2.35675e+07	1.1899e+07	4.06293e+07	1.91491e+07	2.63575e+07	3.80679e+07	3.4413e+07	6.62654e+07	1.61932e+07	2.07503e+07	3.25685e+06	3.81998e+07	1.61348e+07	1.76313e+07	8.63487e+07	2.9059e+07	1.89964e+07	1.73735e+07	1.94271e+07	2.38723e+07	5.48297e+07	1.26248e+08
Com_10431_pos	TNH	C14 H22 N6 O6	370.164	6.018	371.172	Invalid mass	No results	No results					673163	430442	9.85362e+07	1.79047e+06	5.41829e+06	7.77534e+06	7.51745e+06	3.39263e+06	2.31608e+06	3.51745e+06	7.02822e+06	5.77229e+06	2.47944e+06	605700	2.52213e+06	5.73351e+06	983250	6.31914e+06	299763	2.231e+06	8.87506e+06	1.1124e+07	5.13045e+06	7.24069e+06	230957	7.95094e+06	1.38571e+07	480707	6.82511e+06	4.86329e+06	1.67086e+06	1.00262e+06	4.91215e+06	2.19334e+06	8.34555e+06	9.6486e+06	6.60213e+06
Com_10432_pos	12(S)-HETE	C20 H32 O3	320.237	5.978	321.244	No results	No results	Full match	Lipids and lipid-like molecules	Fatty Acyls	Eicosanoids	Hydroxyeicosatetraenoic acids	570469	1.25333e+06	2.83267e+06	3.67715e+06	1.65127e+06	3.15059e+06	6.39045e+06	4.87078e+06	1.32312e+07	4.60383e+06	1.29831e+07	9.19699e+06	2.56185e+06	8.20662e+06	2.55053e+06	3.22945e+07	2.31624e+06	2.58247e+07	1.90953e+06	3.27384e+06	1.10074e+07	5.80883e+06	5.19158e+06	6.01976e+06	2.13223e+06	7.51581e+06	1.07346e+07	2.99437e+06	5.52279e+06	1.04811e+07	1.87727e+06	7.71908e+06	2.30932e+06	4.68808e+06	4.91766e+06	8.6564e+06	1.10706e+07
Com_10476_pos	N-Phenyloxazol-5-(3-(trifluoromethyl)phenyl)oxazol-2-amine	C16 H11 F3 N2 O	304.08	3.038	305.087	Invalid mass	No results	No results	Organoheterocyclic compounds	Azoles	Oxazoles	Phenyl-1,3-oxazoles	454.069	770.237	1804.11	640.036	953.944	496.693	14007.6	3579.83	3785.82	556.067	2535.39	1596.13	573.767	2832.1	658.205	1266.18	536.725	6117.58	563.366	682.143	2811.43	1720.97	7660.45	1413.35	1110.94	1300.29	1661.56	1008.28	1172.21	736.081	514.121	456.975	1729.87	832.078	2701.73	7166.41	9099.07
Com_10486_pos	3-hydroxy-2-octylpentanedioic acid	C13 H24 O5	242.153	6.123	243.16	Invalid mass	No results	No results					4.8796e+06	4.32237e+06	1.04433e+07	1.53842e+07	1.82836e+07	1.18728e+07	5.16707e+07	1.24229e+07	1.54724e+07	1.22372e+07	2.11848e+07	1.29954e+07	5.57529e+06	6.15291e+06	1.42727e+07	2.05848e+07	3.65073e+06	7.62024e+06	7.32042e+06	1.43439e+07	1.38545e+07	2.87089e+07	1.12478e+07	1.71727e+07	4.83882e+06	2.95161e+07	2.98473e+07	7.05528e+06	1.51383e+07	1.19334e+07	5.37031e+06	8.95884e+06	2.59144e+07	1.21584e+07	1.85586e+07	7.59626e+06	1.62175e+07
Com_10491_pos	Coenzyme Q2	C19 H26 O4	318.183	6.297	319.19	Full match	No results	No results	Lipids and lipid-like molecules	Prenol lipids	Quinone and hydroquinone lipids	Ubiquinones	2.14555e+07	8.97159e+06	2.18492e+07	2.03092e+07	1.18106e+07	3.91979e+07	7.63069e+07	3.36386e+07	6.46782e+07	7.35629e+07	7.00942e+07	5.51834e+07	1.70999e+07	3.26077e+07	1.64103e+07	4.46586e+07	7.46029e+07	3.29215e+07	1.06184e+07	2.21504e+07	3.85112e+07	3.86286e+07	7.03406e+07	2.67641e+07	1.11912e+07	4.71688e+07	5.04198e+07	1.08361e+07	2.61549e+07	5.77894e+07	2.12506e+07	3.99688e+07	3.78121e+07	8.56271e+06	2.68445e+07	6.64872e+07	1.7226e+07
Com_10493_pos	4'-Methoxyflavone	C16 H12 O3	252.08	5.577	253.087	Invalid mass	No results	No results	Phenylpropanoids and polyketides	Flavonoids	O-methylated flavonoids	4'-O-methylated flavonoids	266784	326875	2.72008e+06	1.20408e+06	1.84994e+06	1.26756e+06	1.32131e+06	1.13224e+06	1.44852e+06	834000	1.07543e+07	2.63933e+06	515699	1.67438e+06	656178	4.46457e+06	488063	986985	1.23891e+06	579606	1.31331e+06	2.37498e+06	1.95149e+06	960126	607269	1.06572e+07	1.65262e+06	461713	6.15606e+06	1.19995e+06	474005	499757	1.36356e+06	842117	789583	1.71596e+06	4.5217e+06
Com_10504_pos	6-methyl-7-nitro-2,3-dihydro-1,4-benzodioxine	C9 H9 N O4	177.044	5.13	178.051	Invalid mass	No results	No results					3.17069e+06	8.13002e+06	1.75409e+07	1.28187e+07	7.69517e+06	1.79836e+07	1.82902e+07	1.12212e+07	1.69838e+07	6.64764e+06	2.80961e+07	1.29546e+07	5.43625e+06	1.11916e+07	6.68124e+06	2.47629e+07	1.09405e+07	2.06723e+07	3.63632e+06	6.8194e+06	1.28766e+07	9.60864e+06	1.82493e+07	1.90889e+07	3.81771e+06	1.36721e+07	8.00741e+06	2.03017e+06	8.06459e+06	2.87767e+07	5.77018e+06	5.85528e+06	7.81512e+06	1.08733e+07	1.03895e+07	2.21639e+07	7.13376e+07
Com_10515_neg	3,5-Dihydroxyphenylglycine	C8 H9 N O4	183.054	5.303	182.046	Full match	No results	Full match	Organic acids and derivatives	Carboxylic acids and derivatives	Amino acids, peptides, and analogues	Alpha amino acids	2.04677e+06	4.60377e+06	3.50044e+07	4.69419e+06	9.29307e+06	9.2115e+06	2.05345e+07	9.31604e+06	8.60003e+06	1.06177e+07	2.26022e+07	4.02495e+07	2.24845e+07	9.80801e+06	2.85756e+06	2.30347e+07	6.70097e+06	8.51299e+06	8.35487e+06	6.44379e+06	2.29956e+07	1.7923e+07	1.97314e+07	8.54535e+06	8.82429e+06	2.87255e+07	1.44771e+07	6.9817e+06	6.45425e+06	3.16313e+06	3.01421e+06	7.39345e+06	1.26493e+07	5.13865e+06	4.06359e+07	1.54855e+07	3.95962e+07
Com_10515_pos	7-Ketolithocholic acid	C24 H38 O4	390.279	6.069	391.286	No results	No results	Full match	Lipids and lipid-like molecules	Steroids and steroid derivatives	Bile acids, alcohols and derivatives	Bile acids, alcohols and derivatives	80295.1	331755	406927	113875	127579	339539	2.49613e+06	956657	545059	211294	248204	386353	923396	457782	2.34632e+06	7.76201e+06	493741	2.95826e+06	85786.1	2.21994e+06	1.58539e+06	3.03957e+07	607417	1.23514e+06	81883.9	1.48844e+06	2.45446e+06	543314	332994	232788	283848	461031	162087	120045	456415	366633	1.77208e+06
Com_10544_pos	3-hydroxy-3-methylpentanedioic acid	C6 H10 O5	184.036	1.201	185.043	Invalid mass	No results	No results					5.8641e+07	3.33417e+07	2.6974e+07	6.48233e+07	5.13458e+07	4.24506e+07	6.43855e+07	3.44427e+07	1.81514e+07	5.01077e+07	9.96461e+06	3.95859e+07	2.26232e+07	2.76099e+07	3.63217e+07	3.08838e+07	3.13285e+07	1.3843e+07	3.1253e+07	4.70905e+07	5.42928e+07	2.69275e+07	4.88215e+07	1.31063e+08	4.42442e+07	3.84507e+07	3.42889e+07	4.24817e+07	3.89274e+07	2.22672e+07	3.81784e+07	3.68368e+07	1.83878e+07	4.00506e+07	5.81289e+07	1.54159e+07	5.8099e+06
Com_10547_pos	2,6-Di-tert-butyl-1,4-benzoquinone	C14 H20 O2	220.147	6.896	221.155	Full match	No results	No results	Lipids and lipid-like molecules	Prenol lipids	Monoterpenoids	Monocyclic monoterpenoids	2.1008e+07	1.68045e+07	3.41735e+07	2.53941e+07	2.85842e+07	3.60379e+07	6.24914e+07	2.84114e+07	3.01934e+07	3.25539e+07	3.42118e+07	3.10899e+07	1.98844e+07	2.61326e+07	3.25694e+07	3.88413e+07	2.04127e+07	2.51659e+07	1.70178e+07	2.72303e+07	4.63925e+07	5.73189e+07	3.16567e+07	2.41151e+07	1.35303e+07	4.62646e+07	7.3105e+07	2.34295e+07	2.95358e+07	4.08743e+07	1.84332e+07	1.88783e+07	8.71608e+07	2.22423e+07	5.34474e+07	2.50555e+07	3.65803e+07
Com_10548_pos	5-(4-methylphenyl)-2-phenyl-6H-1,3-thiazin-6-one	C17 H13 N O S	279.068	5.551	280.075	Invalid mass	No results	No results					269762	339999	1.20884e+07	541360	652255	622723	1.3079e+06	1.1089e+06	1.47205e+06	794300	1.43122e+06	1.46571e+06	478573	1.73909e+06	1.67616e+06	4.64143e+06	723851	1.02689e+06	479489	575060	1.33975e+06	1.49941e+06	3.74027e+06	967423	727506	2.31775e+06	1.66512e+06	458553	6.06706e+06	1.24682e+06	500343	464081	1.2028e+06	833578	665386	1.78402e+06	2.29224e+06
Com_1054_pos	Methylparaben	C8 H8 O3	152.048	5.575	153.055	Full match	No results	Full match	Benzenoids	Benzene and substituted derivatives	Benzoic acids and derivatives	p-Hydroxybenzoic acid alkyl esters	1.46247e+07	1.8213e+07	1.47638e+08	2.85079e+07	4.77369e+07	2.31592e+07	8.10212e+07	5.36929e+07	9.52954e+07	3.45417e+07	7.51416e+07	2.75454e+07	3.48332e+07	5.62946e+07	3.31563e+07	3.78119e+07	2.57589e+07	3.20368e+07	3.43881e+07	4.1009e+07	6.73788e+07	3.9201e+07	2.79572e+07	5.8722e+07	3.03457e+07	2.52884e+08	6.08557e+07	2.84116e+07	1.44094e+07	3.92668e+07	5.70665e+07	2.18935e+07	1.50773e+08	4.1381e+07	2.95849e+07	2.27501e+08	2.82066e+08
Com_10554_neg	Propylparaben	C10 H12 O3	180.078	6.551	179.071	Full match	No results	Full match	Benzenoids	Benzene and substituted derivatives	Benzoic acids and derivatives	p-Hydroxybenzoic acid alkyl esters	5.70446e+06	5.88057e+06	7.85871e+06	6.84269e+06	1.66249e+07	5.90483e+06	9.38619e+06	5.88715e+06	2.25746e+07	7.2708e+06	6.19476e+06	1.02066e+07	6.13026e+06	1.37117e+07	5.54104e+06	9.44441e+06	7.79174e+06	5.94381e+06	6.20917e+06	5.28962e+06	6.42693e+06	9.16393e+06	7.48711e+06	3.79324e+06	7.11402e+06	6.65328e+06	5.51373e+06	4.6764e+06	6.20108e+06	5.53751e+06	6.60414e+06	4.91571e+06	7.21145e+06	5.97984e+06	6.16998e+06	2.49021e+07	2.08453e+07
Com_1055_neg	Oxazepam	C15 H11 Cl N2 O2	286.053	5.818	285.046	Invalid mass	No results	No results	Organoheterocyclic compounds	Benzodiazepines	1,4-benzodiazepines	1,4-benzodiazepines	493727	11244.6	2.06633e+06	4.7297e+06	315847	493717	142677	2.28452e+06	996439	24343.5	109196	47918.4	98855.3	731545	3.11615e+06	215019	17234.3	857395	25300.3	2.014e+06	4.17387e+07	184409	771934	25176.6	4.7798e+06	2.55813e+06	57801.7	18767.5	6.10463e+06	616056	15180.9	15294.2	60869.4	511044	227149	2.55112e+06	5.42521e+06
Com_1055_pos	1-(4-benzylpiperazino)-2-(pyridin-2-ylamino)propan-1-one	C19 H24 N4 O	362.158	5.306	363.165	Invalid mass	No results	No results					23936.4	3239.83	29921.5	8807.67	37503.7	23333.5	77306.4	20868.9	374956	30336.2	37566.4	173891	68166.8	3.05074e+06	32311.4	200581	2.33273e+06	30769.1	7327.88	7001.95	63891.5	30346.9	25427	24008.1	67731.5	353107	155404	54389.4	41851.6	24083.8	22870.9	17004.9	51831.7	10922.4	46074.6	42041.9	343409
Com_10572_pos	Mupirocin	C26 H44 O9	522.282	6.662	523.289	Invalid mass	No results	No results	Lipids and lipid-like molecules	Fatty Acyls	Fatty acids and conjugates	Medium-chain fatty acids	716389	1.74448e+06	6.28088e+06	2.08864e+06	2.07114e+06	6.82525e+06	2.48061e+07	5.05672e+06	3.75598e+07	7.94916e+06	1.08928e+07	1.21682e+07	3.72681e+06	8.57388e+06	2.09371e+06	3.97138e+07	3.65495e+06	3.48425e+06	1.92437e+06	6.7195e+06	8.48833e+06	4.54188e+07	3.14643e+06	6.30481e+06	6.85824e+06	1.10552e+07	9.97815e+06	7.41456e+06	1.27687e+07	1.17591e+07	1.36217e+06	1.43366e+07	3.41492e+06	3.73452e+06	3.40981e+06	6.25877e+06	2.06286e+07
Com_10618_pos	1-(4-hydroxyphenyl)propane-1,2-diol	C9 H12 O3	150.068	6.594	151.076	Invalid mass	No results	No match					9.158e+06	1.23622e+07	1.67347e+07	4.38629e+07	1.3129e+07	1.30587e+07	1.91838e+07	1.44838e+07	1.69829e+07	1.595e+07	1.46e+07	1.80609e+07	1.517e+07	2.186e+07	6.55609e+06	2.22819e+07	1.05347e+07	1.37938e+07	9.7557e+06	1.19264e+07	1.98873e+07	2.15026e+07	1.72994e+07	1.50307e+07	1.0639e+07	5.37437e+07	2.56016e+07	1.01388e+07	3.46256e+07	2.0216e+07	9.51308e+06	1.17043e+07	2.69686e+07	9.62645e+06	6.24328e+07	1.72611e+07	2.40771e+07
Com_10627_pos	8,15-Dihete	C20 H32 O4	336.231	5.899	337.239	No results	No results	Full match					898450	1.46455e+06	4.93883e+06	4.11123e+06	2.62871e+06	4.76032e+06	8.47658e+06	7.9683e+06	1.17141e+07	5.38237e+06	1.0384e+07	8.48072e+06	3.98136e+06	7.43174e+06	3.365e+06	1.51502e+07	4.18638e+06	1.53039e+07	2.96959e+06	4.7149e+06	1.11091e+07	6.59393e+06	1.08201e+07	1.0469e+07	2.1724e+06	7.78022e+06	1.5699e+07	6.09413e+06	5.63105e+06	1.32811e+07	3.81194e+06	5.29607e+06	2.87977e+06	2.0778e+06	7.83754e+06	1.27786e+07	1.07878e+07
Com_10644_neg	ST 24:1;O3;G;S	C26 H43 N O7 S	513.279	6.613	512.271	No results	Invalid mass	No results					72407.6	621480	1.45011e+06	39010.8	162635	34564.4	89805.1	2.02374e+06	288820	37818.3	734597	6.1035e+06	44393.6	217695	909911	97956.1	34084.4	1.65843e+06	41826.2	62141.3	2.21587e+06	188341	66975	3.46603e+06	115261	161587	1.98646e+06	283339	155538	1.50448e+06	188219	1.77593e+06	253867	40055.2	81172.2	156002	9.10392e+06
Com_10650_pos	N-Acetyl-L-methionine	C7 H13 N O3 S	191.062	1.903	192.07	No results	No results	Full match	Organic acids and derivatives	Carboxylic acids and derivatives	Amino acids, peptides, and analogues	Methionine and derivatives	2.27034e+06	5.75176e+06	1.81914e+06	610635	576432	2.45626e+06	1.62922e+07	3.25768e+06	8.87614e+06	2.61577e+06	682270	4.80991e+06	598277	2.59378e+06	565132	4.2106e+06	726931	3.07977e+06	451151	1.09561e+06	5.40549e+06	999605	3.21067e+06	1.04195e+06	610016	2.72482e+06	6.45519e+06	1.4367e+06	2.16109e+06	7.39274e+06	301983	6.19163e+06	840202	662906	1.25947e+06	2.23134e+06	1.58023e+07
Com_1066_neg	Dodecanedioic acid	C12 H22 O4	230.153	6.4	229.145	Full match	No results	No results	Lipids and lipid-like molecules	Fatty Acyls	Fatty acids and conjugates	Medium-chain fatty acids	1.28497e+07	4.49922e+06	9.0641e+06	1.35708e+08	9.02084e+06	2.81108e+07	6.35063e+07	1.94408e+07	1.61089e+07	6.03432e+06	1.01138e+08	1.33848e+07	7.23144e+06	1.9759e+06	5.66028e+07	5.02262e+07	1.39372e+07	1.02525e+07	6.18841e+06	1.20662e+07	1.6519e+07	3.4795e+07	6.22235e+06	7.74479e+07	2.45531e+06	4.0116e+07	2.00143e+07	5.1772e+06	7.89387e+07	9.06835e+06	5.31742e+06	3.6867e+07	1.43984e+07	6.88957e+06	2.46727e+08	2.22296e+06	1.93478e+08
Com_106_pos	α-Hydroxyhippuric acid	C9 H9 N O4	195.054	5.531	196.061	Invalid mass	Invalid mass	No results	Benzenoids	Benzene and substituted derivatives	Benzoic acids and derivatives	Hippuric acids	115320	149172	2.29867e+06	321305	520782	634163	692990	671238	4.19329e+06	391887	1.14148e+06	801459	127041	584120	428013	1.95313e+06	2.42142e+06	364286	329659	454072	943045	384570	369393	374301	332170	2.80641e+07	314882	167619	353339	187047	4.65532e+06	292241	1.70012e+07	257777	342192	2.39491e+07	3.43863e+07
Com_10715_pos	N1,N1-diethyl-4-[5-(4-nitrophenyl)-1,3-oxazolan-2-yl]aniline	C19 H23 N3 O3	341.175	5.449	342.183	Full match	No results	No results					775429	380897	1.87744e+06	806110	1.17975e+06	861724	1.98772e+06	2.32536e+06	1.67413e+06	748024	2.1057e+06	2.13361e+06	772977	3.3208e+06	1.93668e+06	2.67356e+06	1.7692e+06	3.01575e+06	716216	651910	2.4982e+06	2.16677e+06	2.30943e+06	1.87802e+06	703953	2.70672e+06	2.5575e+06	449011	2.78906e+06	2.30322e+06	1.15548e+06	1.24431e+06	1.05235e+06	918602	1.00105e+06	2.19746e+06	3.25464e+06
Com_10717_pos	N'-[6-(tert-butyl)thieno[3,2-d]pyrimidin-4-yl]-4-methylbenzohydrazide	C18 H20 N4 O S	322.122	5.661	323.13	Invalid mass	No results	No results					366578	272723	1.48045e+06	605321	598373	490133	6.60331e+07	972132	1.38426e+06	885900	1.09701e+06	1.27775e+06	3.67685e+07	2.58892e+06	655594	1.91254e+06	488311	1.07378e+06	524489	723094	1.15643e+06	1.19393e+06	3.51236e+06	746966	1.30811e+06	2.78277e+06	1.7522e+06	541752	4.67609e+06	2.47035e+06	605940	736589	783282	894309	1.18721e+06	1.05858e+07	3.30062e+06
Com_10738_pos	Minocycline	C23 H27 N3 O7	457.182	5.143	458.189	Invalid mass	No results	No results	Phenylpropanoids and polyketides	Tetracyclines	Not available	Tetracyclines	3107.49	4360.96	159787	8587	7032.6	7772.61	19166.6	9170.53	80242.3	9554.88	18003.6	14082.2	6625.44	19083.9	292001	18465.1	6871.19	12382.9	4703.07	8292.25	17534	16120.6	936701	13930.7	11110.6	57992.7	20349	6102.16	16944.7	163988	5003.46	6750.9	7590.83	34346	10092.5	16259.2	31063.4
Com_10747_pos	Kasugamycin	C14 H25 N3 O9	379.165	5.224	380.172	Invalid mass	No results	No results	Organic oxygen compounds	Organooxygen compounds	Carbohydrates and carbohydrate conjugates	Aminocyclitol glycosides	174784	288263	947638	434948	432759	546079	837914	548249	900639	690049	786695	1.37806e+06	395553	1.52017e+06	479190	1.07219e+06	714025	728969	371892	526662	1.11487e+06	815643	785076	745217	581005	3.51984e+06	1.84678e+06	393824	1.13838e+06	853826	282609	414270	500778	1.70555e+06	761057	1.00188e+06	1.65058e+06
Com_1074_pos	DL-3-Aminoisobutyric acid	C4 H9 N O2	103.065	1.404	104.072	Invalid mass	Invalid mass	No results	Organic acids and derivatives	Carboxylic acids and derivatives	Amino acids, peptides, and analogues	Beta amino acids and derivatives	4.76884e+07	1.14118e+07	1.59791e+08	1.11903e+08	1.2504e+07	3.91174e+07	3.87166e+07	3.92867e+08	5.84748e+07	6.34393e+07	2.47394e+07	5.30824e+07	1.65131e+08	2.94629e+08	1.38205e+07	2.03975e+08	5.74271e+07	7.20887e+07	1.82581e+08	6.10512e+07	4.06672e+07	1.93332e+08	3.6115e+08	2.72091e+07	3.24941e+07	4.04502e+07	3.64887e+08	1.64431e+07	2.04009e+08	5.60361e+07	1.95836e+07	4.92535e+08	1.49015e+07	2.2987e+07	1.98616e+08	6.24583e+08	2.83089e+08
Com_10761_pos	Taurochenodeoxycholic acid	C26 H45 N O6 S	481.288	6.053	464.285	Invalid mass	No results	No results	Lipids and lipid-like molecules	Steroids and steroid derivatives	Bile acids, alcohols and derivatives	Taurinated bile acids and derivatives	673804	2.08958e+06	3.52466e+06	288473	715966	404334	2.69995e+07	3.90377e+06	5.32132e+06	2.323e+06	1.36489e+06	6.7772e+06	1.35914e+06	3.53557e+06	723774	7.73147e+06	1.176e+06	4.13887e+06	247193	403760	4.13912e+06	9.26886e+06	3.91399e+06	2.45279e+06	1.6588e+07	6.53954e+06	1.33713e+06	450446	2.52911e+06	2.34678e+07	1.32402e+06	1.79695e+06	563695	5.22142e+06	515477	1.78918e+07	1.69247e+07
Com_10763_neg	Tenofovir	C9 H14 N5 O4 P	287.084	5.246	286.076	Invalid mass	No results	No results	Organoheterocyclic compounds	Imidazopyrimidines	Purines and purine derivatives	6-aminopurines	183404	192497	3.08964e+06	356142	344422	1.033e+06	1.59296e+06	1.30663e+06	1.75456e+06	451874	1.61443e+06	1.44332e+06	294984	2.70161e+06	423039	976321	520078	1.90617e+06	193750	371318	916867	931257	1.2648e+06	662743	343654	1.6339e+06	761200	200306	620483	1.08383e+06	693422	1.00009e+06	796247	2.03544e+06	663492	1.68295e+06	1.29425e+06
Com_107_pos	Decanoylcarnitine	C17 H33 N O4	315.242	6.181	316.25	Full match	Invalid mass	No results	Lipids and lipid-like molecules	Fatty Acyls	Fatty acid esters	Acyl carnitines	1.59412e+07	3.25209e+07	9.56797e+07	3.0499e+07	4.17631e+07	9.90027e+07	2.66297e+08	2.90357e+08	2.9822e+08	2.85015e+08	4.65656e+08	2.1308e+08	2.15799e+07	3.86656e+08	1.29829e+07	2.08205e+08	4.95329e+07	1.94714e+08	1.95584e+07	5.36832e+07	1.63339e+08	1.95899e+08	1.44635e+08	1.41106e+08	7.53524e+07	4.02647e+08	4.21027e+08	1.06723e+08	1.17327e+08	1.32767e+08	4.28495e+07	4.33549e+08	9.04623e+07	5.80904e+07	1.82269e+08	4.72006e+08	2.0819e+08
Com_10805_neg	Undecanoic acid	C11 H22 O2	186.162	6.36	185.155	Full match	No results	No results	Lipids and lipid-like molecules	Fatty Acyls	Fatty acids and conjugates	Medium-chain fatty acids	215916	223892	615878	1.47648e+06	322194	656428	1.48874e+06	869246	2.43354e+06	2.48148e+06	4.42252e+06	568839	306298	2.0858e+06	476053	2.29605e+06	414556	500207	261091	382556	563960	1.14126e+06	722503	1.14542e+06	1.56014e+06	786005	1.07774e+06	1.46884e+06	688362	544731	485135	5.22133e+06	1.11472e+06	644147	3.11241e+06	5.69395e+06	3.47373e+06
Com_10813_pos	LLK	C18 H36 N4 O4	372.268	6.881	373.275	Invalid mass	No results	No results					776468	660484	3.21475e+06	978926	461104	246656	1.89005e+06	3.22264e+06	904372	1.21888e+06	1.59665e+06	2.27551e+06	762750	1.53595e+06	1.72676e+06	5.34686e+06	1.4956e+06	3.80179e+06	387499	560346	8.37276e+06	6.53751e+06	2.54938e+06	2.1542e+06	491420	3.17332e+06	9.01358e+06	715332	2.52294e+06	2.42731e+06	714026	1.10839e+06	766923	247921	957333	2.32108e+06	9.95575e+06
Com_10814_pos	N4-(3,4-dimethylphenyl)quinazolin-4-amine hydrochloride	C16 H15 N3	249.128	5.372	250.135	Full match	No results	No results					720990	563162	1.88312e+06	1.12354e+06	1.57561e+06	706616	1.71657e+06	2.05065e+06	1.58744e+06	608472	1.98099e+06	2.27376e+06	904110	3.06491e+06	3.84452e+06	2.76277e+06	1.30374e+06	2.73342e+06	821606	792984	2.50685e+06	2.59114e+06	1.08992e+08	2.2777e+06	811325	2.78515e+06	2.99738e+06	561458	2.45365e+06	1.87129e+06	982790	1.20215e+06	1.14418e+06	790116	1.08842e+06	1.85023e+06	2.88108e+06
Com_10818_pos	17beta-Trenbolone	C18 H22 O2	270.163	6.213	271.171	Invalid mass	No results	No results					2.98641e+06	8.81868e+06	5.47285e+07	1.71656e+07	1.11931e+07	1.25499e+07	4.08156e+07	2.47293e+07	3.6372e+07	2.41446e+07	4.09031e+07	2.20727e+07	7.32215e+06	1.27074e+07	8.95309e+06	5.31601e+07	1.57956e+06	7.28588e+06	1.00998e+07	7.89354e+06	1.89189e+07	2.78436e+07	1.08813e+08	7.59858e+06	5.61789e+06	5.80373e+07	3.04456e+07	4.43828e+06	2.04861e+07	1.44451e+07	2.26378e+06	7.54625e+06	2.12312e+07	1.31447e+07	2.05237e+07	9.84915e+06	8.1699e+07
Com_10901_pos	Estradiol	C18 H24 O2	272.177	5.239	295.167	No results	No results	Full match	Lipids and lipid-like molecules	Steroids and steroid derivatives	Estrane steroids	Estrogens and derivatives	2.8438e+06	9.29983e+06	2.46797e+07	6.96685e+06	1.62803e+07	2.88257e+07	4.21592e+07	2.75952e+07	1.1545e+08	2.58056e+07	8.66259e+06	2.08066e+07	1.56662e+07	2.3008e+07	1.51139e+07	2.7869e+07	3.15546e+06	3.10281e+07	1.30448e+07	1.96175e+07	6.84441e+07	4.35487e+07	2.04142e+07	1.60719e+07	1.88923e+07	5.45729e+07	5.6062e+07	1.76799e+07	2.80535e+07	2.8474e+07	1.73013e+07	1.95594e+07	1.76512e+07	8.69538e+06	1.89899e+07	7.04813e+07	8.08463e+07
Com_1090_neg	Thiodiglycolic acid	C4 H6 O4 S	149.999	3.087	148.991	Full match	Full match	No results	Organic acids and derivatives	Carboxylic acids and derivatives	Dicarboxylic acids and derivatives	Thiodiacetic acid derivatives	203761	1.77413e+06	1.92901e+06	1.718e+06	1.63828e+06	999828	677569	1.76487e+06	6.09574e+06	1.40942e+06	127165	2.68943e+06	2.96893e+06	3.99382e+06	1.96725e+06	5.19419e+06	241366	3.09008e+06	1.44657e+06	1.90512e+06	4.52508e+06	3.44393e+06	1.69901e+06	1.93088e+06	1.60137e+06	2.93218e+06	5.47626e+06	849041	1.29914e+06	2.21149e+06	415293	1.12102e+06	1.39488e+06	903019	2.32243e+06	1.84348e+06	2.34422e+06
Com_10916_pos	Avicularin	C20 H18 O11	434.085	5.293	435.092	Full match	No results	No results	Phenylpropanoids and polyketides	Flavonoids	Flavonoid glycosides	Flavonoid-3-O-glycosides	455451	324369	1.13628e+06	1.25988e+06	537411	663091	2.22365e+06	782918	2.0106e+06	743502	2.09911e+06	985079	427460	2.09164e+06	641467	1.05411e+06	1.42625e+06	1.02052e+06	327852	585048	905843	698659	2.18844e+06	701421	633779	1.61929e+06	1.46456e+06	423359	1.15326e+06	998845	819892	851955	527414	827912	478269	1.47026e+06	3.35138e+06
Com_10943_pos	Hydroxyproline	C5 H9 N O3	131.059	1.277	132.066	No results	Invalid mass	No results	Organic acids and derivatives	Carboxylic acids and derivatives	Amino acids, peptides, and analogues	Proline and derivatives	9.28226e+06	3.12923e+06	2.53646e+06	1.89531e+06	2.06354e+06	2.25467e+06	4.71681e+06	3.21619e+06	3.98421e+06	8.83687e+07	8.22643e+06	3.39558e+06	5.06973e+06	4.32611e+06	3.52441e+06	4.0814e+06	2.9006e+06	8.47472e+06	2.64188e+06	3.29884e+06	5.50573e+06	2.72711e+06	4.00655e+06	4.24671e+06	2.13804e+06	3.75608e+06	6.54278e+06	3.30491e+06	3.6304e+06	1.3483e+07	3.86173e+06	2.71518e+06	5.79828e+06	2.31635e+06	3.84904e+06	5.85783e+06	6.80281e+06
Com_1094_pos	Wogonin	C16 H12 O5	284.07	6.491	285.077	Full match	Full match	No results	Phenylpropanoids and polyketides	Flavonoids	O-methylated flavonoids	8-O-methylated flavonoids	65.0621	77.3403	988.746	84.1125	109.174	112.369	245.969	129.707	968.292	705.024	69226.4	289.444	79.1725	911.434	96.7708	231.544	1240.03	113.585	62.1239	133.564	217.616	374.618	183.555	91.2459	7136.22	4124.16	296.629	125.696	915.471	2166.02	82.7519	94.301	178.593	107.364	160.979	62125.5	510.609
Com_10958_pos	Phenylpropiolic acid	C9 H6 O2	146.037	5.005	147.045	No results	No results	Full match	Benzenoids	Benzene and substituted derivatives	Not available	Benzene and substituted derivatives	3.54237e+06	3.07937e+06	1.06218e+07	7.63338e+06	4.17993e+06	4.60344e+06	2.59494e+07	4.02017e+06	2.3132e+07	4.27804e+06	1.56417e+07	7.28655e+06	7.22879e+06	9.50275e+06	1.10996e+07	1.15084e+07	3.97829e+06	5.23362e+06	4.27533e+06	9.8233e+06	1.09011e+07	8.66563e+06	1.0233e+07	8.70958e+06	4.81795e+06	2.0116e+07	1.30861e+07	4.47644e+06	4.54579e+06	5.11979e+06	4.84964e+06	3.47303e+06	5.54488e+06	2.78093e+06	1.21869e+07	5.29795e+06	6.5515e+07
Com_10959_neg	ethyl 2-(pyridin-4-ylamino)-1,3-thiazole-4-carboxylate	C11 H11 N3 O2 S	249.058	5.473	248.051	Full match	No results	No results					2.25913e+06	2.34275e+06	3.30347e+06	3.68932e+06	5.2778e+06	1.52424e+06	9.6171e+06	1.57334e+07	1.1678e+07	1.37167e+06	1.13243e+07	7.55772e+06	4.87354e+06	9.23711e+06	9.27865e+06	1.49967e+07	3.84159e+06	1.50666e+07	1.29242e+06	1.19291e+06	9.4453e+06	1.31324e+07	1.16296e+07	1.46647e+07	1.16804e+06	1.3924e+07	1.26847e+07	1.47227e+06	5.72503e+06	4.2954e+06	6.98657e+06	6.55471e+06	1.89395e+06	1.12551e+06	3.82924e+06	8.34659e+06	1.30745e+07
Com_10962_pos	N-(2,3-dihydro-1,4-benzodioxin-6-yl)-2,5-dimethyl-3-furamide	C15 H15 N O4	273.101	5.65	274.108	Full match	No results	No results					350106	435244	6.04357e+06	693047	997338	534436	1.76641e+06	2.16476e+06	1.36912e+06	1.6472e+06	3.38621e+06	1.56453e+07	1.08462e+06	3.01656e+06	867027	7.91652e+06	3.12655e+06	1.07106e+06	662568	931440	1.2441e+06	3.87122e+06	3.33346e+06	905482	1.58077e+06	3.44842e+06	4.44582e+06	730909	6.11372e+06	2.37582e+06	593396	698342	857388	1.32862e+06	2.602e+06	1.42029e+06	3.41041e+07
Com_10969_pos	Stearamide	C18 H37 N O	283.289	10.341	284.296	Invalid mass	No results	No results	Organic acids and derivatives	Carboximidic acids and derivatives	Carboximidic acids	Carboximidic acids	6.60742e+07	8.47104e+06	8.57911e+06	8.71383e+06	9.04664e+06	4.5023e+07	4.60196e+07	7.7619e+07	6.92289e+07	3.93655e+07	4.10433e+07	9.07808e+06	1.80771e+07	1.00525e+07	1.06583e+07	1.08059e+07	4.71433e+07	6.77393e+07	1.04006e+07	1.05245e+07	1.15487e+07	9.32973e+06	5.07147e+07	8.43765e+06	9.1402e+06	1.20585e+07	1.12152e+07	1.00478e+07	9.40148e+06	6.12122e+07	5.47126e+07	7.01337e+07	1.63641e+07	8.13727e+06	9.09824e+06	7.83894e+07	8.22058e+07
Com_1097_pos	4-ethoxy-7,9-dimethylpyrido[3',2':4,5]thieno[3,2-d]pyrimidine	C13 H13 N3 O S	259.083	5.708	260.09	Invalid mass	No results	No results					164883	259225	119694	120129	183437	302263	220450	69617.6	37107.1	460338	48649.7	449738	180923	771130	210367	83048.8	194684	236705	152443	121659	206236	164291	502335	407256	251015	60569	78194.6	46838.8	254530	330757	74827.8	82142.3	515960	52522	142580	385250	38803.3
Com_10985_pos	3-Methylhippuric acid	C10 H11 N O3	211.085	2.784	194.082	Invalid mass	No results	No match	Organic acids and derivatives	Carboxylic acids and derivatives	Amino acids, peptides, and analogues	N-acyl-alpha amino acids	7.6384e+07	6.28399e+07	1.65361e+08	7.58433e+07	6.66924e+07	6.96517e+07	7.60896e+07	7.33279e+07	7.40611e+07	7.08916e+07	7.86822e+07	3.36251e+08	7.34352e+07	8.00247e+07	6.48712e+07	9.00702e+07	4.86472e+07	7.88277e+07	6.67314e+07	7.2672e+07	8.00733e+07	9.52616e+07	7.35738e+07	7.88567e+07	6.98181e+07	1.55418e+08	7.46161e+07	6.52159e+07	9.42439e+07	6.95789e+07	7.36401e+07	6.93129e+07	7.20514e+07	8.25914e+07	7.48917e+07	7.12227e+07	1.02856e+08
Com_11050_neg	5-Aminopentanoate	C5 H11 N O2	117.078	5.209	116.071	No results	Full match	Full match	Organic acids and derivatives	Carboxylic acids and derivatives	Amino acids, peptides, and analogues	Delta amino acids and derivatives	8.26111e+06	1.77904e+07	3.1562e+07	1.65137e+07	2.0925e+07	2.52221e+07	1.87727e+07	1.56527e+07	2.32134e+07	2.94326e+07	7.21856e+06	3.96393e+07	2.4283e+07	3.40539e+07	1.03598e+07	2.20311e+07	1.01973e+07	2.57003e+07	2.74279e+07	1.57413e+07	1.78486e+07	1.91985e+07	2.55514e+07	3.92908e+07	3.08487e+07	1.43873e+07	7.0187e+07	2.26997e+07	2.25445e+07	1.48945e+07	1.30617e+07	1.75645e+07	3.64443e+07	3.8851e+07	2.41118e+07	2.81791e+07	1.59191e+07
Com_11054_pos	5,6-Dihydroxyindole-2-Carboxylic Acid	C9 H7 N O4	193.038	2.263	194.046	No results	No results	Full match	None	None	None	None	3.72153e+06	1.25135e+07	5.51702e+07	1.32537e+07	2.03484e+07	2.7733e+06	3.53682e+06	5.22719e+06	4.25211e+06	4.13182e+06	1.12001e+07	4.68264e+07	1.49436e+07	3.05965e+07	1.6976e+07	3.12192e+07	3.79449e+06	9.11743e+06	1.18522e+07	1.26721e+07	8.29767e+07	6.71997e+07	3.89959e+06	2.47827e+07	2.17751e+07	3.16003e+07	6.02875e+07	2.5146e+07	3.35751e+07	4.23829e+06	6.00247e+06	5.56915e+06	1.51662e+07	1.45616e+07	2.27624e+07	8.83697e+06	4.88419e+06
Com_11055_pos	N1-(2-oxoazepan-3-yl)-N2-(3-pyridylmethyl)ethanediamide	C14 H18 N4 O3	290.14	5.495	291.147	Invalid mass	No results	No results					127458	205387	1.72474e+07	579637	464196	797725	626640	552203	1.54476e+06	1.57195e+06	731169	907251	348758	944139	341953	1.23072e+06	668825	2.27015e+06	275091	1.23786e+06	1.98918e+06	1.10391e+06	1.01346e+06	910657	340129	885188	3.63207e+06	194611	2.39653e+06	775037	272373	1.95451e+06	607424	558402	1.20185e+06	1.55864e+06	1.07972e+06
Com_11069_pos	Oxymatrine	C15 H24 N2 O2	264.185	2.947	265.192	Full match	No results	No results	Alkaloids and derivatives	Lupin alkaloids	Matrine alkaloids	Matrine alkaloids	516347	576298	1.05951e+06	646010	622213	566914	788484	605137	787180	679267	626552	1.05763e+06	634735	1.04057e+06	601819	1.09023e+06	650850	659814	545543	645523	3.09364e+06	976732	739692	871079	676209	1.28554e+06	1.36592e+06	722947	1.06748e+06	793517	557773	533487	825184	628605	715372	829757	1.21522e+06
Com_11102_pos	4-(4-chlorophenoxy)-3,5-dimethyl-1H-pyrazole	C11 H11 Cl N2 O	222.057	3.025	223.065	Invalid mass	No results	No results					7.64973e+06	7.42354e+06	5.42867e+06	1.10213e+07	6.15342e+06	4.08993e+06	8.79981e+06	7.05561e+06	7.92887e+06	7.71443e+06	7.17239e+06	7.45481e+06	7.03954e+06	8.32074e+06	7.84086e+06	1.08361e+07	7.63175e+06	6.60969e+06	8.78365e+06	8.86067e+06	1.29406e+08	7.26686e+06	7.06219e+06	9.28887e+06	1.00644e+07	8.24716e+06	1.40707e+07	8.85132e+06	7.49009e+06	9.42665e+06	6.75828e+06	6.81345e+06	1.31387e+07	8.51293e+06	7.13255e+06	7.77227e+06	9.08238e+06
Com_11118_pos	8-Hydroxymirtazapine	C17 H19 N3 O	281.154	5.014	282.161	Full match	No results	No results	Organoheterocyclic compounds	Piperazinoazepines	Not available	Piperazinoazepines	1296.37	2402.97	7948.43	3810.83	3698.23	1875.14	7915.89	2591.2	7250.1	2098.87	3516.63	7488.51	3272.21	10586.4	155759	10080.1	1423.56	3186.45	3001.4	4469.54	10220.7	10026.9	477425	7543.65	4381.7	10732.2	8809.12	2843.47	12374.3	3047.54	2335.41	1618.49	3575.06	3383.86	5968.39	4048.05	11293.4
Com_11125_pos	Enrofloxacin	C19 H22 F N3 O3	341.149	3.5	342.156	Invalid mass	No results	No results	Organoheterocyclic compounds	Quinolines and derivatives	Quinoline carboxylic acids	Quinoline carboxylic acids	280268	201386	509217	301279	251765	302819	442871	290220	421572	346619	365806	6.16123e+06	313612	480678	297377	360957	346332	342005	274273	335252	1.11028e+06	575474	376900	378720	334147	533583	405213	271680	579928	327864	281480	289988	340513	219440	357899	419231	475669
Com_11132_neg	Thromboxane B1	C20 H36 O6	372.253	6.666	371.246	Invalid mass	No results	No results					5.62653e+06	848205	6.05292e+06	5.3613e+06	8.73673e+06	7.649e+06	2.46485e+07	7.8301e+06	1.96291e+07	1.78306e+07	1.73191e+07	1.26941e+07	5.3324e+06	9.47079e+06	1.40473e+07	1.93836e+07	2.41179e+06	1.40022e+07	4.49801e+06	2.45787e+07	1.0508e+07	2.37829e+07	1.08732e+07	3.88397e+06	2.79546e+06	2.05399e+07	7.02844e+07	6.62166e+06	5.09946e+06	1.47143e+07	2.85029e+06	4.865e+06	2.24674e+07	6.3123e+06	3.16874e+07	4.94168e+06	7.29323e+06
Com_11138_neg	Corchorifatty acid F	C18 H32 O5	328.227	6.058	327.219	Invalid mass	No results	No results	Lipids and lipid-like molecules	Fatty Acyls	Lineolic acids and derivatives	Lineolic acids and derivatives	5.31109e+06	7.67791e+06	3.45159e+07	1.34895e+07	4.28638e+07	1.83707e+07	3.98264e+07	1.83168e+07	1.52505e+07	5.18697e+07	2.50757e+07	4.59636e+07	2.01533e+07	2.44082e+07	2.47653e+07	1.44262e+07	4.71358e+06	3.73775e+07	1.78037e+07	4.8312e+07	2.33808e+07	4.63303e+07	5.09434e+07	2.02206e+07	9.32296e+06	3.41759e+07	7.70804e+07	1.58125e+07	4.89563e+06	5.15509e+07	1.05283e+07	1.2206e+07	7.05311e+07	2.21784e+07	3.38027e+07	2.15041e+07	1.17201e+07
Com_11145_neg	Picolinic acid	C6 H5 N O2	123.031	1.544	122.024	Invalid mass	No results	No results	Organoheterocyclic compounds	Pyridines and derivatives	Pyridinecarboxylic acids and derivatives	Pyridinecarboxylic acids	1.32686e+07	7.69756e+06	3.39218e+07	8.36524e+06	1.4399e+07	2.68391e+07	2.33858e+07	2.42078e+07	4.1567e+07	2.49587e+07	1.96452e+07	1.57713e+07	1.95097e+07	2.48287e+07	2.42383e+07	1.37422e+07	1.3695e+07	1.93853e+07	2.20102e+07	1.58749e+07	3.4146e+07	1.51594e+07	4.1011e+07	2.59477e+07	2.49661e+07	5.7325e+07	2.1268e+07	1.16564e+07	1.57622e+07	2.87713e+07	1.76874e+07	1.72668e+07	1.65215e+07	8.74496e+06	1.09015e+07	6.95194e+06	5.23485e+06
Com_11146_pos	Methyl dihydrojasmonate	C13 H22 O3	226.158	6.139	227.165	Full match	No results	No results	Lipids and lipid-like molecules	Fatty Acyls	Lineolic acids and derivatives	Jasmonic acids	5.59561e+06	4.5584e+06	2.30031e+07	1.19334e+07	1.37799e+07	7.75058e+06	2.41759e+07	7.29534e+06	1.58319e+07	1.88879e+07	3.05154e+07	1.94272e+07	7.23404e+06	1.83844e+07	1.51661e+07	5.711e+07	8.27205e+06	2.95033e+07	1.25329e+07	1.72965e+07	5.70492e+07	2.84371e+07	3.07744e+07	1.56677e+07	8.02755e+06	2.0779e+07	4.74087e+07	7.37599e+06	1.88611e+07	2.68134e+07	8.02942e+06	8.84047e+06	1.82707e+07	1.29557e+07	2.28421e+07	2.10876e+07	3.17879e+07
Com_1115_pos	Isoliquiritigenin	C15 H12 O4	256.075	5.426	257.082	Full match	Full match	No results	Phenylpropanoids and polyketides	Linear 1,3-diarylpropanoids	Chalcones and dihydrochalcones	2'-Hydroxychalcones	350832	76094.6	210147	762505	3.72372e+06	48618.3	613243	128251	9.63554e+06	2.53165e+06	1.10116e+07	129180	235054	196298	2.97186e+06	8.42634e+06	499048	186775	44795.2	188222	184197	2.69895e+06	133265	331090	67711.8	1.1058e+07	364170	70248.7	667827	245118	544213	1.39034e+06	175245	42839.3	62987.2	2.0312e+06	1.29165e+06
Com_11194_pos	Isohomovanillic acid	C9 H10 O4	160.075	5.468	183.064	Invalid mass	No results	No results	Benzenoids	Phenols	Methoxyphenols	Methoxyphenols	5.93917e+06	2.08737e+07	5.11565e+07	4.4439e+07	5.29622e+07	3.19556e+07	2.62395e+07	8.06034e+06	6.37384e+06	8.29963e+07	3.00235e+06	2.97291e+07	9.43565e+06	4.67994e+06	1.41757e+07	6.07181e+06	4.65226e+06	1.09183e+07	9.66665e+07	1.18866e+08	1.69173e+07	6.62559e+06	4.52593e+06	1.74542e+07	3.06876e+07	6.86756e+06	2.36575e+07	4.30317e+07	5.36432e+06	5.04304e+07	8.51915e+06	1.5826e+07	7.09011e+07	2.697e+07	4.9699e+07	1.79866e+07	5.48625e+06
Com_11196_pos	Lysine Butyrate	C10 H22 N2 O4	234.159	1.307	217.156	No results	No results	Full match	Organic acids and derivatives	Carboxylic acids and derivatives	Amino acids, peptides, and analogues	L-alpha-amino acids	362823	422065	1.47154e+06	361916	1.32975e+06	773891	1.36048e+06	2.7248e+06	2.13572e+06	3.59238e+06	2.71591e+06	834455	2.33155e+06	2.94122e+06	324621	3.68451e+06	1.1534e+06	4.87089e+06	1.48951e+06	1.41125e+06	4.26984e+06	3.79689e+06	2.25642e+06	676507	1.25263e+06	1.3733e+06	1.28888e+06	545911	5.54313e+06	2.5482e+06	666832	911039	1.93312e+06	893576	1.2843e+06	2.03492e+06	3.5942e+06
Com_111_pos	CAR 10:1	C17 H32 N O4	313.226	6.049	314.234	No results	Invalid mass	No results					3.2596e+08	3.41486e+08	1.50497e+09	1.45744e+09	1.39036e+09	9.92669e+08	3.85556e+09	3.69842e+09	3.56332e+09	2.94204e+09	1.02363e+09	4.24844e+09	3.66252e+08	4.2972e+09	1.91099e+08	1.44549e+09	6.94231e+08	1.76085e+09	4.47714e+08	1.5334e+09	2.65327e+09	2.33326e+09	3.27543e+09	2.79599e+09	9.36627e+08	6.13848e+09	7.54239e+09	3.0957e+09	1.71136e+09	2.91765e+09	1.19204e+09	1.5468e+09	1.37997e+09	8.46888e+08	2.10564e+09	7.75892e+09	1.77882e+09
Com_11223_pos	3-oxoindane-1-carboxylic acid	C10 H8 O3	176.051	5.896	177.058	Invalid mass	No results	No results					240371	319066	1.93705e+06	511093	709018	588261	1.6973e+06	804232	1.2313e+06	797774	1.0893e+06	1.19938e+06	559738	1.7365e+06	644669	1.90297e+06	433558	882608	387519	594316	1.18141e+06	2.07373e+06	1.06131e+06	776357	586710	3.69524e+06	1.66906e+06	555075	1.44219e+06	1.18742e+06	484582	511881	760322	657685	775135	1.36741e+06	1.57434e+06
Com_11234_pos	6-Acetylmorphine	C19 H21 N O4	327.149	5.314	328.156	Full match	No results	No results	Alkaloids and derivatives	Morphinans	Not available	Morphinans	845944	898715	2.81859e+06	1.66913e+06	2.24105e+06	989629	2.69057e+06	2.79378e+06	2.36217e+06	832040	2.65838e+06	3.28496e+06	1.23442e+06	4.56308e+06	3.14215e+06	3.32329e+06	1.88844e+06	3.47764e+06	1.15154e+06	1.25036e+06	3.35946e+06	3.56529e+06	2.8031e+06	3.6266e+06	1.25051e+06	4.104e+06	4.60503e+06	895068	3.51471e+06	2.2008e+06	1.26778e+06	1.48063e+06	1.59143e+06	1.29181e+06	1.49856e+06	2.57285e+06	4.44396e+06
Com_11236_neg	Glycerol 3-phosphate	C3 H9 O6 P	172.014	1.298	171.007	Full match	No results	Full match	Lipids and lipid-like molecules	Glycerophospholipids	Glycerophosphates	Glycerophosphates	1.28722e+07	3.01041e+07	1.58708e+07	9.90341e+06	7.6068e+06	5.21994e+06	5.03811e+06	1.92129e+07	3.21491e+07	4.33826e+07	5.48515e+07	9.26392e+06	7.65248e+07	3.73465e+07	7.29657e+06	6.4182e+07	8.74491e+06	1.19544e+08	1.42751e+07	3.08211e+07	2.77056e+07	4.20075e+07	4.17774e+07	2.02094e+07	3.18813e+07	2.73629e+07	2.69665e+07	2.75561e+07	1.35121e+07	7.91231e+07	1.65558e+07	9.45421e+06	2.09246e+07	1.80912e+07	1.01822e+07	7.25697e+07	1.58508e+07
Com_11252_pos	Thymopentin	C30 H49 N9 O9	679.366	5.312	680.373	No results	No results	Full match	Organic acids and derivatives	Carboxylic acids and derivatives	Amino acids, peptides, and analogues	Oligopeptides	603981	715843	2.17499e+06	1.24318e+06	1.75272e+06	650940	1.36269e+06	1.98577e+06	1.45306e+06	453290	1.22975e+06	2.59712e+06	832079	3.45304e+06	2.43141e+06	2.59494e+06	3.33798e+06	1.5478e+06	898289	970116	2.36302e+06	2.60895e+06	1.54848e+06	2.59944e+06	974708	3.2137e+06	3.63017e+06	694770	2.56388e+06	1.63043e+06	807864	655071	1.02866e+06	1.02483e+06	1.10161e+06	1.55655e+06	3.27762e+06
Com_11253_pos	Nortriptyline	C19 H21 N	263.169	5.764	264.176	Full match	No results	No results	Benzenoids	Dibenzocycloheptenes	Not available	Dibenzocycloheptenes	124476	133964	1.69797e+06	289398	342155	260164	623722	418392	695999	405371	473797	668062	343235	1.56025e+06	365613	1.06531e+06	200493	438465	206486	289568	567985	970531	472582	410169	654299	1.47013e+06	970958	234445	1.35365e+06	593974	243861	230332	335294	495046	337782	568048	813560
Com_1127_pos	DL-Lysine	C6 H14 N2 O2	146.106	1.146	147.113	Full match	Full match	Full match	Organic acids and derivatives	Carboxylic acids and derivatives	Amino acids, peptides, and analogues	Alpha amino acids	3.90964e+07	1.29738e+08	1.71726e+07	2.12809e+07	2.55592e+07	4.06853e+07	4.28927e+07	1.95664e+07	2.71012e+07	7.57308e+07	4.15779e+07	8.80563e+07	2.53291e+07	4.10642e+07	3.59075e+07	4.23804e+07	8.52174e+07	4.54259e+07	2.89512e+07	4.58504e+07	1.98485e+08	5.94549e+07	5.99029e+07	1.47135e+08	1.90832e+07	1.10564e+08	1.09696e+08	1.89613e+07	1.23554e+08	4.39461e+07	8.94638e+07	4.41444e+07	1.98919e+08	2.26271e+07	3.23527e+08	1.84335e+08	7.31897e+07
Com_11294_pos	5-Hydroxytryptophol	C10 H11 N O2	177.08	5.445	178.087	No results	No results	Full match	Organoheterocyclic compounds	Indoles and derivatives	Hydroxyindoles	Hydroxyindoles	7.44169e+06	1.00924e+07	7.32418e+07	1.34743e+07	1.31089e+07	1.44475e+07	4.83767e+07	3.27622e+07	3.85101e+07	1.75968e+07	3.32759e+07	2.3791e+07	1.82605e+07	4.15986e+07	1.6274e+07	3.22661e+07	7.59262e+06	2.98366e+07	1.75996e+07	1.51678e+07	4.37027e+07	4.03032e+07	2.1426e+07	1.56261e+07	1.56678e+07	7.53844e+06	3.45142e+07	8.96252e+06	1.03642e+07	2.66285e+07	8.06288e+06	1.02388e+07	2.13738e+06	1.52546e+07	2.65164e+07	2.35017e+07	9.98538e+07
Com_11314_neg	4-(2-((4-Cyanophenyl)amino)oxazol-5-yl)benzonitrile	C17 H10 N4 O	286.086	5.448	285.079	Full match	No results	No results	Organoheterocyclic compounds	Azoles	Oxazoles	Phenyl-1,3-oxazoles	3.03471e+06	3.14703e+06	7.03903e+06	4.9559e+06	7.08971e+06	2.70276e+06	1.29187e+07	2.11348e+07	1.56871e+07	1.96744e+06	1.52121e+07	1.01523e+07	6.54666e+06	1.24083e+07	1.24641e+07	2.01451e+07	5.16044e+06	2.0239e+07	2.61226e+06	2.67563e+06	1.26879e+07	2.33536e+07	1.56221e+07	1.96992e+07	2.23804e+06	1.87042e+07	1.70394e+07	1.97771e+06	7.69048e+06	7.0052e+06	9.38511e+06	8.805e+06	4.40212e+06	2.07558e+06	5.14384e+06	1.1212e+07	1.75631e+07
Com_11325_pos	7α-Hydroxytestosterone	C19 H28 O3	304.205	6.484	305.212	Full match	No results	Full match	Lipids and lipid-like molecules	Steroids and steroid derivatives	Androstane steroids	Androgens and derivatives	1.23728e+07	1.36086e+07	3.44483e+07	1.61573e+07	1.99331e+07	1.76916e+07	1.19694e+07	2.02383e+07	3.35322e+07	2.39223e+07	3.57808e+07	2.81119e+07	1.42962e+07	2.0439e+07	2.18324e+07	3.05446e+07	1.31938e+07	1.99446e+07	1.45276e+07	2.08987e+07	2.56614e+07	3.77974e+07	7.55818e+07	1.8589e+07	1.41909e+07	3.52818e+07	6.31972e+07	1.71211e+07	2.58715e+07	2.9979e+07	1.25123e+07	1.86686e+07	2.96812e+07	1.71318e+07	2.86558e+07	2.80328e+07	3.67291e+07
Com_1133_pos	N-Acetyl-L-carnosine	C11 H16 N4 O4	268.118	1.401	269.126	Full match	No results	No results					2.21147e+07	9.84786e+07	3.46574e+08	8.26032e+06	1.76586e+08	2.1005e+08	6.7109e+08	6.09418e+08	9.72039e+08	4.66272e+08	2.21275e+08	2.05186e+08	1.43319e+08	4.98857e+08	8.34577e+07	2.81432e+08	1.26185e+08	2.37829e+08	8.45317e+07	1.50245e+08	1.37034e+08	3.22931e+08	5.15083e+08	2.81268e+08	1.43537e+08	8.55077e+08	4.10329e+08	2.04276e+08	1.33366e+08	5.10194e+08	2.84025e+08	7.85317e+08	3.98281e+08	5.3055e+07	4.34863e+08	1.19017e+09	2.01176e+09
Com_11347_pos	LNH	C16 H26 N6 O5	174.07	6.397	366.175	Invalid mass	No results	No results					22448.2	358072	266148	17430.3	5.88583e+06	26140.4	55524.5	62789	6.15412e+06	1.0073e+06	1.97214e+06	9.84064e+06	411817	122170	34876	3.81052e+06	118593	718765	226823	38620.6	1.51154e+06	89306.1	621926	943765	589598	1.52487e+06	244154	43539.4	2.36253e+06	112395	27655.5	26896.6	1.15572e+06	503081	57544.5	220518	5.22461e+06
Com_11355_neg	4-Methylvaleric Acid	C6 H12 O2	116.083	5.445	115.076	No results	No results	Full match	Lipids and lipid-like molecules	Fatty Acyls	Fatty acids and conjugates	Hydroxy fatty acids	7.50099e+06	1.12229e+07	9.17052e+07	3.31891e+07	2.33583e+07	2.76361e+07	3.42088e+07	1.92397e+07	1.48231e+07	3.68853e+07	1.39654e+07	2.53202e+07	1.16795e+07	1.33003e+07	1.11147e+07	1.79305e+07	5.14904e+06	1.85979e+07	3.82328e+07	1.03121e+08	3.27801e+07	1.58793e+07	1.43105e+07	1.77876e+07	1.8536e+07	1.67314e+07	2.17723e+07	2.83856e+07	1.36355e+07	6.76849e+07	8.52755e+06	1.4863e+07	4.23802e+07	2.36305e+07	4.73967e+07	2.30403e+07	3.6393e+07
Com_11356_pos	MKK	C17 H35 N5 O4 S	387.225	5.479	388.233	Invalid mass	No results	No results					688708	2.60142e+06	2.04904e+07	1.17495e+07	4.70418e+06	627711	2.72257e+06	2.32934e+06	682460	2.31771e+06	1.04151e+07	8.72766e+06	3.20816e+06	5.04436e+06	1.3205e+06	1.10871e+07	5.74002e+06	5.48617e+06	3.38817e+06	5.2837e+06	2.05401e+06	8.32533e+06	3.16516e+06	1.45506e+06	7.03424e+06	1.85478e+07	1.58657e+07	2.7386e+06	3.89441e+06	2.39001e+06	1.34972e+06	2.45273e+06	4.11896e+06	1.08075e+07	4.68714e+06	1.8516e+06	1.86586e+06
Com_11392_pos	2-(2,6-dihydroxyphenyl)-3,5,7-trihydroxy-4H-chromen-4-one	C15 H10 O7	302.044	5.297	303.052	Invalid mass	No results	No results					1.2442e+06	1.19711e+06	3.76384e+06	2.01296e+06	2.97766e+06	1.4158e+06	4.09178e+06	3.65143e+06	3.57111e+06	1.29374e+06	3.60776e+07	3.95777e+06	1.32014e+06	6.71743e+06	3.90424e+06	3.59737e+06	2.77074e+06	5.04063e+06	1.52255e+06	1.7631e+06	3.99533e+06	4.3165e+06	4.34103e+06	4.79594e+06	1.74637e+06	4.9957e+06	6.54744e+06	1.30681e+06	4.3539e+06	3.08045e+06	1.97257e+06	2.22177e+06	1.86461e+06	1.89438e+06	1.94802e+06	3.79462e+06	6.89676e+06
Com_11420_neg	Methyl EudesMate	C11 H14 O5	226.085	5.148	225.077	No results	No results	Full match	Benzenoids	Benzene and substituted derivatives	Benzoic acids and derivatives	Gallic acid and derivatives	117392	240446	5.03707e+06	295548	599058	308915	846453	1.08809e+06	5.06281e+06	1.44742e+06	2.26196e+06	940279	303291	1.5017e+06	6.75761e+06	1.3163e+06	238163	1.47196e+06	375500	601345	850253	1.53286e+06	654064	2.14907e+06	480495	1.26467e+07	9.21175e+06	894217	4.19428e+06	655820	190617	1.16809e+06	2.01362e+06	490554	1.00733e+07	1.0196e+06	9.94018e+06
Com_11443_neg	Adenosine diphosphate ribose	C15 H23 N5 O14 P2	559.075	1.207	558.067	Invalid mass	No results	No results	Nucleosides, nucleotides, and analogues	Purine nucleotides	Purine nucleotide sugars	Purine nucleotide sugars	3.41596e+06	342558	486221	505487	541922	645647	660140	418014	433232	491440	406078	601659	350027	588492	383556	545910	617435	453416	423823	431340	566378	460362	430930	559811	400249	619933	584604	389589	525942	447292	477401	480246	348776	411585	597612	428555	400494
Com_11445_pos	N-Acetylornithine	C7 H14 N2 O3	174.101	3.565	175.109	Full match	Full match	Full match	Organic acids and derivatives	Carboxylic acids and derivatives	Amino acids, peptides, and analogues	N-acyl-alpha amino acids	1.31808e+06	2.43648e+06	1.52971e+07	5.11756e+06	4.29925e+06	3.5058e+06	5.51247e+06	2.48568e+06	8.49677e+06	2.63025e+06	4.57244e+06	1.51093e+07	3.33278e+06	9.75324e+06	5.84958e+06	1.55397e+07	1.88693e+06	3.70231e+06	4.22518e+06	4.99128e+06	2.65263e+07	1.02663e+07	5.27812e+06	4.58546e+06	7.52609e+06	1.47437e+07	8.4671e+06	3.90962e+06	4.8858e+07	5.85283e+06	2.0436e+06	2.41967e+06	3.72587e+06	4.19846e+06	2.51143e+06	2.93862e+06	9.67851e+06
Com_11496_neg	Nicotinate ribonucleoside	C11 H13 N O6	255.075	5.325	300.073	No results	No results	Full match	Organic oxygen compounds	Organooxygen compounds	Carbohydrates and carbohydrate conjugates	Glycosylamines	1.72537e+06	1.79384e+06	2.53312e+07	2.89177e+06	2.49955e+07	7.63062e+06	1.13299e+07	2.11944e+07	1.67077e+07	7.07937e+06	2.48119e+07	2.10985e+07	1.40409e+07	3.96358e+07	5.48269e+06	6.14001e+06	2.44315e+06	1.06034e+07	2.36614e+06	1.97128e+06	2.80134e+07	3.06194e+07	1.893e+07	1.70712e+07	4.52383e+06	1.92639e+07	7.26149e+06	4.51172e+06	6.01011e+06	2.03552e+07	9.64853e+06	4.5091e+06	8.18529e+06	2.74453e+06	7.45268e+06	3.1558e+07	8.54199e+07
Com_1151_pos	1-Methyluric acid	C6 H6 N4 O3	182.045	3.949	183.052	Full match	No results	Full match	Organoheterocyclic compounds	Imidazopyrimidines	Purines and purine derivatives	Xanthines	919181	1.977e+07	8.87222e+07	5.09761e+07	7.34535e+07	2.51771e+06	5.74561e+07	3.8881e+06	1.39282e+07	3.95891e+06	1.41753e+06	1.58953e+08	1.18533e+08	1.03472e+08	1.11912e+08	1.49334e+08	6.6583e+06	4.78268e+06	3.32765e+07	1.46292e+08	1.53568e+08	7.61137e+07	4.76971e+06	1.35795e+08	3.19487e+08	2.58033e+08	6.7589e+08	4.84092e+07	9.90006e+08	5.66739e+06	2.42478e+06	1.06176e+07	1.12591e+07	6.21398e+07	2.63613e+08	5.92605e+06	6.82885e+08
Com_1152_pos	Naringenin	C15 H12 O5	272.07	5.522	273.077	Full match	Full match	No results	Phenylpropanoids and polyketides	Flavonoids	Flavans	Flavanones	1.24936e+06	241633	2.39389e+06	1.37058e+06	2.57933e+06	695543	8.53342e+06	1.8583e+06	6.07705e+06	4.01947e+06	1.7928e+08	1.62571e+06	4.40193e+06	1.02301e+06	1.56874e+06	7.63786e+07	8.46097e+06	388766	997648	4.43094e+06	1.99418e+06	4.58674e+06	2.12189e+06	1.26105e+06	1.90896e+06	3.06488e+07	2.00717e+06	2.10259e+06	5.61461e+06	2.82073e+07	4.78982e+06	1.88145e+06	1.15284e+06	6.01928e+06	358538	8.7707e+07	2.17545e+07
Com_11537_pos	Oxoamide	C10 H12 N2 O2	192.091	2.117	193.098	Full match	No results	No results	Organic oxygen compounds	Organooxygen compounds	Carbonyl compounds	Aryl alkyl ketones	224694	417429	574433	223062	134773	182018	296759	268400	238328	41490.4	419852	390795	277084	386280	227906	486267	34833.1	250158	186779	262314	433477	656002	267524	348541	213631	514580	567308	222739	317892	238941	305039	516693	259375	412925	8.55657e+06	329048	645276
Com_11544_neg	Glycerophospho-N-palmitoyl ethanolamine	C21 H44 N O7 P	453.289	9.213	452.281	Invalid mass	Invalid mass	No results	Lipids and lipid-like molecules	Glycerophospholipids	Glycerophosphoethanolamines	Glycero-3-phospho-N-acyl-ethanolamines	4814.26	3754.19	7412.1	4304.19	3424.48	4982.08	7410.5	19306.9	25838.4	28525.2	4585.5	5319.83	89349.3	78135.6	403482	4082.36	49486.8	16750.5	3994.99	3953.27	10057.7	168061	6883.09	11191.3	13205.8	71257.5	23256.2	3879.6	23983.4	41907.8	12502.6	55082.2	15680.8	4047.86	4748.86	41933.4	244815
Com_11572_pos	Galangin	C15 H10 O5	116.051	5.61	117.058	Invalid mass	Invalid mass	No results	Phenylpropanoids and polyketides	Flavonoids	Flavones	Flavonols	5.50991e+06	4.53331e+06	2.30469e+07	1.15873e+07	7.71531e+06	1.56486e+07	1.44193e+07	2.59226e+07	2.2286e+07	2.62143e+07	3.07456e+07	1.71348e+07	1.05879e+07	2.44836e+07	1.6197e+07	2.02811e+07	8.03409e+06	2.87548e+07	1.74264e+07	7.3352e+06	3.3613e+07	2.15079e+07	2.97606e+07	2.32854e+07	8.98162e+06	1.69013e+07	2.99417e+07	5.02682e+06	4.95504e+07	2.11272e+07	6.27241e+06	9.31706e+06	1.95039e+07	6.73812e+06	1.22668e+07	2.3869e+07	4.53024e+07
Com_11574_pos	Senecionine	C18 H25 N O5	335.174	5.485	336.182	Full match	No results	No results	Phenylpropanoids and polyketides	Macrolides and analogues	Not available	Macrolides and analogues	1.32085e+06	905023	7.24512e+06	4.1723e+06	2.24373e+06	5.67824e+06	7.41268e+06	5.63255e+06	5.34358e+06	4.12086e+06	1.27368e+07	7.92594e+06	3.1019e+06	3.51004e+06	3.5418e+06	1.13838e+07	2.40869e+06	9.51148e+06	4.37177e+06	6.04649e+06	2.75049e+07	8.95032e+06	8.85062e+06	5.23573e+06	3.60423e+06	8.32385e+06	1.4838e+07	3.94256e+06	5.11581e+06	7.12449e+06	5.67421e+06	2.7463e+06	1.7902e+07	2.96131e+06	9.96512e+06	4.21741e+06	1.64575e+07
Com_11577_pos	D-Sphingosine	C18 H37 N O2	281.273	7.429	282.281	Invalid mass	No results	No results	Organic nitrogen compounds	Organonitrogen compounds	Amines	1,2-aminoalcohols	197685	154747	361949	181876	153925	190121	243439	286911	915619	923537	193013	263344	260511	292382	173983	386353	235062	543671	150422	181899	819607	736363	269209	646957	169981	197125	401385	180892	404678	929767	385669	261497	145977	143958	124477	1.63509e+06	829866
Com_11583_pos	Octyl hydrogen phthalate	C16 H22 O4	278.152	6.569	279.159	Full match	No results	Full match					1.53605e+07	1.49078e+07	1.73072e+07	2.83255e+07	1.87163e+07	4.17211e+07	4.50036e+07	1.11897e+07	4.72692e+07	2.04538e+06	5.23835e+07	2.51031e+07	1.31585e+07	2.62273e+07	2.0118e+07	4.19899e+07	9.3083e+06	1.78894e+07	1.35881e+07	1.61848e+07	2.02233e+07	2.45527e+07	1.84014e+07	1.73246e+07	3.93504e+07	3.33684e+07	2.14066e+07	1.5156e+07	2.90939e+07	8.27168e+06	8.40237e+06	2.76003e+07	3.4414e+07	1.37731e+07	4.74721e+07	1.27085e+06	8.88502e+06
Com_11601_neg	Levulinic acid	C5 H8 O3	116.047	4.596	115.04	Full match	Full match	Full match	Organic acids and derivatives	Keto acids and derivatives	Gamma-keto acids and derivatives	Gamma-keto acids and derivatives	4.59714e+06	4.86652e+06	1.41514e+07	5.72565e+06	6.48169e+06	1.13039e+07	1.43585e+07	1.49276e+07	4.36785e+07	1.5098e+07	7.62204e+06	1.07356e+07	5.69272e+06	1.00639e+07	5.23533e+06	1.06353e+07	4.83252e+06	1.13763e+07	5.04544e+06	6.01034e+06	1.41926e+07	3.06826e+07	1.06492e+07	7.50391e+06	5.0189e+06	3.94555e+07	2.81579e+07	4.50549e+06	8.79349e+06	2.86116e+07	6.27354e+06	8.40272e+06	4.92198e+06	7.58648e+06	8.28348e+06	2.02032e+07	2.36111e+07
Com_11609_pos	HPH	C17 H23 N7 O4	371.175	6.578	372.182	Invalid mass	No results	No results					13757.6	23227.2	181276	23963.7	24648.5	28069.6	69409	32773.6	89463	25650.4	396134	74843.8	22046.8	89043.6	20395.5	1.09194e+06	23123.7	27878.7	14794.2	27926.1	48334.9	96836.1	61649.4	30495.9	45765.5	2.37437e+06	58442.7	28550.3	1.39973e+06	35351.3	14457.7	27408	36083.9	196627	39788.9	41924.3	2.38917e+06
Com_11636_neg	L-Malate	C4 H6 O5	134.021	5.829	133.014	No results	No results	Full match	Organic acids and derivatives	Hydroxy acids and derivatives	Beta hydroxy acids and derivatives	Beta hydroxy acids and derivatives	107070	124703	520907	213910	375877	258785	548737	338562	586747	338529	411119	520129	1.28073e+06	411567	218305	652738	244748	430859	299450	259725	601875	578641	631310	321625	190491	641065	652606	254039	506711	520893	190758	223729	374537	419451	328543	518135	750305
Com_11638_neg	Cynaropicrin	C19 H22 O6	392.15	5.909	391.142	Invalid mass	No results	No results	Lipids and lipid-like molecules	Prenol lipids	Terpene lactones	Guaianolides and derivatives	371186	490167	2.86473e+06	633357	994420	1.05473e+06	1.96479e+06	1.17088e+06	2.03429e+06	1.1461e+06	1.53435e+06	1.58038e+06	1.78874e+06	1.524e+06	970495	1.78691e+06	767448	1.34091e+06	681154	925163	1.94115e+06	1.85818e+06	4.0401e+06	1.11168e+06	680062	2.29983e+06	2.35138e+06	951312	1.50302e+06	1.70499e+06	674999	861257	1.00245e+06	1.11493e+06	4.78734e+06	1.9823e+06	2.74023e+06
Com_11657_neg	N-(2-methyl-5-nitrophenyl)-N-(methylsulfonyl)methanesulfonamide	C9 H12 N2 O6 S2	308.015	5.04	307.008	Full match	No results	No results					29975.4	568409	511649	241795	1.10299e+06	123917	194933	524558	462156	1.45634e+06	403029	5.82731e+06	587003	1.16227e+07	331870	2.40843e+06	57523.1	2.80112e+06	283253	965265	3.10873e+06	2.04901e+06	2.05016e+06	2.15673e+06	912066	7.77918e+06	5.90529e+06	2.6501e+06	4.99817e+06	1.52178e+06	68322.3	57350	630745	1.31416e+06	3.46481e+06	472139	367695
Com_11657_pos	S-(5-Adenosy)-L-Homocysteine	C14 H20 N6 O5 S	384.12	5.562	385.128	No results	No results	Full match	Nucleosides, nucleotides, and analogues	5'-deoxyribonucleosides	5'-deoxy-5'-thionucleosides	5'-deoxy-5'-thionucleosides	1.60023e+06	4.588e+06	1.13469e+07	7.62008e+06	7.53777e+06	8.4134e+06	2.25847e+07	1.72489e+07	2.10448e+07	1.33775e+07	8.6867e+06	1.6166e+07	6.0161e+06	1.16926e+07	6.27827e+06	1.32059e+07	7.07703e+06	1.21523e+07	1.39486e+07	1.51758e+07	1.64692e+07	1.08248e+07	6.54432e+06	2.03488e+07	1.57583e+07	2.08166e+07	1.54987e+07	1.16234e+07	6.26339e+06	1.30143e+07	8.28947e+06	1.53052e+07	1.17191e+07	6.65707e+06	1.46789e+07	1.18166e+07	6.18996e+06
Com_11685_pos	Punicic Acid	C18 H30 O2	278.226	6.053	279.233	No results	No results	Full match	Lipids and lipid-like molecules	Fatty Acyls	Lineolic acids and derivatives	Lineolic acids and derivatives	5.60845e+06	1.10977e+07	1.98017e+07	1.83138e+07	9.73966e+06	1.95078e+07	3.05981e+07	2.97139e+07	4.48872e+07	1.84389e+07	9.42374e+06	3.4959e+07	6.37178e+06	5.00013e+07	7.74139e+06	2.30682e+07	6.44184e+06	2.24546e+07	7.83869e+06	9.29004e+06	2.50565e+07	1.89913e+07	2.58135e+07	1.98397e+07	4.82072e+06	3.16564e+07	3.44026e+07	1.73933e+07	1.16572e+07	1.57734e+07	8.33788e+06	2.43371e+07	1.0006e+07	5.1105e+06	1.34819e+07	6.38876e+07	2.95458e+07
Com_11686_pos	1-Acetylimidazole	C5 H6 N2 O	110.049	0.725	111.056	No results	Invalid mass	No results	Organoheterocyclic compounds	Azoles	Imidazoles	Carbonylimidazoles	1.00869e+08	8.41264e+07	1.00772e+08	9.12314e+07	8.06389e+07	9.2949e+07	9.33377e+07	9.31041e+07	8.52081e+07	1.05422e+08	9.21245e+07	8.63949e+07	9.04535e+07	8.43863e+07	8.74325e+07	7.91335e+07	1.345e+08	8.31539e+07	8.07854e+07	1.09963e+08	6.83993e+07	9.02268e+07	9.69146e+07	7.52795e+07	9.16656e+07	7.17867e+07	6.87812e+07	6.57391e+07	9.49922e+07	9.13381e+07	9.37979e+07	8.23281e+07	8.23539e+07	7.69107e+07	9.04301e+07	1.07831e+08	8.54653e+07
Com_11696_pos	LPE 17:1	C22 H44 N O7 P	465.288	8.862	466.296	No results	Invalid mass	No results	Lipids and lipid-like molecules	Glycerophospholipids	Glycerophosphoethanolamines	1-acyl-sn-glycero-3-phosphoethanolamines	361.462	282.588	293.916	306.85	283.774	351.674	357.851	333.59	344.834	389.294	352.31	312.676	339.479	380.771	12162.9	389.936	353.798	336.867	439.788	299.427	372.414	1659.66	339.205	330.47	287.934	695.393	328.475	314.174	357.013	371.765	328.617	331.312	325.194	318.778	317.786	357.536	420.315
Com_11697_neg	Alanyltyrosine	C12 H16 N2 O4	252.112	5.235	251.105	Full match	No results	No results	Organic acids and derivatives	Carboxylic acids and derivatives	Amino acids, peptides, and analogues	Peptides	270733	153383	1.4564e+06	484621	8.82364e+06	1.07315e+06	7.60304e+06	1.08293e+06	865239	4.56668e+06	836285	1.15256e+06	684553	4.09757e+06	698113	1.33172e+06	429309	901715	145324	1.1672e+06	1.12221e+06	702891	6.24296e+06	1.80218e+07	4.24756e+06	3.49491e+06	474985	1.04692e+06	460793	910469	204526	471697	423427	1.56559e+06	769601	1.05156e+06	1.11481e+06
Com_116_pos	Desmethylcitalopram	C19 H19 F N2 O	310.149	5.666	311.157	Full match	No results	No results	Benzenoids	Benzene and substituted derivatives	Phenylbutylamines	Phenylbutylamines	0.843596	0.616243	3.33029	1.38264	1.34746	1.12848	9374.07	2.23448	3.17795	2.04727	2.52998	2.88033	1.04618	9384.86	11.1492	4.33549	2.69915	2.4774	5.43232	7.94846	2.6503	2.73073	17990.4	1.71117	4023.66	6.33705	3.96702	1.2292	10.7005	10424.8	1.39179	1.70012	2.09784	2.08274	1.9554	3.44246	3.78606
Com_11705_neg	4-Hydroxyphenylacetic acid	C8 H8 O3	152.047	1.566	151.04	No results	Full match	Full match	Benzenoids	Phenols	1-hydroxy-2-unsubstituted benzenoids	1-hydroxy-2-unsubstituted benzenoids	1.19667e+07	1.38114e+07	1.58687e+07	1.0654e+07	1.08841e+07	1.78662e+07	8.28731e+06	4.15485e+06	3.89233e+07	1.73968e+07	2.78981e+07	1.23278e+07	1.1156e+07	1.57311e+07	9.30845e+06	1.24772e+07	1.39779e+07	2.14016e+07	1.04988e+07	1.03365e+07	1.11177e+07	1.34685e+07	3.55357e+07	1.30686e+07	9.70631e+06	1.64837e+07	1.56082e+07	1.11462e+07	1.29535e+07	6.17523e+07	1.53279e+07	1.37288e+07	1.0427e+07	1.12158e+07	1.35639e+07	2.43326e+07	2.55813e+07
Com_11765_neg	Agnuside	C22 H26 O11	466.149	5.625	465.142	Full match	No results	No results	Lipids and lipid-like molecules	Prenol lipids	Terpene glycosides	Iridoid O-glycosides	968045	1.0712e+06	4.19692e+06	1.7223e+06	2.28992e+06	1.93314e+06	4.95386e+06	3.87954e+06	5.15841e+06	3.14136e+06	7.24933e+06	3.80815e+06	1.87214e+06	3.46455e+06	2.53683e+06	6.33335e+06	1.6301e+06	4.0226e+06	1.86117e+06	2.57344e+06	5.3376e+06	6.41208e+06	6.292e+06	3.61116e+06	2.0573e+06	6.49329e+06	4.95852e+06	1.48855e+06	4.84768e+06	3.5654e+06	3.82509e+06	1.95572e+06	3.68358e+06	2.58417e+06	2.47993e+06	6.7808e+06	6.60677e+07
Com_11801_pos	4-Aminobiphenyl	C12 H11 N	169.086	5.459	170.093	Invalid mass	No results	No results	Benzenoids	Benzene and substituted derivatives	Biphenyls and derivatives	Biphenyls and derivatives	1.03856e+06	510148	2.51451e+06	1.07965e+06	1.58007e+06	1.15413e+06	6.71943e+06	3.11443e+06	2.24222e+06	1.06007e+06	2.82023e+06	2.85762e+06	1.03527e+06	4.44765e+06	2.59386e+06	3.58079e+06	2.36954e+06	4.03909e+06	959252	873124	3.34592e+06	2.90203e+06	3.0931e+06	2.5153e+06	1.69728e+06	9.1852e+06	3.42534e+06	601375	4.544e+06	3.08478e+06	1.54757e+06	2.5288e+06	1.40945e+06	1.23031e+06	3.60924e+06	2.94312e+06	4.35904e+06
Com_11802_pos	7-(2-aminophenyl)heptanoic acid	C13 H19 N O2	221.143	6.702	222.15	Invalid mass	No results	No results					1.63944e+06	171432	209978	3.82482e+06	255748	3.51e+06	2.7355e+07	390420	261039	312485	418071	255037	418907	334838	412599	473479	2.05903e+06	520298	185853	629357	954670	616670	906490	192650	278691	3.33264e+06	550823	300318	4.40054e+06	338216	142607	166220	1.40735e+06	156268	6.08134e+06	516985	798284
Com_11812_pos	11-dehydro Thromboxane B2	C20 H32 O6	368.22	5.963	369.227	Full match	No results	Full match	Lipids and lipid-like molecules	Fatty Acyls	Eicosanoids	Thromboxanes	3.74744e+06	5.86452e+06	2.61298e+07	1.16809e+07	1.72781e+07	1.20456e+07	9.44432e+07	2.03699e+07	2.38424e+07	4.40954e+07	4.05362e+07	4.05603e+07	2.5918e+07	1.6249e+07	2.22395e+07	5.07817e+07	6.65933e+06	4.01704e+07	3.2649e+07	2.88429e+07	2.01316e+07	3.77434e+07	3.34974e+07	2.17583e+07	1.00284e+07	3.3257e+07	7.40037e+07	1.28575e+07	2.01551e+07	4.16398e+07	6.844e+06	2.34117e+07	4.3671e+07	2.74442e+07	4.42187e+07	2.34301e+07	2.12094e+07
Com_11815_pos	ethyl 2-amino-8H-indeno[2,1-b]thiophene-3-carboxylate	C14 H13 N O2 S	259.068	5.634	260.075	Full match	No results	No results					410702	340782	1.73952e+06	711251	743974	659643	2.10254e+06	1.14225e+06	1.6265e+06	7.86834e+06	1.46332e+06	1.46159e+06	554900	3.04197e+06	763730	3.8068e+06	573764	1.26169e+06	616273	847715	1.31606e+08	1.58489e+06	4.12701e+06	1.0151e+06	1.55306e+06	3.22133e+06	1.98953e+06	3.10156e+06	6.62547e+06	2.90266e+06	711978	865490	915868	1.04646e+06	1.0051e+06	1.65997e+06	2.08418e+06
Com_11816_pos	9-(2,3-Dihydroxy-3-methylbutoxy)-7H-furo[3,2-g]chromen-7-one	C16 H16 O6	304.097	5.515	305.104	Invalid mass	No results	No results	Phenylpropanoids and polyketides	Coumarins and derivatives	Furanocoumarins	Psoralens	56278.2	57883.3	1.33462e+06	100234	137584	116728	635801	156837	2.59079e+06	1.17581e+06	3.77333e+06	294048	687186	4.73993e+06	135003	761879	610060	242286	94996.5	111175	228686	561194	608444	234544	213339	445950	271171	75213.8	463280	907265	186728	278630	377334	293938	121965	1.07898e+07	7.94817e+06
Com_11824_pos	Octopine	C9 H18 N4 O4	246.134	1.825	247.141	No results	Full match	No results	Organic acids and derivatives	Carboxylic acids and derivatives	Amino acids, peptides, and analogues	Arginine and derivatives	5.0699e+06	4.23378e+07	1.43526e+08	2.97291e+07	7.51585e+07	1.46853e+08	1.32013e+08	7.1697e+07	2.80425e+08	2.18249e+08	1.00423e+08	1.50988e+08	5.72043e+07	1.96335e+08	6.7107e+07	1.59594e+08	8.98458e+06	1.19021e+08	5.28191e+07	7.46758e+07	3.65216e+08	2.0435e+08	1.28563e+08	1.0893e+08	9.1761e+07	1.85126e+08	3.44151e+08	5.0244e+07	2.11635e+08	1.87923e+08	1.88295e+07	8.298e+07	6.4047e+07	2.15451e+07	1.14579e+08	1.50211e+07	2.29468e+08
Com_11848_neg	(+/-)5-iPF2α-VI	C20 H34 O5	354.243	6.665	353.235	Invalid mass	No results	No results	Lipids and lipid-like molecules	Fatty Acyls	Eicosanoids	Prostaglandins and related compounds	7.20019e+06	3.71967e+06	1.3175e+07	8.41527e+06	4.41015e+06	2.30029e+07	3.00313e+07	2.19715e+07	2.59318e+07	1.4164e+07	2.58503e+07	9.76501e+06	7.90296e+06	1.8489e+07	1.51909e+07	3.88814e+07	6.7445e+06	1.21777e+07	6.60585e+06	9.91863e+06	1.39008e+07	3.99823e+07	1.74638e+07	8.26584e+06	3.79402e+06	3.06131e+07	9.28528e+07	8.68953e+06	1.77601e+07	2.16348e+07	4.2011e+06	1.13933e+07	2.48244e+07	7.03407e+06	5.74142e+07	1.99344e+07	1.63101e+07
Com_11855_pos	Monocrotaline	C16 H23 N O6	325.154	5.691	326.162	Invalid mass	No results	No results	Organoheterocyclic compounds	Pyrrolizines	Not available	Pyrrolizines	612378	535094	1.14534e+07	1.03421e+06	932574	1.046e+06	2.91713e+06	1.62437e+06	3.56175e+06	5.15361e+06	6.34761e+06	2.15715e+06	3.71925e+06	4.34557e+06	1.67163e+06	1.09149e+07	817067	6.89556e+06	840982	3.51315e+06	1.37609e+07	6.45596e+06	5.22374e+06	1.23279e+06	2.19735e+06	1.016e+07	1.48741e+07	912018	6.00476e+06	4.0786e+06	1.01283e+06	1.23174e+06	1.31031e+06	1.55232e+06	1.4525e+06	2.89741e+07	3.04995e+07
Com_11896_pos	Hydrocortisone acetate	C23 H32 O6	404.22	6.342	405.227	No results	No results	Full match	Lipids and lipid-like molecules	Steroids and steroid derivatives	Pregnane steroids	Gluco/mineralocorticoids, progestogins and derivatives	2.36279e+06	1.6624e+06	9.38294e+06	4.2388e+06	3.6946e+07	6.78476e+06	1.68668e+07	6.96237e+06	1.25833e+07	1.79059e+07	1.40636e+07	1.78646e+07	3.28442e+06	7.5852e+06	5.90175e+06	1.61211e+07	2.24532e+06	6.85454e+06	2.10114e+06	1.59618e+07	9.41705e+06	1.12777e+07	9.84408e+06	4.58372e+06	1.61068e+06	2.09435e+06	1.86823e+06	2.84598e+06	7.1601e+06	1.76367e+07	2.40745e+06	4.09758e+06	2.44982e+07	3.04551e+06	2.61972e+07	5.97307e+06	7.55721e+06
Com_11911_neg	Orotic Acid	C5 H4 N2 O4	156.017	1.401	155.01	No results	No results	Full match	Organoheterocyclic compounds	Diazines	Pyrimidines and pyrimidine derivatives	Pyrimidinecarboxylic acids	4.29957e+06	9.26542e+06	3.32336e+07	7.09199e+06	1.45007e+07	1.86698e+07	2.75721e+07	2.6674e+07	5.30211e+07	1.36118e+07	2.19215e+07	5.14449e+07	1.28021e+07	5.18121e+06	8.52943e+06	1.77999e+07	6.52638e+06	4.59808e+07	2.12847e+07	4.30731e+06	3.03048e+07	2.74533e+07	2.88034e+07	2.14727e+07	3.79395e+06	1.29481e+07	4.64217e+07	1.18907e+07	2.39847e+07	4.18064e+07	1.45637e+07	1.9567e+07	1.41654e+07	3.4835e+06	2.58377e+07	7.05486e+07	6.63723e+07
Com_11914_neg	N-benzyl-N-isopropyl-N'-[4-(trifluoromethoxy)phenyl]urea	C18 H19 F3 N2 O2	352.136	6.551	351.129	Invalid mass	No results	No results					20311.5	46178.6	2.21813e+06	27487.4	52896.2	51584.5	94667.6	75966.8	301034	38758.8	921298	155538	27431	177456	22736	882898	33653.2	67849.9	20437.1	40019	70178.6	114173	3.19866e+06	37678.1	108911	6.02556e+06	87526.9	40260.4	3.89691e+06	61379.1	25221.4	51808.5	48679.1	191867	41178.6	85208.3	6.54349e+06
Com_11941_pos	Anserine	C10 H16 N4 O3	240.122	2.183	241.13	No results	No results	Full match	Organic acids and derivatives	Peptidomimetics	Hybrid peptides	Hybrid peptides	816317	1.22058e+06	2.74948e+07	1.58921e+06	2.38159e+06	916433	3.29536e+06	1.01786e+06	1.36997e+06	1.1932e+06	1.14269e+06	3.31954e+06	1.36498e+06	1.43772e+07	1.43197e+06	8.5366e+06	1.01915e+06	1.39699e+06	1.22453e+06	1.40067e+06	2.89306e+06	3.23232e+07	1.92841e+06	1.60553e+06	1.33769e+06	1.41632e+08	2.78484e+06	1.44824e+06	1.64595e+06	1.30621e+06	870903	880142	1.65707e+06	5.28572e+06	2.68902e+06	1.39337e+06	1.69455e+06
Com_11954_pos	5-[(4-methoxybenzyl)amino]-2,3-dihydro-1,3,4-thiadiazole-2-thione	C10 H11 N3 O S2	275.019	6.407	276.026	Invalid mass	No results	No results					164187	180400	2.89424e+06	180950	241487	203658	395626	240997	409546	186133	230886	331938	177563	1.21703e+06	338930	554263	186582	189178	286432	403196	288196	1.41268e+07	420947	219148	302260	506741	410573	370837	265318	240026	178280	197402	203559	243867	343002	497598	505569
Com_11957_neg	Fenbendazole	C15 H13 N3 O2 S	299.073	6.384	298.066	Full match	No results	No results	Organoheterocyclic compounds	Benzimidazoles	2-benzimidazolylcarbamic acid esters	2-benzimidazolylcarbamic acid esters	165723	163893	427089	208329	230060	218166	647303	315459	1.38895e+06	301884	356148	415018	218048	1.55058e+06	223244	1.16674e+06	235019	315365	192892	290901	449741	853283	555774	326357	758543	470101	572506	239457	359460	420746	198391	258315	273359	427982	336620	2.28641e+06	1.9834e+06
Com_11962_neg	(2R)-2,3-Dihydroxypropanoic acid	C3 H6 O4	106.026	0.683	105.019	Invalid mass	Invalid mass	No results	Organic oxygen compounds	Organooxygen compounds	Carbohydrates and carbohydrate conjugates	Sugar acids and derivatives	1.17412e+08	1.04032e+08	7.62412e+07	1.02756e+08	1.17982e+08	1.08557e+08	1.16702e+08	1.03664e+08	1.15234e+08	1.20462e+08	1.10356e+08	9.22433e+07	1.09192e+08	9.2259e+07	2.86541e+07	8.81301e+07	1.09529e+08	1.04442e+08	9.90902e+07	8.5008e+07	1.09127e+08	9.65554e+07	1.23583e+08	9.3385e+07	9.0569e+07	8.91828e+07	1.19068e+08	9.49406e+07	1.05801e+08	9.55405e+07	9.38641e+07	1.07349e+08	9.16341e+07	9.76077e+07	9.7994e+07	1.09994e+08	1.13877e+08
Com_11964_neg	Isobutyryl carnitine	C11 H21 N O4	231.147	6.138	212.129	No results	No results	Full match	Lipids and lipid-like molecules	Fatty Acyls	Fatty acid esters	Acyl carnitines	2.50519e+06	3.66473e+06	9.5141e+06	9.80709e+06	2.89148e+07	8.14156e+07	4.41103e+07	1.78291e+07	2.17857e+07	2.13292e+07	9.34548e+06	1.29402e+07	5.08838e+06	1.23159e+07	1.6745e+07	8.40336e+06	1.77008e+06	1.01604e+07	8.79544e+06	2.57775e+07	2.0048e+07	2.50164e+07	1.06979e+07	1.07145e+07	1.64951e+07	1.6754e+07	5.93212e+07	2.36664e+07	1.58443e+07	2.58656e+07	1.46381e+07	3.04644e+06	1.59011e+07	6.40351e+06	8.4675e+06	1.86909e+07	1.04014e+07
Com_11_neg	Cyclamic acid	C6 H13 N O3 S	179.06	5.372	178.052	Invalid mass	Invalid mass	No results	Organic acids and derivatives	Sulfamic acid derivatives	Cyclamates	Cyclamates	9.16147e+08	1.20777e+06	2.36274e+07	1.10491e+06	1.54944e+10	2.33968e+09	1.82001e+09	1.10453e+09	843893	5.22246e+08	1.72905e+09	1.26795e+07	540580	2.84291e+06	1.96903e+06	4.95016e+06	1.11559e+09	2.23608e+09	645692	664346	6.90917e+09	3.88492e+06	1.84621e+09	3.47353e+06	575112	3.79714e+06	5.18231e+06	507222	2.16418e+06	6.71116e+09	8.08583e+07	2.02233e+09	2.40237e+07	1.37916e+06	1.09858e+06	1.31841e+09	6.56885e+09
Com_12010_neg	Equol	C15 H14 O3	242.095	5.575	241.088	Full match	No results	Full match	Phenylpropanoids and polyketides	Isoflavonoids	Isoflavans	Isoflavanols	300677	152060	1.16053e+07	251853	321366	442628	1.15199e+06	1.10153e+06	987129	690878	1.33653e+06	1.09998e+06	337685	577637	2.24752e+06	971681	496758	1.24681e+06	232374	261076	725293	1.12547e+06	5.0161e+06	674036	305172	1.10958e+06	626358	184435	861597	724782	1.58744e+06	707667	799504	314639	319713	1.58331e+06	1.75336e+06
Com_12040_neg	N3-(4-chlorophenyl)-4-(trifluoromethyl)nicotinamide	C13 H8 Cl F3 N2 O	300.029	5.862	299.021	Full match	No results	No results					714387	836184	3.26915e+06	1.34884e+06	2.36333e+06	1.81713e+06	3.68667e+06	2.24676e+06	3.54735e+06	2.28634e+06	2.6454e+06	3.27638e+06	8.41064e+06	2.66122e+06	1.39472e+06	4.15499e+06	1.65913e+06	2.89257e+06	1.9213e+06	1.6634e+06	3.94368e+06	3.76344e+06	5.51368e+06	2.65424e+06	1.16485e+06	4.12057e+06	4.14395e+06	1.62584e+06	3.30132e+06	3.46425e+06	1.26176e+06	1.51106e+06	2.46372e+06	2.65854e+06	2.15101e+06	1.92928e+07	4.99807e+06
Com_12040_pos	β-Lapachone	C15 H14 O3	242.096	5.915	243.103	Invalid mass	No results	No results	Organoheterocyclic compounds	Naphthopyrans	Naphthopyranones	Naphthopyranones	491185	128421	882638	123949	321858	165337	421575	2.60874e+06	507722	523504	2.95612e+06	1.80862e+06	118134	618340	1.46182e+07	646822	494057	305790	120560	222233	652018	492208	6.62608e+06	198605	171411	1.41244e+06	580610	185457	261648	276427	604498	217584	230646	720362	562102	375804	2.80259e+06
Com_12042_neg	3-(4-chlorophenyl)-4-oxo-3,4-dihydrophthalazine-1-carboxylic acid	C15 H9 Cl N2 O3	300.029	6.334	299.022	Full match	No results	No results					186244	183999	499193	232109	261630	261621	712649	492849	2.07561e+06	850383	408475	468871	270788	1.69039e+06	250021	2.0383e+06	410233	473431	216321	316381	474809	958712	626774	340441	1.42004e+06	644069	687437	260902	529217	468314	222550	308105	310850	575254	359615	4.93019e+06	2.9914e+06
Com_12048_pos	Bosentan	C27 H29 N5 O6 S	551.184	1.355	552.191	Full match	No results	No results					451132	474241	1.06788e+06	1.43186e+06	1.73022e+06	3.1983e+06	1.42546e+06	1.28127e+06	1.81168e+06	707826	1.10049e+06	1.75552e+06	400078	2.12414e+06	621622	1.43959e+06	403270	1.07925e+06	548522	1.09558e+06	1.46431e+06	5.14382e+07	1.11194e+06	1.08622e+06	1.22682e+06	1.79443e+06	2.64461e+06	684732	1.30195e+06	1.75231e+06	592896	832591	708694	514864	1.14235e+06	8.58995e+06	1.58925e+06
Com_1204_neg	Phenothiazine	C12 H9 N S	199.048	4.747	198.041	Invalid mass	No results	No results	Organoheterocyclic compounds	Benzothiazines	Phenothiazines	Phenothiazines	128194	191474	1.25613e+08	905684	424531	2.72166e+06	1.86973e+06	67120.7	47730.1	146750	756198	5.0234e+07	5.79986e+06	1.14444e+06	175679	2.21134e+06	632969	939535	1.42558e+06	715532	1.03936e+07	2.54531e+06	717014	1.38724e+06	1.2134e+06	9.68279e+06	3.07385e+06	232729	9.68761e+06	55499.3	94545.9	127717	3.83089e+06	864647	1.08513e+06	158646	79068.2
Com_12066_pos	1,7-bis(4-hydroxyphenyl)heptan-3-one	C19 H22 O3	280.149	5.794	281.156	Invalid mass	No results	No results					2.19378e+06	856812	1.09353e+07	1.84031e+06	2.10544e+06	1.69742e+06	4.50514e+06	2.77408e+06	4.69388e+06	2.75982e+06	6.38609e+06	4.14753e+06	2.31859e+06	1.00241e+07	2.12884e+06	6.54538e+06	1.52281e+06	3.60012e+07	1.44596e+06	1.80506e+06	3.48885e+06	5.9466e+06	3.44138e+06	2.48398e+06	4.20293e+06	9.59147e+06	5.93297e+06	1.53762e+06	8.92104e+06	3.91523e+06	1.64816e+06	1.49444e+06	2.44542e+06	3.04414e+06	2.30804e+06	3.89359e+06	1.30094e+08
Com_12088_neg	Deoxyribose 5-Phosphate	C5 H11 O7 P	214.025	1.332	213.018	No results	No results	Full match					3.52822e+06	2.55361e+06	1.2589e+06	2.64552e+06	4.94078e+06	3.42747e+06	2.55044e+06	5.39037e+06	6.26549e+06	3.21868e+07	5.16361e+06	8.26827e+06	3.54816e+06	7.85745e+06	7.114e+06	5.35286e+06	1.66456e+06	5.7716e+06	3.69919e+06	1.17717e+06	1.155e+07	554285	7.24009e+06	6.60949e+06	4.70238e+06	2.04025e+06	1.19173e+07	4.12053e+06	2.83473e+06	1.53177e+07	2.55607e+06	7.5749e+06	1.70559e+06	3.17098e+06	5.25907e+06	3.55406e+06	1.91582e+07
Com_12102_pos	3-[(4-hydroxyphenyl)methyl]-octahydropyrrolo[1,2-a]pyrazine-1,4-dione	C14 H16 N2 O3	260.117	4.968	261.124	Full match	No results	No results					304325	581461	4.58644e+06	794582	3.01876e+06	604172	3.37961e+06	974174	2.23543e+06	2.80394e+06	1.84276e+06	5.12058e+06	4.02561e+06	4.74278e+06	963073	3.81383e+06	967839	2.08786e+06	1.25224e+06	2.28835e+06	4.2286e+06	6.87423e+06	1.37995e+06	2.98782e+06	3.53187e+06	6.15264e+06	5.48612e+06	855597	1.50487e+07	631660	743993	331933	1.93249e+06	2.5966e+06	4.42029e+06	1.48019e+06	1.0715e+07
Com_12109_pos	6-cyclohex-3-enyl-5-nitropiperidin-2-one	C11 H16 N2 O3	224.117	1.337	225.124	Full match	No results	No results					2.35678e+06	8.66299e+06	1.51439e+07	5.69297e+06	5.74561e+06	4.27126e+06	6.57769e+07	1.89906e+07	1.38023e+07	1.50546e+07	1.96621e+07	6.50579e+06	7.81187e+06	7.91044e+06	5.58141e+06	1.5382e+07	6.75179e+06	1.99681e+07	7.40472e+06	8.98687e+06	1.2636e+07	7.93084e+06	2.30227e+07	7.0235e+06	1.96937e+07	1.15368e+07	8.34915e+06	1.0687e+06	7.24856e+06	2.18811e+06	4.96664e+06	8.7217e+06	5.85142e+06	7.31082e+06	1.48493e+07	1.24095e+07	6.35531e+07
Com_12125_neg	myricetin 3-O-beta-D-galactopyranoside	C21 H20 O13	480.094	3.61	479.086	Invalid mass	No results	No results					899953	963956	7.27032e+06	1.39196e+06	1.25925e+06	1.04509e+06	3.83517e+06	1.40503e+06	2.2154e+06	1.17664e+06	3.89298e+07	2.51523e+06	1.31291e+06	2.52983e+06	1.73135e+06	2.38484e+06	952549	1.48571e+06	1.10266e+06	1.74717e+06	8.57075e+06	2.22e+06	1.6631e+06	2.00212e+06	7.85923e+06	4.24561e+06	6.48405e+06	1.09362e+06	7.1865e+06	1.34369e+06	1.01812e+06	994558	2.57712e+06	2.04664e+06	2.10787e+06	2.28456e+07	3.80157e+06
Com_12125_pos	1-(2,4-diphenyl-2,3-dihydro-1H-1,5-benzodiazepin-1-yl)propan-1-one	C24 H22 N2 O	376.149	6.584	377.156	Invalid mass	No results	No results					1.34529e+06	1.37249e+07	664276	6.17718e+06	9.77376e+06	6.43088e+06	307396	2.73062e+06	4.50982e+06	432513	4.17015e+06	7.44735e+06	1.95646e+06	1.2822e+06	629595	1.36249e+06	339411	3.58134e+06	471988	3.15006e+06	1.11064e+06	294952	1.15071e+06	170482	2.08353e+07	2.52749e+06	272876	9.75805e+06	571134	750114	859690	279990	142409	3.31508e+06	1.47817e+06	2.33912e+06	705604
Com_1212_pos	α-Aspartylphenylalanine	C13 H16 N2 O5	280.107	5.313	281.115	Full match	Full match	Full match	Organic acids and derivatives	Carboxylic acids and derivatives	Amino acids, peptides, and analogues	Peptides	6.78407e+07	1.02292e+08	4.59303e+08	1.41437e+08	2.95511e+08	1.59651e+08	1.1592e+09	3.24626e+08	7.04059e+08	5.87969e+08	2.16369e+08	4.39537e+08	1.60496e+08	9.16208e+08	1.76852e+08	4.78797e+08	1.0781e+08	6.69639e+08	1.25157e+08	4.04824e+08	5.3723e+08	3.61104e+08	4.10206e+08	3.76668e+08	4.8698e+08	1.11833e+09	7.80983e+08	2.0027e+08	3.28172e+08	2.82569e+08	1.7198e+08	5.41731e+08	1.76104e+08	2.40321e+08	6.91623e+08	5.2748e+08	4.86891e+08
Com_12157_pos	4,5-Dicaffeoylquinic acid	C25 H24 O12	498.117	5.68	499.124	Invalid mass	No results	No results	Organic oxygen compounds	Organooxygen compounds	Alcohols and polyols	Quinic acids and derivatives	707868	2.87415e+06	7.83463e+07	6.55076e+06	1.24152e+07	5.85423e+06	1.03054e+07	2.21803e+07	3.73795e+07	4.78388e+06	8.91177e+06	5.73721e+06	3.42058e+06	2.37667e+07	3.5317e+06	1.61988e+07	4.20925e+06	1.7601e+07	4.64883e+06	1.28109e+07	1.80328e+07	1.47526e+07	3.80558e+06	6.21691e+06	9.03582e+06	2.67109e+07	1.41214e+07	4.21378e+06	2.35973e+07	1.09141e+07	2.64944e+06	1.13388e+07	9.46307e+06	8.45434e+06	6.81753e+06	1.97798e+07	1.11151e+07
Com_1219_pos	Clinafloxacin	C17 H17 Cl F N3 O3	347.085	5.52	348.092	Invalid mass	No results	No results	Organoheterocyclic compounds	Quinolines and derivatives	Quinoline carboxylic acids	Quinoline carboxylic acids	340.125	427.896	1985.86	730.97	777.966	703.433	1712.84	1436.16	1907.24	1062.47	1696.12	1830.91	750.144	2708.58	945.647	1.55733e+06	1759.42	1349.17	717.05	790.695	1982.3	1860.23	1805.45	1306.68	1111.45	3527.04	2114.73	550.706	7634.56	1690.85	788.437	655.141	1888.14	1236.44	884.061	2820.44	3621.31
Com_12240_pos	All trans retinal	C20 H28 O	284.214	6.147	285.222	Full match	No results	Full match	Lipids and lipid-like molecules	Prenol lipids	Retinoids	Retinoids	3.23365e+06	4.62033e+06	1.3375e+07	6.31682e+06	5.42528e+06	1.29846e+07	2.72352e+07	1.96238e+07	4.18768e+07	1.0931e+07	1.72375e+07	1.07589e+07	8.24902e+06	2.58029e+07	5.44265e+06	2.10279e+07	5.67355e+06	1.46568e+07	4.6535e+06	1.75473e+07	2.40386e+07	2.63378e+07	3.83491e+07	1.60345e+07	4.24806e+06	1.79016e+07	3.84551e+07	9.44476e+06	2.11551e+07	2.26388e+07	6.51607e+06	1.38477e+07	9.2506e+06	1.96867e+07	2.58349e+07	4.72634e+07	4.92172e+07
Com_1226_pos	CAR 12:3	C19 H32 N O4	337.227	6.048	338.234	No results	Invalid mass	No results					5.15317e+07	6.37664e+07	3.72803e+08	1.14492e+08	2.85216e+08	1.53539e+08	3.05667e+08	5.53982e+08	9.89028e+08	3.36328e+08	1.83178e+08	5.44177e+08	1.01127e+08	4.37077e+08	3.69902e+07	2.70299e+08	1.00012e+08	1.14426e+08	4.91836e+07	3.24966e+08	2.86163e+08	6.43972e+08	2.90973e+08	2.36869e+08	9.00534e+07	9.95471e+08	9.943e+08	4.51107e+08	1.47409e+08	6.08497e+08	1.63244e+08	1.21566e+08	3.25408e+08	1.24396e+08	2.79736e+08	6.58467e+08	3.38812e+08
Com_12282_pos	20-Carboxy-Leukotriene B4	C20 H30 O6	366.206	5.771	367.213	No results	No results	Full match					1.23723e+06	7.57779e+06	1.51266e+07	3.67008e+06	2.46617e+06	2.49191e+06	4.38932e+06	4.39019e+06	3.14486e+07	8.74459e+06	1.29716e+07	4.15595e+06	1.70492e+06	6.08707e+06	6.28331e+06	7.28338e+06	1.25008e+06	7.39295e+06	715937	1.99854e+06	1.40372e+07	1.01191e+07	1.2137e+07	1.1936e+06	5.38187e+06	4.78413e+06	4.29391e+06	816109	3.97388e+06	4.56987e+06	1.66636e+06	1.07518e+06	1.34827e+06	2.08024e+06	6.60131e+06	6.13413e+06	1.03872e+07
Com_12285_pos	(1R,2S,3R,4R)-3-(Isobutylamino)-4-(3-pyridinyl)-1,2-cyclopentanediol	C14 H22 N2 O2	272.149	1.372	273.157	Invalid mass	No results	No results	Organic nitrogen compounds	Organonitrogen compounds	Amines	Aralkylamines	2.95917e+06	4.67029e+06	3.40506e+07	8.01345e+06	2.47975e+06	9.50098e+06	2.04867e+07	6.97971e+06	3.74543e+07	1.11921e+07	1.67408e+07	6.83863e+06	1.11329e+07	1.26343e+07	9.20199e+06	8.00596e+06	3.33779e+06	1.27338e+07	1.848e+07	2.63028e+06	6.81202e+06	1.28078e+07	3.67631e+07	7.61616e+06	1.96768e+06	1.21473e+07	1.9964e+06	1.33952e+06	3.59509e+06	4.83538e+07	6.61645e+06	2.3523e+06	2.99256e+06	6.41886e+06	1.50572e+07	6.37469e+06	7.49053e+06
Com_1229_pos	Paraxanthine	C7 H8 N4 O2	180.066	1.439	181.073	Full match	Full match	No results	Organoheterocyclic compounds	Imidazopyrimidines	Purines and purine derivatives	Xanthines	561705	205990	567671	152929	179085	441143	2.91729e+07	191637	171707	376722	221427	3.47529e+06	3.84117e+06	692771	1.61852e+06	334317	749000	1.12534e+06	137638	8.72329e+06	1.03725e+06	5.81978e+06	538738	441001	1.53287e+07	1.9555e+06	5.54423e+06	232881	6.04822e+06	225698	255570	2.06678e+06	283466	1.49347e+06	1.67424e+06	319043	2.04566e+07
Com_122_neg	Uric acid	C5 H4 N4 O3	168.028	1.448	167.021	Full match	Full match	Full match	Organoheterocyclic compounds	Imidazopyrimidines	Purines and purine derivatives	Xanthines	8.1148e+09	4.74158e+09	3.03921e+09	8.68423e+09	5.27705e+09	7.1694e+09	4.41048e+09	1.20588e+10	6.33292e+09	7.66152e+09	5.98911e+09	2.29503e+09	6.39922e+09	5.76395e+09	7.91041e+09	6.57909e+09	1.16788e+10	3.05826e+09	4.85719e+09	3.97479e+09	3.33485e+09	4.69927e+09	6.64227e+09	7.70796e+09	7.37737e+09	4.34052e+09	1.20317e+10	2.65316e+09	5.60714e+09	1.36567e+10	7.11567e+09	1.01706e+10	8.13871e+09	5.37758e+09	9.99477e+09	1.48605e+10	8.66907e+09
Com_12309_pos	Dehydroepiandrosterone	C19 H28 O2	288.21	6.65	289.217	No results	No results	Full match	Lipids and lipid-like molecules	Steroids and steroid derivatives	Androstane steroids	Androgens and derivatives	6.49137e+06	8.48015e+06	1.53488e+07	9.06672e+06	1.07654e+07	9.1368e+06	3.06979e+07	2.03846e+06	2.01106e+07	1.07192e+07	1.6772e+07	1.86974e+07	7.66419e+06	8.86556e+06	1.18896e+07	1.59066e+07	7.36484e+06	1.30073e+07	7.46403e+06	1.11635e+07	1.66728e+07	4.0087e+07	5.64246e+07	1.05887e+07	1.23206e+07	2.40727e+07	3.78573e+07	1.02456e+07	1.42039e+07	1.72522e+07	7.13143e+06	7.89138e+06	1.4027e+07	9.58409e+06	1.43276e+07	6.97786e+07	2.48792e+07
Com_12314_pos	Dibutyl sebacate	C18 H34 O4	314.247	7.26	337.236	No results	No results	Full match	Lipids and lipid-like molecules	Fatty Acyls	Fatty acid esters	Fatty acid esters	1.41495e+06	1.77245e+06	2.74007e+06	1.77033e+06	2.39779e+06	1.18938e+06	2.71126e+06	1.59026e+06	1.61967e+06	7.41554e+06	1.64487e+06	2.00506e+07	1.85478e+06	4.39354e+06	7.5954e+06	5.94611e+06	1.51688e+06	2.56386e+06	2.07335e+06	2.81034e+06	2.42265e+06	8.62263e+06	2.09441e+06	3.39906e+06	1.77849e+06	4.0852e+06	1.12095e+07	1.96997e+06	2.00246e+06	3.20675e+06	1.82598e+06	1.67151e+06	5.21402e+06	2.59844e+06	2.59392e+06	2.02252e+06	4.01551e+06
Com_12358_pos	(±)15-HETE	C20 H32 O3	320.236	6.45	321.244	Full match	No results	Full match					7.25503e+06	6.1972e+06	6.18832e+06	4.32364e+06	6.0898e+06	1.91915e+07	6.39343e+06	1.36342e+07	2.5199e+07	1.77796e+07	1.23296e+07	1.86136e+07	1.01143e+07	2.88507e+06	9.47165e+06	8.03328e+07	6.61851e+06	1.03718e+07	4.53606e+06	9.54917e+06	3.25669e+07	2.59282e+07	1.83482e+07	1.46518e+07	2.50137e+06	6.07327e+06	1.38136e+08	1.43228e+07	1.13165e+07	3.0582e+07	2.74268e+06	8.36239e+06	9.67208e+06	1.17329e+07	7.35672e+06	1.15629e+07	6.09356e+07
Com_12365_neg	L-Tyrosinemethylester	C10 H13 N O3	195.09	0.422	194.082	No results	No results	Full match					3.3152e+07	3.04184e+07	3.47547e+07	3.26378e+07	3.14346e+07	3.28372e+07	3.43502e+07	3.28136e+07	3.01372e+07	3.12411e+07	3.46114e+07	3.09342e+07	3.77119e+07	3.15236e+07	3.30754e+07	3.03475e+07	3.39066e+07	3.9413e+07	3.04334e+07	3.47118e+07	5.60812e+07	3.72088e+07	3.20762e+07	5.04786e+07	3.30763e+07	3.47284e+07	3.52793e+07	3.11137e+07	2.86979e+07	3.36138e+07	3.67051e+07	3.56892e+07	3.79108e+07	4.71851e+07	3.70331e+07	2.96763e+07	3.23589e+07
Com_12367_neg	1-Caffeoylquinic Acid	C16 H18 O9	354.096	5.644	353.089	No results	No results	Full match	Organic oxygen compounds	Organooxygen compounds	Alcohols and polyols	Quinic acids and derivatives	48594.7	302467	4.13998e+06	85479.6	629948	164428	4.39588e+06	176089	1.52217e+06	207293	1.58351e+06	4.15277e+06	603325	844417	341981	1.66219e+06	346270	210203	131907	100244	258342	224597	393336	154222	95926.2	3.37271e+06	1.1373e+06	337052	227035	426700	481584	240895	1.43524e+06	7.90754e+06	872048	289304	2.83175e+06
Com_12368_pos	Cytidine	C9 H13 N3 O5	243.087	1.4	244.094	Full match	No results	Full match	Nucleosides, nucleotides, and analogues	Pyrimidine nucleosides	Not available	Pyrimidine nucleosides	4.93409e+06	7.1619e+06	1.67164e+07	1.2866e+07	1.47516e+07	1.74828e+07	4.99743e+07	2.59859e+07	3.82177e+07	4.4928e+07	2.50139e+07	4.37842e+07	1.07107e+07	2.68482e+07	1.06435e+07	1.72945e+07	8.20435e+06	3.89736e+07	7.55745e+06	1.59402e+07	9.1433e+06	2.08252e+07	3.93535e+07	1.4902e+07	1.08545e+07	2.88985e+07	2.49843e+07	1.62009e+07	1.38622e+07	3.41545e+07	2.14177e+07	2.48458e+07	2.13673e+07	1.48695e+07	3.49036e+07	4.68244e+07	5.36742e+07
Com_12384_pos	3-amino-2-phenyl-2H-pyrazolo[4,3-c]pyridine-4,6-diol	C12 H10 N4 O2	242.082	5.361	243.089	Invalid mass	No results	No results					4.6905e+06	6.96454e+06	7.49286e+07	1.06897e+07	2.71506e+07	1.33891e+07	8.91344e+07	1.99649e+07	2.49414e+07	3.24684e+07	8.89576e+07	2.81186e+07	1.80801e+07	5.14025e+07	1.11885e+07	4.08716e+07	5.0013e+06	4.8195e+07	2.28626e+07	1.94561e+07	9.80076e+07	3.975e+07	3.60265e+07	2.58679e+07	1.45417e+07	3.43108e+07	3.44689e+07	5.47329e+06	7.24589e+06	2.3666e+07	1.08836e+07	1.30623e+07	1.48487e+07	1.35607e+07	3.02673e+07	4.55767e+07	4.37285e+07
Com_12396_pos	SPB 16:1;2O	C16 H33 N O2	271.252	6.571	272.26	No results	Full match	No results					2.53179e+06	1.33541e+07	8.83612e+06	9.45935e+06	1.06999e+07	1.17811e+07	1.1938e+07	2.21817e+06	2.43205e+06	4.60599e+06	9.13822e+06	8.55958e+06	2.03471e+07	1.79035e+07	1.97305e+07	8.50621e+07	9.90906e+06	9.83039e+06	1.93012e+07	1.54913e+07	1.9969e+07	1.21707e+07	2.7841e+06	9.97405e+06	1.33834e+07	1.32177e+07	7.78591e+07	1.72908e+07	7.19268e+06	3.0299e+06	4.74987e+06	1.07717e+07	1.69348e+07	1.45956e+07	7.91929e+06	2.64528e+06	2.11837e+06
Com_1239_neg	Perillic acid	C10 H14 O2	166.099	6.061	165.092	Full match	No results	Full match	Lipids and lipid-like molecules	Prenol lipids	Monoterpenoids	Menthane monoterpenoids	1.39694e+06	741030	1.22037e+07	2.43589e+06	6.13408e+06	3.28887e+06	1.27826e+07	5.51524e+06	4.55316e+06	3.25006e+06	4.63641e+06	4.39581e+06	2.5812e+06	3.90013e+06	5.95332e+06	5.74733e+06	5.1027e+06	2.09936e+06	1.65698e+06	3.36344e+06	5.10737e+06	9.51018e+06	3.12743e+06	2.30539e+06	1.81827e+06	1.0218e+07	5.81554e+06	2.07041e+06	3.91967e+06	8.72132e+06	2.21638e+06	2.33013e+06	3.90156e+06	4.5493e+06	3.60311e+06	5.03403e+06	1.22364e+07
Com_12425_neg	dUMP	C9 H13 N2 O8 P	308.041	5.626	307.033	No results	No results	Full match	Nucleosides, nucleotides, and analogues	Pyrimidine nucleotides	Pyrimidine deoxyribonucleotides	Pyrimidine 2'-deoxyribonucleoside monophosphates	371753	490337	1.82597e+06	740900	1.03788e+06	882613	7.21915e+06	1.44435e+06	2.29362e+06	1.38184e+06	2.27655e+06	1.73951e+06	848932	2.83379e+06	976446	2.1292e+06	642468	1.45254e+06	831731	924028	2.08151e+06	2.37289e+06	1.64395e+06	3.92856e+06	855026	2.12094e+06	2.241e+06	635030	2.2081e+06	1.02217e+07	677081	707589	1.09146e+06	1.15235e+06	1.10338e+06	2.18103e+06	3.18914e+06
Com_1243_neg	4-Butylresorcinol	C10 H14 O2	166.1	6.061	165.092	No results	No results	Full match	Benzenoids	Phenols	Benzenediols	Resorcinols	1.34341e+06	600080	6.20086e+06	2.11883e+06	1.11326e+07	2.82579e+06	1.28947e+07	5.43449e+06	4.43623e+06	4.72707e+06	4.02889e+06	4.64627e+06	2.7404e+06	3.71158e+06	5.66129e+06	5.77721e+06	4.97544e+06	2.20269e+06	1.59759e+06	3.29836e+06	5.39966e+06	8.94253e+06	3.0541e+06	2.33321e+06	1.7206e+06	9.83716e+06	5.41775e+06	1.87642e+06	3.82278e+06	8.76393e+06	2.14007e+06	2.24774e+06	3.46012e+06	4.02375e+06	3.48347e+06	4.72532e+06	1.16161e+07
Com_12462_pos	APH	C14 H21 N5 O4	305.146	6.138	306.154	Invalid mass	No results	No results					237158	403600	2.16204e+06	961482	727092	618369	1.95575e+06	1.05669e+06	2.29249e+06	998283	1.01494e+06	1.85955e+06	621909	2.01736e+06	1.06406e+06	1.64779e+06	360788	1.28191e+06	548925	939033	2.12502e+06	2.08646e+06	7.15925e+07	1.01565e+06	757883	2.39522e+06	3.08481e+06	795746	1.15899e+06	1.54072e+06	486232	570457	1.02166e+06	896521	1.04531e+06	1.92036e+06	2.37805e+06
Com_12477_pos	N-[4-(aminosulfonyl)phenyl]-2-(4-methoxyphenoxy)-5-nitrobenzamide	C20 H17 N3 O7 S	443.077	6.19	444.085	Full match	No results	No results					3253.44	3867.43	21704.6	1.6044e+06	7952.82	6733.43	19835.8	11029.9	22520.2	9973.46	11423.7	20212.1	4728.64	15576.9	8225.05	13995.5	7124.83	14177.4	4228.58	33834.4	18444.5	17710.6	21375.7	8448.34	5998.05	18420.3	23450.4	6717.21	10555.5	16331.9	4398.57	7353.15	9518.37	30027.9	8516.98	19058	23261.5
Com_12480_pos	2-[(butylamino)(imino)methyl]-1-oxohydrazinium-1-olate	C5 H12 N4 O2	182.074	5.67	183.082	Invalid mass	No results	No results					1.6708e+07	1.84859e+07	1.98072e+07	1.84121e+07	1.86865e+07	1.57851e+07	1.86716e+07	1.74197e+07	1.56861e+07	1.78788e+07	2.76363e+07	1.75323e+07	1.66453e+07	2.66812e+07	1.69025e+07	2.81766e+07	1.43549e+07	1.47663e+07	1.71525e+07	1.65384e+07	2.05625e+07	1.64595e+07	1.98923e+07	1.62577e+07	1.71101e+07	1.88702e+07	1.94794e+07	1.71027e+07	2.79197e+07	1.55576e+07	1.72021e+07	1.55732e+07	1.97687e+07	1.60255e+07	1.61182e+07	1.97977e+07	2.57822e+07
Com_12493_pos	Pregnenolone	C21 H32 O2	316.242	6.63	317.249	Full match	No results	Full match	Lipids and lipid-like molecules	Steroids and steroid derivatives	Pregnane steroids	Gluco/mineralocorticoids, progestogins and derivatives	2.37172e+06	3.58622e+06	1.24878e+07	4.72477e+06	3.60103e+06	3.62238e+06	7.40835e+06	8.20884e+06	7.67925e+06	7.81787e+06	4.72774e+06	9.18817e+06	2.76285e+06	2.26267e+07	4.09554e+06	2.07403e+07	4.32237e+06	1.16107e+07	2.66915e+06	4.0099e+06	1.36172e+07	6.82134e+06	6.99372e+06	1.02967e+07	3.24447e+06	1.81436e+07	3.83304e+07	5.61748e+06	1.90039e+07	1.03858e+07	2.50086e+06	9.74442e+06	3.69895e+06	1.29937e+06	6.21877e+06	2.0196e+07	2.61241e+07
Com_12521_neg	Prostaglandin K2	C20 H30 O5	332.2	6.482	331.193	Invalid mass	No results	No results	Lipids and lipid-like molecules	Fatty Acyls	Eicosanoids	Prostaglandins and related compounds	564147	926746	976871	1.14757e+06	589601	733645	1.82369e+06	845422	5.10339e+06	580174	798601	1.84174e+06	353869	2.14029e+06	1.51367e+06	1.62225e+06	387753	790326	439333	521770	1.04283e+06	2.00257e+06	1.02273e+08	1.17322e+06	1.14596e+06	1.88178e+06	3.04141e+06	578142	906864	838036	363160	507991	591861	399933	1.05672e+06	1.00635e+06	1.26802e+06
Com_12554_pos	4-[3-(4-phenoxyphenyl)-1H-pyrazol-5-yl]morpholine	C19 H19 N3 O2	321.15	5.615	322.157	Invalid mass	No results	No results					3.60715e+08	1.05458e+09	3.29742e+09	1.81784e+09	5.37783e+08	9.94927e+08	4.32257e+08	3.6321e+09	4.33954e+09	3.42133e+09	2.54395e+09	3.32358e+09	4.20404e+08	2.92806e+08	8.08205e+07	6.78648e+09	7.44085e+08	2.78039e+09	6.28911e+07	4.02283e+08	5.63459e+09	2.6793e+09	3.1211e+08	2.72694e+09	1.42724e+08	2.22884e+09	9.01657e+09	1.78228e+09	1.31061e+09	2.32937e+08	1.61681e+09	1.48609e+09	3.38573e+08	5.24238e+08	9.15506e+08	4.47356e+09	6.20694e+09
Com_12568_pos	Diaminopimelic acid	C7 H14 N2 O4	190.096	1.366	191.103	Full match	No results	No results	Organic acids and derivatives	Carboxylic acids and derivatives	Amino acids, peptides, and analogues	Alpha amino acids	1.63298e+07	2.85071e+07	3.26254e+07	3.07138e+07	2.48475e+07	7.12519e+07	1.35256e+08	4.96369e+07	7.58355e+07	7.44514e+07	4.06997e+07	3.27063e+07	6.12316e+07	3.82812e+07	4.85934e+07	4.70012e+07	2.89032e+07	9.85485e+07	3.30467e+07	2.42313e+07	5.93582e+07	2.14099e+07	9.0108e+07	3.99569e+07	3.25716e+07	4.9271e+07	4.13804e+07	2.8924e+07	3.03143e+07	1.32739e+08	7.13321e+07	4.20156e+07	4.06003e+07	2.53909e+07	3.95566e+07	1.22446e+08	9.77628e+07
Com_12584_pos	1H-indene-3-carboxamide	C10 H9 N O	159.069	5.036	160.076	Full match	No results	No results					7.43283e+06	5.69205e+06	7.53701e+06	9.44217e+06	8.20733e+06	6.83114e+06	2.37653e+07	9.39284e+06	3.13575e+07	9.82236e+06	8.68707e+06	1.10564e+07	1.06672e+07	2.45971e+07	8.25785e+06	8.48625e+07	5.74735e+06	1.78037e+07	9.16511e+06	8.19892e+06	2.89589e+07	1.97991e+07	2.7678e+07	1.66034e+07	1.05256e+07	2.22994e+07	2.05437e+07	6.34663e+06	1.16455e+07	1.59436e+07	1.10142e+07	4.9173e+06	9.70071e+06	1.1608e+07	1.29299e+07	3.30185e+07	7.53004e+07
Com_12606_pos	EPH	C16 H23 N5 O6	403.143	5.685	404.15	Invalid mass	No results	No results					383103	321525	1.49546e+06	630012	557993	535487	4.70172e+07	1.01018e+06	1.42892e+06	906527	1.06179e+06	1.29199e+06	432246	2.64599e+06	3.85436e+07	1.28377e+06	502683	1.11991e+06	510783	738008	1.18428e+06	1.07362e+06	9.78558e+07	754251	1.33665e+06	2.84261e+06	1.80313e+06	551903	3.66509e+06	2.5433e+06	627111	766061	805817	934335	874484	1.56506e+06	1.7175e+06
Com_12616_pos	3-(dimethylamino)-2-[3-(trifluoromethyl)phenyl]acrylonitrile	C12 H11 F3 N2	109.054	5.134	241.098	Invalid mass	No results	No results					199189	277526	1.20299e+06	548027	447016	498387	1.22989e+06	587345	955321	614132	1.15564e+06	851723	411772	1.23687e+06	1.17508e+06	3.88e+07	441531	795052	298807	528388	1.12087e+06	1.02942e+06	2.4852e+06	926254	681711	3.11403e+06	1.05274e+06	361014	995976	982965	320298	433551	436646	1.74746e+06	654879	1.04281e+06	1.96933e+06
Com_12631_pos	1-(2'-fluoro[1,1'-biphenyl]-4-yl)propan-1-one	C15 H13 F O	228.099	5.545	229.106	Invalid mass	No results	No results					792380	3.16927e+06	3.17557e+07	9.43667e+06	8.93303e+06	7.44006e+06	888497	593419	774458	8.34183e+06	1.37553e+07	1.05449e+07	1.90262e+06	6.23013e+06	2.96029e+06	1.1715e+07	696352	1.30264e+06	2.19353e+06	5.9996e+06	3.84396e+07	3.75025e+06	6.71631e+06	1.00267e+06	4.29272e+07	1.10112e+06	5.92742e+06	1.3633e+06	2.45677e+06	668879	907698	528560	1.39134e+06	5.14945e+06	4.75316e+06	2.97159e+06	5.46639e+06
Com_12686_pos	Stiripentol	C14 H18 O3	216.116	6.088	217.123	Invalid mass	No results	No results					6.75792e+06	1.69997e+07	4.16269e+07	7.23131e+06	3.70591e+07	2.50921e+07	6.58013e+07	5.36682e+07	7.05725e+07	5.95485e+07	3.79603e+07	4.9202e+07	2.2486e+07	3.63691e+07	3.57468e+07	5.0681e+07	1.11055e+07	3.02105e+07	2.42918e+07	4.48079e+07	5.1325e+07	5.50052e+07	5.30971e+07	2.59847e+07	3.50812e+07	7.12038e+07	8.65765e+07	3.29143e+07	3.40967e+07	6.41222e+07	2.25046e+07	1.83271e+07	4.83775e+07	1.95232e+07	4.17724e+07	5.8449e+07	5.33116e+07
Com_126_pos	7-methyl-3-nitroimidazo[1,2-a]pyridine	C8 H7 N3 O2	199.035	1.242	200.042	Invalid mass	No results	No results					1.22841e+08	1.80063e+08	2.29249e+08	1.67528e+08	1.09105e+08	1.22066e+08	1.05287e+09	4.91485e+07	2.43107e+07	6.58408e+08	4.99705e+06	5.36339e+08	3.11251e+09	3.28344e+08	2.0046e+08	6.22626e+06	7.35521e+06	3.68588e+07	1.41816e+08	3.51438e+08	5.45587e+08	2.91511e+08	1.23005e+09	2.1111e+09	1.16602e+08	1.23164e+08	3.3711e+08	8.93378e+07	3.96365e+08	6.9257e+09	1.53653e+08	5.50723e+06	5.38796e+08	5.98296e+07	6.64316e+08	3.73485e+08	6.47171e+09
Com_12702_pos	Picrotin	C15 H18 O7	327.134	5.227	328.141	Invalid mass	No results	No results	Organoheterocyclic compounds	Furopyrans	Not available	Furopyrans	955564	524092	7.44881e+07	2.27245e+06	1.18905e+06	7.67259e+06	5.79226e+06	4.49956e+06	1.77968e+06	1.66608e+07	5.45597e+06	2.24198e+07	9.81962e+06	3.66094e+06	1.01e+06	7.45424e+06	6.94162e+06	8.60704e+06	1.27702e+06	3.72356e+06	7.7506e+06	7.56634e+06	6.96762e+06	2.03188e+06	3.29463e+06	1.68456e+07	6.98046e+06	1.32938e+06	6.85321e+06	2.52153e+06	554091	1.27055e+06	1.55603e+07	6.72093e+06	4.5911e+06	1.0628e+07	1.07225e+07
Com_12717_pos	L-Glutamate	C5 H9 N O4	147.054	1.959	148.061	No results	No results	Full match	Organic acids and derivatives	Carboxylic acids and derivatives	Amino acids, peptides, and analogues	Glutamic acid and derivatives	1.07602e+07	2.83543e+07	7.19375e+07	4.56073e+07	3.43146e+07	1.35041e+07	2.19414e+07	1.5198e+07	2.31095e+07	1.58045e+07	1.55025e+07	3.951e+07	2.47907e+07	6.97406e+07	4.24448e+07	4.38771e+07	1.17867e+07	1.932e+07	2.83528e+07	3.03498e+07	4.25761e+07	7.68996e+07	1.83354e+07	3.90657e+07	2.78293e+07	6.93939e+07	7.31015e+07	3.29468e+07	5.65595e+07	1.72597e+07	1.14906e+07	1.24552e+07	4.79435e+07	3.01185e+07	6.22298e+07	2.2335e+07	2.07884e+07
Com_12726_pos	4,6,8-trihydroxy-7-methoxy-3-methyl-3,4-dihydro-1H-2-benzopyran-1-one	C11 H12 O6	262.047	5.336	263.054	Invalid mass	No results	No results					797329	789164	2.57867e+06	1.46275e+06	2.09463e+06	4.22063e+07	2.28894e+06	2.60857e+06	1.04739e+07	725718	2.34683e+06	3.01271e+06	1.18242e+06	4.22725e+06	2.90823e+06	3.64079e+06	1.62844e+06	3.05598e+06	6.23167e+07	2.21989e+06	3.33378e+06	3.36963e+06	2.50505e+06	3.2084e+06	1.98578e+07	3.88554e+06	1.52897e+07	1.7378e+06	3.25565e+06	2.08398e+06	1.18648e+06	1.40797e+06	2.46958e+07	2.17388e+06	1.48443e+06	4.20613e+06	3.90874e+06
Com_12727_neg	ethyl 4-hydroxy-3-methylisoxazolo[5,4-b]pyridine-5-carboxylate	C10 H10 N2 O4	222.064	4.972	221.057	Full match	No results	No results					76548.6	71922.4	601339	182510	318526	274594	460692	571386	292509	189698	704939	1.66521e+07	649529	392645	188246	321482	143458	624117	354224	160954	377114	1.22302e+06	619680	1.84294e+06	152979	1.53736e+06	387443	100167	252760	391587	129039	136574	188178	1.74095e+06	245321	143204	949797
Com_1274_neg	6-anilino-1,3-dimethyl-1,2,3,4-tetrahydropyrimidine-2,4-dione	C12 H13 N3 O2	231.103	5.713	230.096	Invalid mass	No results	No results					4413.34	4848.34	21387.6	9015.77	11679.7	9944.7	22255.7	14352.7	28435.9	14848.5	44831.2	19720.1	8752.65	18134.6	12698.8	21347.8	7466.24	16913.7	9324.36	11324.7	28294	17329.3	19546.4	13559	10842.7	22102.5	24433.4	7815.58	19207.7	18095.9	21142.4	9232.34	12335.8	13537.4	12206	24513.7	29542.4
Com_12770_pos	ethyl 2-cyano-3-[(2-oxoazepan-3-yl)amino]acrylate	C12 H17 N3 O3	251.128	5.232	252.135	Full match	No results	No results					280172	6.86973e+06	9.52855e+06	662769	1.90023e+06	270714	3.82579e+06	494337	5.37091e+06	1.75229e+06	3.02856e+06	3.40182e+06	1.62055e+06	2.9276e+06	290979	3.95687e+06	350175	1.46614e+06	226050	1.43536e+06	3.09443e+06	5.10289e+06	769101	1.47597e+06	2.29746e+06	3.7315e+06	1.85961e+06	1.09174e+06	1.29837e+06	959124	175174	410665	3.14293e+06	4.54993e+06	1.59242e+06	1.20269e+06	1.02698e+07
Com_12775_pos	3-[3-(beta-D-Glucopyranosyloxy)-2-hydroxyphenyl]propanoic acid	C15 H20 O9	366.094	5.506	367.102	Invalid mass	No results	No results					79555.9	70740.3	359811	116105	129984	140131	330955	259062	296590	165382	270376	304939	117096	708532	201120	2.89938e+06	385978	355998	1.1317e+07	311606	310106	335159	359570	348890	178098	567494	347412	129889	2.30654e+06	315320	132946	146216	294312	203765	768170	437248	1.26532e+06
Com_1278_pos	Propionylcarnitine	C10 H19 N O4	217.132	2.247	218.14	Full match	Full match	Full match	Lipids and lipid-like molecules	Fatty Acyls	Fatty acid esters	Acyl carnitines	16382	27691.6	72581.8	166795	32806.6	22237.4	33399.8	32400.8	49083	40244.9	35389.7	448903	63685.9	1.6367e+06	28255.7	142784	17817.1	70076.9	48962.5	121033	255426	337731	41446.1	347582	60101.2	888687	405790	147886	305147	42944	19911.8	23222.8	92146.7	139668	386875	143394	76333.7
Com_12791_pos	N'-(4-methoxy-1,3-benzothiazol-2-yl)-N,N-dimethyliminoformamide	C11 H13 N3 O S	235.079	5.307	236.086	Full match	No results	No results					741980	802727	2.47537e+06	1.31393e+06	1.9687e+06	847299	2.44331e+06	2.13914e+06	2.07076e+06	704327	2.40273e+06	2.62967e+06	782567	4.42184e+06	2.63269e+06	2.42663e+06	1.56769e+06	2.97639e+06	1.02303e+06	1.18699e+06	2.40493e+06	2.74601e+06	2.5979e+06	2.92283e+06	1.16386e+06	3.3473e+06	4.41069e+06	881651	2.73484e+06	1.81944e+06	1.14423e+06	1.30055e+06	1.09438e+06	1.27371e+06	1.25411e+06	2.17203e+06	4.09531e+06
Com_128_pos	CAR 7:0	C14 H28 N O4	273.195	5.617	274.202	No results	Invalid mass	No results					1.54201e+07	1.69604e+07	8.30014e+07	2.44679e+07	2.19052e+07	3.79862e+07	1.19514e+08	1.63762e+08	1.90175e+08	1.89429e+08	1.86619e+08	7.16235e+07	2.38478e+07	2.34326e+08	1.33189e+07	1.24078e+08	1.98864e+07	1.70394e+08	2.30194e+07	3.57052e+07	9.72377e+07	8.98367e+07	6.93934e+07	8.10642e+07	5.42414e+07	2.16415e+08	1.75748e+08	3.76491e+07	3.93472e+07	8.35315e+07	4.89329e+07	1.94601e+08	4.66016e+07	7.23813e+07	1.18748e+08	2.85093e+08	6.29954e+07
Com_12923_pos	2-[1-(4-isobutylphenyl)ethyl]-5-(3-nitrophenyl)-1,3,4-oxadiazole	C20 H21 N3 O3	351.156	5.054	352.163	Invalid mass	No results	No results					103838	149613	506738	269170	208511	164485	571897	214155	482773	203886	329321	586338	235029	662909	330708	565461	128028	266048	694261	285106	573253	639074	1.13323e+06	424148	297917	703923	581112	209910	925007	305117	183537	130542	205451	245532	349729	364333	1.09955e+07
Com_12941_pos	4-Ethoxybenzaldehyde	C9 H10 O2	150.069	6.008	151.076	Invalid mass	No results	No results	Benzenoids	Phenol ethers	Not available	Phenol ethers	8.01507e+06	8.21508e+06	2.51882e+07	1.3319e+07	1.45846e+07	1.49091e+07	2.82307e+07	1.9394e+07	1.7074e+07	9.52442e+06	3.16268e+07	2.45563e+07	1.15552e+07	2.49357e+07	1.38665e+07	3.72931e+07	9.8263e+06	2.25603e+07	1.46648e+07	1.52505e+07	2.82664e+07	2.61177e+07	3.06193e+07	1.93884e+07	1.09731e+07	2.98076e+07	4.5747e+07	1.20615e+07	2.25604e+07	2.53294e+07	1.21462e+07	1.24623e+07	1.71026e+07	1.37793e+07	1.7104e+07	2.50582e+07	3.69107e+07
Com_1294_pos	Neopterin	C9 H11 N5 O4	118.028	1.413	254.09	Invalid mass	No results	No results	Organoheterocyclic compounds	Pteridines and derivatives	Pterins and derivatives	Biopterins and derivatives	1.00883e+07	3.00531e+07	1.11173e+08	3.73336e+07	3.89666e+07	7.47187e+07	5.88182e+07	3.61846e+07	8.18719e+07	6.62833e+07	6.31831e+07	1.13706e+08	3.42228e+07	1.09115e+08	7.58322e+07	5.83724e+07	9.73642e+06	1.08633e+08	2.61384e+07	3.10684e+07	1.12459e+08	1.83899e+07	3.90369e+07	6.08911e+07	2.11608e+07	3.00495e+07	5.06388e+07	4.64008e+07	1.75452e+07	5.22284e+07	7.92934e+07	7.45438e+07	5.11417e+07	3.40444e+07	6.3812e+07	5.81472e+07	9.84858e+07
Com_12993_pos	4-(2,3-dihydroxy-3-methylbutoxy)-7H-furo[3,2-g]chromen-7-one	C16 H16 O6	141.058	5.742	142.066	Invalid mass	No results	No results					5.41117e+06	7.35296e+06	1.32856e+07	1.91036e+07	4.11822e+06	1.67908e+07	5.66955e+06	6.90718e+07	2.4433e+07	3.2965e+06	4.88957e+06	1.27692e+07	2.01983e+06	4.51485e+07	5.1758e+06	8.55778e+06	1.77621e+06	7.24874e+06	6.39248e+06	1.64897e+06	4.88305e+06	1.3628e+07	1.9623e+07	8.1611e+06	664523	1.27744e+07	9.66627e+06	4.27922e+06	2.01121e+06	3.99487e+07	6.95232e+06	1.00358e+07	1.5515e+07	727448	2.24927e+06	2.22535e+07	1.75593e+06
Com_13000_neg	Cetirizine N-oxide	C21 H25 Cl N2 O4	404.152	6.069	403.145	Full match	No results	No results	Benzenoids	Benzene and substituted derivatives	Diphenylmethanes	Diphenylmethanes	298496	348833	1.1014e+06	398218	1.16821e+06	1.21357e+06	1.3214e+06	885373	3.87345e+06	1.36655e+06	1.26629e+06	1.45276e+06	594925	1.04276e+06	479298	5.22745e+06	474148	1.09759e+06	473458	630634	1.25425e+06	1.79561e+06	5.82662e+06	2.94605e+06	466075	2.65811e+06	3.05251e+06	445775	949891	3.38435e+07	424938	610703	669693	528362	720817	1.87475e+06	2.28249e+06
Com_13005_pos	Ifenprodil	C21 H27 N O2	325.205	5.633	326.212	No results	Full match	No results	Organoheterocyclic compounds	Piperidines	Benzylpiperidines	4-benzylpiperidines	255036	220517	1.19607e+06	453033	493253	422689	1.44982e+06	776261	1.03828e+06	667183	998381	1.00535e+06	376676	2.0971e+06	526059	2.23794e+06	386330	870314	424643	549663	970150	992715	2.84546e+06	651375	1.05941e+06	2.08888e+06	1.35502e+06	387814	4.55645e+06	2.00063e+06	479903	582499	627394	672349	690647	1.12275e+06	1.43653e+06
Com_13010_pos	4'-Hydroxydiclofenac	C14 H11 Cl2 N O3	311.014	6.379	312.021	Invalid mass	No results	No results	Benzenoids	Benzene and substituted derivatives	Halobenzenes	Dichlorobenzenes	453909	429120	721135	438395	507312	557416	1.15306e+06	638202	1.20957e+06	617829	696927	782144	448920	3.13091e+06	757649	1.76361e+06	647059	610569	687882	911208	721368	1.5753e+06	1.16821e+06	578829	710954	1.24594e+06	966799	872908	695148	656235	465359	564215	574315	564072	824137	1.63297e+06	1.51864e+06
Com_13025_pos	N1-[4-(aminosulfonyl)phenyl]-2,2-dimethylpropanamide	C11 H16 N2 O3 S	256.086	5.521	257.093	Invalid mass	No results	No results					72893.2	119336	1.38806e+06	170681	206936	158147	2.13683e+06	469123	451124	353733	1.05712e+06	557270	368877	620171	549060	3.16039e+07	357123	951364	171833	203182	444397	912991	1.35087e+06	283975	259922	933613	546024	661983	1.67112e+06	388834	628358	132989	392853	410804	197515	561859	2.83435e+06
Com_1302_neg	2-[(4-chlorophenyl)sulfonyl]-N,N-dimethylacetamide	C10 H12 Cl N O3 S	262.026	5.019	261.019	Invalid mass	No results	No results					189671	271765	2.20445e+06	502723	928565	785889	1.24141e+06	1.06812e+06	1.66835e+06	506876	1.45792e+06	775119	311326	1.09337e+06	643917	983671	368398	791877	275233	1.06601e+06	2.82392e+06	783127	909752	690131	586954	2.24275e+06	1.41253e+06	442102	771239	1.11492e+06	429585	325772	439487	429043	1.14832e+06	1.39235e+06	2.18255e+06
Com_1305_neg	Monobenzyl phthalate	C15 H12 O4	256.075	5.391	255.067	Full match	No results	No results	Benzenoids	Benzene and substituted derivatives	Benzoic acids and derivatives	Benzoic acid esters	814858	157257	521920	1.84787e+06	1.20545e+07	205016	383132	749584	3.35803e+06	4.82126e+06	2.79913e+07	596729	214056	785310	6.03553e+06	1.53564e+07	667830	882526	192086	189915	677490	4.85419e+06	673906	1.06315e+06	172331	3.07008e+07	1.75597e+06	254544	2.43257e+06	1.1335e+06	649278	303535	376116	183707	244752	335601	1.85621e+06
Com_13071_pos	2-{[2-(3-cyano-2-pyridinyl)hydrazino]carbonyl}benzoic acid	C14 H10 N4 O3	282.073	4.894	283.081	Invalid mass	No results	No results					425410	903015	8.63066e+06	1.40759e+06	1.2431e+06	554655	2.90121e+06	872377	2.42568e+06	703923	961149	2.72326e+06	3.02588e+06	3.69842e+06	1.28861e+06	3.58714e+06	473928	1.07451e+06	1.15484e+06	1.52637e+06	3.5355e+06	3.51355e+06	1.2049e+07	2.56864e+06	1.53457e+06	4.19474e+06	3.55324e+06	1.12687e+06	2.77073e+06	848327	780173	504596	1.25535e+06	1.15605e+06	2.16626e+06	1.32873e+06	3.21379e+06
Com_1310_pos	Valsartan metabolite	C14 H10 N4 O2	266.081	5.767	267.089	Full match	No results	No results	Benzenoids	Benzene and substituted derivatives	Biphenyls and derivatives	Biphenyls and derivatives	1308.49	3141.48	16269.3	4797.95	3163.97	17541.9	6580.53	6473.63	7412.06	4097.21	4889.82	6226.79	257893	16160.3	3618.41	10651.8	21217.5	4518.99	4219.9	3051.64	6047.53	10219.5	4917.19	4360.88	6693.99	15353.1	9365.12	2318.07	14921	6275.99	2593	2359.39	3574.32	4737.43	3541.42	5929.81	8575.06
Com_13127_neg	2-{1-[2-(2-fluoro-4-iodoanilino)-2-oxoethyl]cyclohexyl}acetic acid	C16 H19 F I N O3	419.04	5.055	418.033	Full match	No results	No results					100687	287334	2.20344e+06	355378	828899	389632	6.90173e+06	903611	956574	260375	753851	683064	166459	634662	472128	698358	183823	434753	273741	974303	2.6319e+06	432826	468571	492658	297804	1.33651e+06	828819	320081	466948	603942	214478	182716	352055	225159	654984	869975	1.24771e+06
Com_13132_pos	Avocadyne 1-acetate	C19 H34 O4	308.236	9.57	309.244	Invalid mass	No results	No results	Lipids and lipid-like molecules	Fatty Acyls	Fatty alcohols	Long-chain fatty alcohols	5.94377e+06	2.1589e+06	2.43495e+06	2.2935e+06	2.62366e+06	4.1071e+06	3.42431e+06	7.47099e+06	6.69524e+06	3.16003e+06	3.20566e+06	2.15503e+06	8.8757e+06	2.04692e+06	7.56503e+06	3.06161e+06	4.65942e+06	4.4715e+06	2.11843e+06	2.25188e+06	2.04684e+06	3.18547e+06	4.08585e+06	2.31948e+06	2.03633e+06	6.38751e+06	4.19395e+06	2.70499e+06	5.05993e+06	5.45902e+06	4.76052e+06	4.26971e+06	9.90172e+06	2.77509e+06	3.57458e+06	4.69521e+06	6.64998e+06
Com_13135_neg	Adenine	C5 H5 N5	135.054	3.021	134.047	Full match	No results	Full match	Organoheterocyclic compounds	Imidazopyrimidines	Purines and purine derivatives	6-aminopurines	1.78098e+07	2.64286e+07	4.52324e+07	2.99485e+07	3.47243e+07	2.10565e+07	2.73824e+07	2.19367e+07	4.1464e+07	2.00265e+07	1.84542e+07	6.87623e+07	2.77804e+07	4.4142e+07	2.07685e+07	3.70116e+07	1.93219e+07	2.24177e+07	2.2014e+07	3.4192e+07	2.44475e+07	3.65456e+07	2.11625e+07	3.6764e+07	2.91795e+07	5.55956e+07	9.4176e+07	3.15378e+07	4.56866e+07	2.42513e+07	1.80508e+07	1.82864e+07	2.84473e+07	2.41241e+07	5.52391e+07	2.50711e+07	3.45896e+07
Com_13157_pos	methyl 2-(2-acetyl-4,5-dimethoxyphenyl)acetate	C13 H16 O5	252.101	5.49	253.108	Full match	No results	No results					2.42367e+06	3.96792e+06	2.64801e+07	1.06807e+07	1.66354e+06	5.05528e+06	2.53862e+07	1.33959e+07	5.90609e+06	5.1973e+06	5.22413e+07	6.94665e+06	1.75665e+06	3.10629e+06	3.49971e+06	8.81236e+06	2.56492e+06	7.10567e+06	968366	1.20715e+07	8.2654e+06	8.5982e+06	6.8653e+06	7.54964e+06	3.89981e+06	4.77672e+06	1.22022e+07	2.42814e+06	3.93012e+06	6.34788e+06	1.71829e+06	2.54831e+06	1.79263e+07	2.80367e+06	3.8236e+06	9.30118e+06	1.95347e+07
Com_13163_pos	Tryptophanol	C11 H14 N2 O	190.111	5.219	191.119	No results	No results	Full match	Organoheterocyclic compounds	Indoles and derivatives	Indoles	3-alkylindoles	275501	1.2366e+06	6.88542e+06	1.11517e+06	1.43599e+06	859263	1.78052e+07	2.8542e+06	1.43193e+06	1.07229e+06	1.326e+06	1.77329e+06	2.72631e+06	4.58265e+06	1.1548e+06	7.50881e+06	1.11098e+06	4.30268e+06	603922	1.263e+06	7.97576e+06	8.21577e+06	7.10387e+06	2.0582e+06	1.20172e+06	5.70852e+06	1.22521e+06	642305	1.82799e+06	1.34932e+06	448547	646532	915155	2.79369e+06	3.8368e+06	1.57443e+06	1.02185e+07
Com_13169_pos	5α-Pregnan-3,20-dione	C21 H32 O2	316.242	6.808	317.249	Full match	No results	Full match	Lipids and lipid-like molecules	Steroids and steroid derivatives	Pregnane steroids	Gluco/mineralocorticoids, progestogins and derivatives	2.1281e+06	2.98727e+06	1.03641e+07	3.41117e+06	3.88644e+06	6.59298e+06	1.50623e+07	2.01972e+07	4.14541e+07	5.98076e+06	8.27697e+06	1.47893e+07	3.44478e+06	5.28913e+07	3.74622e+06	1.03813e+07	5.54712e+06	5.4581e+06	3.06539e+06	5.433e+06	2.31185e+07	6.9873e+06	7.9659e+06	1.12708e+07	6.95458e+06	2.47352e+07	6.54604e+07	6.4082e+06	2.69441e+07	2.42179e+07	3.03785e+06	1.23625e+07	1.17015e+07	2.17663e+06	1.27293e+07	2.05936e+07	3.52384e+07
Com_13174_pos	4-chloro-N~1~-(4-pyridinyl)-1,2-benzenediamine	C11 H10 Cl N3	219.054	4.905	220.061	Invalid mass	No results	No results					10720.8	46283.3	417293	15135.2	47924.2	8609.27	191177	12422	32253.2	10571.2	23017.1	4.37456e+06	26727.6	446275	64008.6	90018.7	7842.22	14320.9	19389.7	19751.5	48622.7	203766	311844	989129	21933.4	215826	53392.9	16658.1	36151.1	12826.4	10981.4	8369.85	19466.3	132419	29050.4	17647.6	1.04438e+06
Com_13184_pos	Deoxynivalenol	C15 H20 O6	296.126	5.644	297.133	Full match	No results	No results	Lipids and lipid-like molecules	Prenol lipids	Sesquiterpenoids	Trichothecenes	2.66362e+06	5.07069e+06	9.59812e+06	1.25401e+07	1.62717e+07	6.94424e+06	2.67961e+07	2.12854e+06	8.94234e+06	5.90641e+07	2.58098e+06	1.74585e+07	7.15251e+06	5.07542e+06	3.77698e+06	4.26734e+06	2.39923e+06	2.32774e+06	2.92505e+07	2.5546e+07	5.86533e+06	1.09087e+07	6.24326e+06	1.49952e+07	5.04232e+06	3.02345e+07	3.52724e+07	8.36275e+06	5.88664e+06	4.60214e+07	6.70957e+06	2.61571e+06	3.97017e+07	7.97223e+06	2.33946e+07	2.34474e+06	2.87648e+06
Com_131_pos	4-decyl-3-hydroxy-5-oxooxolane-2,3-dicarboxylic acid	C16 H26 O7	352.151	6.337	353.159	Invalid mass	No results	No results					127332	73717.4	2.41893e+06	465425	210189	237016	3.84356e+06	230155	2.13815e+07	492590	262798	501225	1.10714e+06	330796	371859	1.6363e+07	130256	312092	91946.9	203795	254213	290875	663116	571229	3.2209e+07	626221	377607	213209	4.76268e+06	182455	100827	101284	278084	7.7486e+06	171737	8.67439e+07	3.13656e+07
Com_13223_neg	2,6-Dihydroxypurine	C5 H4 N4 O2	152.033	4.459	151.026	No results	No results	Full match	Organoheterocyclic compounds	Imidazopyrimidines	Purines and purine derivatives	Hypoxanthines	1.55277e+06	6.29389e+06	2.40631e+07	9.91383e+06	1.55278e+07	2.08217e+06	9.19074e+06	4.65085e+06	1.95344e+06	2.1956e+06	847399	3.75931e+07	9.54403e+06	3.97801e+07	5.49154e+06	1.89664e+07	2.62786e+06	3.63972e+06	5.92945e+06	1.11201e+07	3.99813e+07	3.59531e+07	6.95435e+06	1.75502e+07	9.83426e+06	3.45232e+07	5.13287e+07	1.11747e+07	2.11866e+07	3.53128e+06	2.692e+06	5.3193e+06	1.20906e+07	5.26945e+06	1.39029e+07	1.08001e+07	4.40589e+06
Com_13237_pos	L-Kynurenine	C10 H12 N2 O3	208.086	4.182	209.093	Invalid mass	Invalid mass	No results	Organic oxygen compounds	Organooxygen compounds	Carbonyl compounds	Alkyl-phenylketones	97194.6	43243.3	81364.6	88087.1	45759.4	96458.3	136147	111018	130129	135733	126808	93457.4	103981	128898	72351.1	122657	90874.2	121287	72085.7	81728.4	167160	147462	129717	120658	83074.1	154938	175341	68679.6	151473	115444	89895	91275.7	101218	101412	113555	161348	227789
Com_13248_pos	1,5-dimethyl-N-(4-morpholinobenzyl)-1H-pyrazole-3-carboxamide	C17 H22 N4 O2	314.172	1.622	315.179	Invalid mass	No results	No results					3657.2	2669.59	5224.6	3250.19	2989.75	49264.7	30549.2	22772.4	68623.6	21717.3	19771	5890.47	3307.12	5416.14	3148.41	4966.2	25075.6	317489	2613.12	3109.89	29187.4	6131.61	24565	4245.16	3207.02	7033.19	6125.11	3431.32	5610.96	90180.6	190957	65442.6	4008.43	2790.73	4635.03	1.06735e+06	46471.6
Com_1325_pos	4-methyl-6-[(4-methylphenyl)thio]-2-(2-pyridyl)pyrimidine	C17 H15 N3 S	293.094	2.631	294.102	Invalid mass	No results	No results					72173.7	628501	2.9214e+06	179304	740772	289864	150752	296517	3.7056e+06	108815	337480	1.03967e+06	992778	3.57976e+06	706891	3.18315e+06	91242.9	316746	307882	798551	656299	3.53038e+06	349104	3.43964e+06	764585	4.23653e+06	2.92403e+06	965823	1.54296e+06	484385	71230.6	193125	558095	372083	1.25736e+06	844492	1.07423e+06
Com_13279_pos	Miquelianin	C21 H18 O13	478.077	5.058	479.084	Full match	No results	No results					198073	299453	1.03522e+06	538976	413961	319775	948925	419536	982850	436058	3.99021e+06	876221	438866	1.28962e+06	633362	1.10997e+06	231446	487111	363260	627474	1.18822e+06	1.23957e+06	1.85274e+06	905993	568397	1.43773e+06	1.12428e+06	401952	1.6997e+06	899720	348191	200145	409196	490359	668591	1.28107e+06	1.58685e+06
Com_1327_pos	Chlorogenic Acid Methyl Ester	C17 H20 O9	368.112	5.629	369.119	No results	No results	Full match					60519.1	40523.8	230879	122895	94292.6	91896.8	293498	174950	231373	136184	205780	183400	80747.7	527985	98629.8	559363	75962	174153	91287.6	118380	208066	257019	575481	153728	256451	513228	236881	78398.8	1.03787e+06	415371	101431	118223	133826	119478	168547	348355	295708
Com_13301_pos	4-methoxyphenyl 3,5-dimethyl-1-phenyl-1H-pyrazole-4-carboxylate	C19 H18 N2 O3	344.117	5.378	345.124	Invalid mass	No results	No results					926743	723933	2.42074e+06	1.44423e+06	2.02543e+06	916086	2.20641e+06	2.63588e+06	2.04049e+06	782092	2.54628e+06	2.92289e+06	1.16215e+06	3.93975e+06	2.89252e+06	3.55145e+06	1.67575e+06	3.51341e+06	1.05614e+06	1.01935e+06	3.22234e+06	3.33072e+06	2.57124e+06	2.92779e+06	1.04291e+06	3.58017e+06	3.85305e+06	721733	3.15398e+06	2.40532e+06	1.28544e+06	1.54519e+06	1.47074e+06	1.01567e+06	1.39909e+06	2.37823e+06	3.70328e+06
Com_13304_pos	Diacetoxyscirpenol	C19 H26 O7	366.167	6.073	367.174	Full match	No results	No results	Lipids and lipid-like molecules	Prenol lipids	Sesquiterpenoids	Trichothecenes	675155	9.31696e+06	3.17462e+06	3.0324e+06	9.58423e+06	2.42958e+06	7.29775e+06	2.24638e+06	2.25037e+06	1.01771e+07	4.42962e+06	4.7424e+06	2.56869e+06	4.84679e+06	6.80859e+06	5.11792e+06	692162	3.18347e+06	6.18502e+06	7.96693e+06	6.04735e+06	4.96271e+06	6.31206e+06	3.61597e+06	1.93264e+06	6.9901e+06	1.30528e+07	2.91054e+06	3.35959e+06	6.30357e+06	5.77388e+06	955583	6.58948e+06	3.91591e+06	1.13894e+07	1.62399e+06	1.12519e+06
Com_1330_pos	N6-Acetyl-L-lysine	C8 H16 N2 O3	188.117	1.445	189.124	Full match	Full match	Full match	Organic acids and derivatives	Carboxylic acids and derivatives	Amino acids, peptides, and analogues	L-alpha-amino acids	1.55159e+08	2.08754e+08	1.09105e+08	1.51798e+08	2.1243e+08	7.9054e+08	1.37347e+09	9.76128e+08	1.79e+09	1.07956e+09	9.33172e+08	6.95971e+08	1.10357e+08	6.0978e+08	2.346e+08	3.65977e+08	2.86384e+08	1.30505e+09	1.66562e+08	1.5687e+08	7.53518e+08	2.86326e+08	1.77942e+09	3.59002e+08	1.27655e+08	1.00259e+09	5.27751e+08	2.00694e+08	5.20315e+08	1.1827e+09	6.05449e+08	8.04696e+08	3.44616e+08	1.34192e+08	3.17319e+08	2.16464e+09	1.7868e+09
Com_13325_neg	3-[4-(tert-butyl)anilino]-2-(3-thienylcarbonyl)acrylonitrile	C18 H18 N2 O S	310.116	5.504	309.109	Invalid mass	No results	No results					6.81395e+06	5.67258e+06	3.26933e+06	4.71701e+06	6.32608e+06	6.24964e+06	1.20502e+07	1.99426e+07	1.43496e+07	2.07914e+07	1.39673e+07	9.4016e+06	6.25236e+06	1.13189e+07	1.10934e+07	1.76931e+07	4.79065e+06	1.88387e+07	3.27956e+06	5.71143e+06	1.09748e+07	1.69842e+07	1.45873e+07	1.71774e+07	1.13517e+07	1.70765e+07	1.56246e+07	1.45114e+07	6.797e+06	4.04418e+06	8.88919e+06	4.8878e+06	6.54631e+06	3.07974e+07	4.67875e+06	1.04818e+07	1.55287e+07
Com_1332_neg	N-Acetyl-DL-tryptophan	C13 H14 N2 O3	246.102	5.604	245.094	Full match	No results	Full match	Organic acids and derivatives	Carboxylic acids and derivatives	Amino acids, peptides, and analogues	N-acyl-alpha amino acids	9.3183e+07	1.27034e+08	3.85407e+07	2.37194e+08	5.46984e+07	5.6475e+08	1.55917e+08	5.51793e+08	1.23105e+08	1.17381e+08	1.3754e+08	2.23427e+08	3.26748e+07	4.27536e+08	8.89888e+07	5.08448e+07	3.41546e+07	1.69327e+08	1.43595e+08	1.25437e+08	1.13258e+08	6.95204e+07	3.33071e+08	1.06464e+08	2.31218e+07	7.05208e+07	1.11297e+08	8.36197e+07	1.49694e+09	5.04397e+08	1.35309e+08	9.62541e+07	1.98329e+07	2.01853e+07	3.02643e+07	1.05796e+08	4.38778e+07
Com_13368_pos	N-(1,3-benzodioxol-5-ylmethyl)-6-morpholinonicotinamide	C18 H19 N3 O4	341.14	5.105	342.147	Invalid mass	No results	No results					7906	52825.8	101910	22875.5	84139.2	20257.6	56807.9	21537.6	88664.7	40726	56145.8	34295.6	13845.5	146079	446025	52407.9	26249.9	40980.8	19083.6	214248	39693.5	261076	445789	55117.5	33601.2	324980	35687	27584.8	36623.4	36946.8	12220.8	23553.5	15393.8	212348	210149	44474.9	66641.8
Com_13373_neg	LysoPC 12:1	C20 H36 N O7 P	433.224	5.904	414.207	No results	No results	Full match	Lipids and lipid-like molecules	Glycerophospholipids	Glycerophosphocholines	Phosphocholines	4.30371e+06	8.13497e+06	3.44095e+07	1.5215e+07	1.71065e+07	2.2956e+07	3.48462e+07	2.22725e+07	3.67678e+07	1.53211e+07	4.94494e+06	2.27747e+07	5.9231e+06	2.66539e+07	6.80101e+06	8.13352e+06	3.10492e+06	2.80916e+07	3.75736e+06	1.21965e+07	2.24325e+07	6.7568e+06	1.49359e+07	4.74244e+06	1.37492e+06	1.41016e+07	2.26982e+07	8.53279e+06	2.86056e+07	6.17729e+06	3.81644e+06	1.25562e+07	5.13936e+06	3.11558e+06	1.16434e+07	6.38584e+07	1.87042e+07
Com_13375_pos	2-imino-8-methoxy-2H-chromene-3-carbonitrile	C11 H8 N2 O2	200.059	5.312	201.067	Full match	No results	No results					854118	4.18536e+06	2.67499e+06	1.40626e+06	2.11415e+06	970635	2.79689e+06	5.44852e+06	2.46774e+06	4.29059e+06	2.76095e+06	2.80724e+06	914972	4.69747e+06	2.74832e+06	9.44643e+06	1.8833e+06	3.43751e+06	1.06929e+06	1.23946e+06	1.70781e+07	3.00856e+06	2.97021e+06	5.21039e+06	1.22365e+06	3.50503e+06	6.2096e+06	920818	5.00202e+06	2.11886e+06	1.3613e+06	1.51366e+06	2.32802e+06	3.44344e+06	7.70211e+07	3.81968e+06	4.73918e+06
Com_13431_neg	4-{[5-(trifluoromethyl)-2-pyridyl]oxy}benzene-1-carbothioamide	C13 H9 F3 N2 O S	298.042	5.302	343.041	Invalid mass	No results	No results					1.56598e+06	1.45732e+06	4.87262e+06	2.86151e+06	3.74117e+06	1.75815e+06	3.55651e+06	4.35114e+06	4.30293e+06	1.21093e+06	4.11499e+06	5.65822e+06	2.07474e+06	8.30008e+06	5.63778e+06	5.37396e+06	2.16511e+06	5.50188e+06	2.15049e+06	2.02048e+06	5.97365e+06	5.39607e+06	4.23173e+06	4.46641e+06	1.99026e+06	6.23132e+06	7.56196e+06	1.48837e+06	5.2572e+06	4.9041e+06	2.17423e+06	2.43749e+06	3.11894e+06	2.37726e+06	2.82482e+06	3.94565e+06	7.03475e+06
Com_13438_pos	S-Methyl-L-cysteine-S-oxide	C4 H9 N O3 S	151.031	1.288	152.038	Invalid mass	No results	No results	Organic acids and derivatives	Carboxylic acids and derivatives	Amino acids, peptides, and analogues	L-alpha-amino acids	5.52086e+06	5.8562e+06	1.99651e+06	2.21298e+06	1.62024e+06	2.59982e+06	5.7848e+06	1.62451e+07	6.09494e+06	5.35239e+06	1.33517e+06	8.66458e+06	2.34188e+06	2.04015e+06	2.18857e+06	1.75024e+06	3.18166e+06	2.04246e+06	4.9045e+06	3.877e+06	3.78561e+07	1.39216e+06	4.68941e+06	3.5613e+06	7.46207e+06	2.46973e+06	1.80341e+07	7.30568e+06	8.28096e+06	1.16461e+07	4.11214e+06	3.80931e+06	9.4398e+07	1.96529e+06	1.26436e+07	1.10945e+07	1.04665e+07
Com_13444_neg	Orotidine	C10 H12 N2 O8	288.061	1.35	287.054	Invalid mass	No results	No results	Nucleosides, nucleotides, and analogues	Pyrimidine nucleosides	Not available	Pyrimidine nucleosides	1.00486e+07	1.131e+07	2.42348e+07	1.9275e+07	1.81998e+07	1.95074e+07	3.89152e+07	4.52744e+07	7.03518e+07	4.42785e+07	2.1666e+07	3.04743e+07	2.04207e+07	7.85115e+07	2.43386e+07	2.811e+07	1.35326e+07	3.82525e+07	1.32756e+07	1.51566e+07	3.27653e+07	4.04167e+07	5.4411e+07	3.53162e+07	3.68736e+07	2.21197e+07	4.98502e+07	2.04452e+07	1.95611e+07	3.60157e+07	2.09763e+07	2.96242e+07	2.56636e+07	1.52965e+07	2.92939e+07	4.33592e+07	9.12176e+07
Com_1348_pos	5-Hydroxyindole-3-acetic acid	C10 H9 N O3	191.059	5.225	192.066	Full match	Full match	Full match	Organoheterocyclic compounds	Indoles and derivatives	Indolyl carboxylic acids and derivatives	Indole-3-acetic acid derivatives	5.79221e+07	6.37442e+07	1.27204e+08	1.00202e+08	1.2754e+08	1.08045e+08	1.36947e+08	1.36121e+08	3.2235e+08	5.90773e+07	5.24012e+07	2.57852e+08	1.71725e+08	3.65229e+08	8.6388e+07	2.06819e+08	4.36775e+07	1.85465e+08	6.70483e+07	8.91079e+07	2.14375e+08	1.86976e+08	1.69048e+08	2.43116e+08	9.81754e+07	1.59744e+08	1.74458e+08	3.63576e+07	1.26856e+08	1.67997e+08	9.67185e+07	5.37442e+07	1.68966e+08	1.22567e+08	9.9867e+07	1.40574e+08	4.87844e+08
Com_13491_pos	5-(2-chlorophenyl)-3-morpholinoisothiazole-4-carbonitrile	C14 H12 Cl N3 O S	305.039	6.77	288.035	Full match	No results	No results					20858.4	23659	64740.7	21698.9	26006.4	27465.4	87309.8	42477.8	53949.1	45921.9	40109	61257.9	24200.8	61581.5	23720.1	59847.9	62093.8	53433.4	19569.1	24345.6	73513.5	1.54042e+07	59254.6	37921.1	19576	65354.2	88216.1	20462.7	34662.6	57518.2	21752	32336.2	32098.3	25079.5	35780.7	62364.6	102090
Com_134_neg	2,3,4-Trihydroxybenzoic acid	C7 H6 O5	170.022	5.291	169.015	No results	No results	Full match	Phenylpropanoids and polyketides	Cinnamic acids and derivatives	Hydroxycinnamic acids and derivatives	Hydroxycinnamic acids	41191.9	96470.6	129363	98565.3	90447.8	147596	2.46364e+06	176773	2.35307e+06	62243.3	1.58432e+06	105139	118311	74303	162890	108836	44660.1	636059	125362	143644	67022.1	109624	2.69376e+06	72607.2	106841	104423	134702	95310.9	13327.6	50616.9	2.29166e+06	200772	542593	2.85999e+07	101930	358019	23893.8
Com_13527_pos	isobutyl 1-cyclohexyl-4-oxo-1,4-dihydroquinoline-3-carboxylate	C20 H25 N O3	327.185	6.103	328.192	Full match	No results	No results					165782	272153	1.76849e+06	527511	568763	399463	3.48872e+06	733002	7.4687e+06	681989	691997	1.39106e+06	398930	1.11885e+06	595561	977881	246050	872648	299531	517576	1.33807e+06	1.22207e+06	1.22836e+06	629995	412573	1.28325e+06	1.86559e+06	458965	676695	1.07723e+06	329815	379595	657436	579390	582073	1.32844e+06	1.05459e+08
Com_13544_pos	N-[4-(diethylamino)phenyl]-N'-phenylurea	C17 H21 N3 O	305.149	1.627	306.156	Invalid mass	No results	No results					6.58139e+06	222863	443246	260118	252639	7.98057e+06	9.86915e+06	2.46164e+07	3.23036e+07	1.52654e+07	7.57275e+06	495834	271412	433946	258102	410054	5.28769e+06	3.35516e+07	212228	253607	527068	491511	1.11344e+07	344052	258211	568949	508002	282331	450832	9.3035e+06	1.78083e+07	2.36399e+07	331102	232212	371026	8.25719e+07	4.12058e+07
Com_13550_neg	Chenodeoxycholic acid-3-beta-D-glucuronide	C30 H48 O10	568.327	6.175	567.32	No results	No results	Full match					177902	670477	351054	1.57617e+06	512039	480708	1.73247e+07	1.80201e+06	6.15588e+06	557868	846803	115430	3.22709e+06	1.91547e+06	469828	5.56915e+06	990162	5.86062e+06	90680	1.91794e+06	3.81596e+06	3.06985e+07	204028	782732	352166	2.27258e+06	4.78459e+06	322003	829518	914126	235756	795612	489522	44784	1.94122e+06	1.81654e+06	565483
Com_13556_pos	Nitrofurantoin	C8 H6 N4 O5	255.058	5.3	256.065	Invalid mass	No results	No results	Organoheterocyclic compounds	Azolidines	Imidazolidines	Hydantoins	478528	303681	1.08576e+06	408086	505186	1.16572e+06	2.05542e+06	866751	4.35882e+06	660862	1.9353e+06	915594	396922	2.13121e+06	729376	1.02605e+06	1.36847e+06	946621	306705	558186	953016	914882	2.04856e+06	829853	508571	1.44589e+06	1.40998e+06	412471	1.57173e+06	1.12396e+06	812705	798197	9.44004e+07	786032	1.15556e+06	1.40782e+06	3.67584e+06
Com_1356_pos	Desoxycortone	C21 H30 O3	330.221	5.908	331.228	Full match	No results	Full match	Lipids and lipid-like molecules	Steroids and steroid derivatives	Hydroxysteroids	21-hydroxysteroids	4.32545e+07	1.45851e+08	5.98887e+08	1.30557e+08	1.63092e+08	4.29557e+07	3.19352e+08	3.18435e+08	6.51886e+08	1.66101e+08	1.8023e+08	2.66568e+08	1.15364e+08	4.00631e+08	8.81144e+07	3.30815e+08	7.89069e+07	2.71774e+08	1.21507e+08	1.69148e+08	2.23942e+08	3.59696e+08	4.52456e+08	4.01935e+08	1.19646e+08	4.014e+08	5.08977e+08	3.28435e+08	5.77423e+08	3.76379e+08	2.07418e+08	2.36141e+08	1.53159e+08	1.2713e+08	3.66735e+08	9.40485e+08	5.47391e+08
Com_13570_pos	N-Palmitoyl taurine	C18 H37 N O4 S	363.243	6.258	364.25	Full match	No results	No results	Lipids and lipid-like molecules	Fatty Acyls	Fatty amides	N-acyl amines	658500	384943	1.28365e+07	1.92264e+06	3.45602e+06	2.80145e+06	5.05988e+06	7.3543e+06	4.39039e+06	6.53212e+06	4.45149e+06	1.13432e+06	431161	7.34156e+06	281173	2.40678e+06	1.27299e+06	1.9656e+06	195461	2.245e+06	1.12986e+07	6.20413e+06	9.00144e+06	2.67291e+06	1.72847e+06	1.61776e+07	1.69878e+07	2.9521e+06	2.87464e+06	1.72635e+07	2.23282e+06	1.76708e+06	8.57771e+06	3.32241e+06	6.07544e+06	1.15156e+07	6.02327e+06
Com_13584_neg	2-morpholino-N-[5-(2-thienyl)-1,3,4-thiadiazol-2-yl]acetamide	C12 H14 N4 O2 S2	310.054	1.394	309.047	Full match	No results	No results					451738	681129	276539	134378	142818	1.1772e+06	299951	336711	377829	1.1448e+06	367803	177865	150448	287350	198727	171265	384820	180092	121203	198770	557195	253892	625843	181675	176070	261143	189047	120913	222237	3.57788e+06	258105	955749	169934	99406.8	226188	255811	275611
Com_13616_neg	cGMP	C10 H12 N5 O7 P	345.049	3.411	344.042	No results	No results	Full match	Nucleosides, nucleotides, and analogues	Purine nucleotides	Cyclic purine nucleotides	3',5'-cyclic purine nucleotides	186484	5.37815e+06	1.46553e+07	1.24597e+07	9.05788e+06	435495	472667	1.96684e+06	2.10879e+06	3.0033e+06	2.16098e+06	2.73576e+07	5.0795e+06	1.75327e+07	1.07658e+07	1.18253e+07	2.54633e+06	2.86603e+06	2.51721e+06	1.02975e+07	4.20246e+07	1.57531e+07	3.42352e+06	1.29504e+07	4.67517e+06	2.34841e+07	2.46425e+07	5.45404e+06	2.16404e+07	6.37386e+06	2.0186e+06	1.78579e+06	6.03134e+06	9.33165e+06	6.12763e+06	3.82414e+06	3.8367e+06
Com_13632_neg	2-Butoxyacetic acid	C6 H12 O3	132.079	5.264	131.071	Full match	No results	Full match	Organic acids and derivatives	Carboxylic acids and derivatives	Carboxylic acids	Carboxylic acids	4.90787e+06	6.55983e+06	1.87433e+07	6.40309e+06	1.23518e+07	1.04925e+07	1.34878e+07	1.12627e+07	1.33545e+07	1.87769e+07	1.03194e+07	1.36445e+07	7.84802e+06	1.93413e+07	5.68543e+07	3.20411e+07	5.67078e+06	2.15813e+07	1.07923e+07	9.53548e+06	3.05548e+07	1.34734e+07	1.49346e+07	1.08476e+07	7.95971e+06	2.03454e+07	7.19692e+07	1.60857e+07	1.12901e+07	1.3445e+07	7.12309e+06	1.47093e+07	8.83199e+06	1.61179e+07	1.54272e+07	2.19452e+07	2.20089e+07
Com_13667_pos	N1-(4-pyridylmethyl)-2-cyano-3-(1H-pyrrol-2-yl)acrylamide	C14 H12 N4 O	252.102	5.304	253.109	Full match	No results	No results					2.34037e+06	2.38159e+06	1.05147e+07	6.45587e+06	4.98154e+06	1.96097e+06	5.19078e+06	6.39416e+06	6.42618e+06	5.53395e+06	1.12288e+07	7.23448e+06	3.45567e+06	1.01625e+07	2.71296e+07	8.28159e+06	3.53541e+06	5.72934e+06	3.52291e+06	4.16927e+06	2.14334e+07	8.46061e+06	6.61404e+06	7.32478e+06	5.59921e+06	8.97776e+06	1.47937e+07	3.27187e+06	7.99263e+06	4.63415e+06	2.96035e+06	2.85864e+06	6.25443e+06	2.67549e+06	1.40155e+07	7.31681e+06	4.71333e+07
Com_13673_pos	YLK	C21 H34 N4 O5	422.253	6.573	445.242	Full match	No results	No results					51370.6	92408.5	827355	81565.7	861778	429400	1.13922e+06	235724	691939	2.65202e+06	464612	1.53503e+06	136976	2.30408e+07	727172	244111	98944.8	263585	319746	1.37631e+06	1.51392e+06	632943	1.05495e+06	927914	722374	946501	3.36997e+06	233379	249081	1.54551e+06	129746	110299	946967	389994	969160	725279	2.68801e+06
Com_13681_pos	N-{4-[(2R,3R)-3-(Hydroxymethyl)-5-oxo-2-morpholinyl]phenyl}acetamide	C13 H16 N2 O4	286.087	5.497	287.095	Invalid mass	No results	No results	Organoheterocyclic compounds	Oxazinanes	Morpholines	Phenylmorpholines	341241	2.04349e+06	1.3075e+06	3.42959e+06	4.96877e+06	3.09243e+06	285011	708808	5.02137e+06	2.28638e+06	1.41406e+06	1.12994e+07	291930	1.47473e+06	2.23818e+06	2.20033e+07	944248	1.5139e+06	195932	2.13616e+06	5.70308e+06	2.87586e+06	1.35497e+06	5.04132e+06	335830	3.64565e+06	7.8463e+06	664051	2.26833e+06	2.26948e+06	53554.1	887147	3.08106e+06	787781	2.04613e+06	5.90117e+06	1.32565e+07
Com_13697_neg	N-(2-hydroxyethyl)-N'-propylthiourea	C6 H14 N2 O S	212.085	6.051	211.078	Invalid mass	No results	No results					370559	487929	1.71349e+06	559058	928883	858978	1.6929e+06	1.1061e+06	4.87961e+06	1.6214e+06	1.51284e+06	2.027e+06	906661	1.59009e+06	773286	2.02892e+06	578794	1.42072e+06	666275	855576	1.77888e+06	2.33783e+06	7.78785e+06	1.17842e+06	666692	1.77635e+06	2.56963e+06	702383	1.34416e+06	1.57659e+06	585857	759039	931711	806365	1.10836e+06	1.56669e+06	2.83751e+06
Com_13725_pos	11-Oxoetiocholanolone	C19 H28 O3	286.194	6.365	287.202	Invalid mass	No match	No match	Lipids and lipid-like molecules	Steroids and steroid derivatives	Androstane steroids	Androgens and derivatives	9.48847e+06	5.75444e+06	1.88362e+07	7.768e+06	8.06739e+06	1.57541e+07	1.67955e+07	1.62341e+07	2.52411e+07	6.90903e+06	1.24321e+07	1.23041e+07	6.02265e+06	1.40637e+07	7.9973e+06	2.7433e+07	6.88721e+06	2.83637e+07	5.05845e+06	9.09062e+06	1.69886e+07	1.76063e+07	9.96506e+07	1.00542e+07	6.48597e+06	2.22982e+07	2.93413e+07	8.41568e+06	1.27673e+07	2.69835e+07	5.7177e+06	8.2767e+06	9.86032e+06	7.0305e+06	1.11401e+07	8.80464e+07	6.85898e+07
Com_1374_pos	4-Methoxybenzaldehyde	C8 H8 O2	153.08	5.555	154.087	Invalid mass	Invalid mass	No match	Benzenoids	Benzene and substituted derivatives	Benzoyl derivatives	Benzoyl derivatives	7.8824e+06	6.978e+06	1.51419e+07	1.09474e+07	6.56659e+06	1.10321e+07	1.95901e+07	1.7595e+07	2.23156e+07	1.90417e+07	1.67604e+07	2.69345e+07	1.71947e+07	2.32801e+07	9.79227e+06	5.30792e+07	5.1135e+07	2.33316e+07	1.06283e+07	9.46151e+06	3.06261e+07	3.35505e+07	3.50494e+07	7.69313e+07	9.50393e+06	2.69279e+07	8.63049e+07	1.04565e+07	8.72772e+06	1.67135e+07	8.61373e+06	9.36818e+06	3.76928e+07	8.09118e+06	1.93596e+07	2.03626e+07	6.13635e+07
Com_13753_neg	Kynurenate	C10 H7 N O3	378.076	5.383	188.031	No results	Invalid mass	No results	Organoheterocyclic compounds	Quinolines and derivatives	Quinoline carboxylic acids	Quinoline carboxylic acids	1.24333e+06	1.38897e+06	3.66039e+06	2.19838e+06	4.51286e+06	1.37015e+06	4.50257e+06	7.43964e+06	6.19852e+06	990648	5.24164e+06	2.88057e+07	2.37832e+06	6.23316e+06	6.21898e+06	1.00475e+07	1.72777e+06	8.73672e+06	1.44267e+06	1.41824e+06	6.10075e+06	8.41914e+06	6.30992e+06	8.85716e+06	1.31165e+06	9.36272e+06	8.59901e+06	961266	3.70024e+06	3.55954e+06	3.04999e+06	3.32713e+06	3.00683e+06	1.47828e+06	2.30113e+06	3.33179e+06	7.91172e+06
Com_13758_neg	Glycyl-L-leucine	C8 H16 N2 O3	188.117	1.425	187.109	Full match	No results	Full match	Organic acids and derivatives	Carboxylic acids and derivatives	Amino acids, peptides, and analogues	Peptides	1.92603e+07	1.85313e+07	2.93547e+07	1.36526e+07	1.23813e+07	4.06525e+07	5.4215e+07	4.41101e+07	6.36375e+07	6.134e+07	4.08988e+07	1.24642e+07	2.16461e+07	3.91318e+07	2.12663e+07	2.13328e+07	2.14377e+07	5.12718e+07	1.76697e+07	1.35024e+07	2.62438e+07	1.69577e+07	8.45291e+07	2.61552e+07	1.92014e+07	2.98137e+07	5.71793e+07	1.58611e+07	2.07178e+07	4.74121e+07	2.54606e+07	3.79693e+07	2.07453e+07	2.30055e+07	3.13194e+07	8.57529e+07	6.32561e+07
Com_13776_pos	2-[({4-[3,5-di(tert-butyl)-1H-pyrazol-1-yl]phenyl}imino)methyl]phenol	C24 H29 N3 O	375.228	6.114	376.236	Invalid mass	No results	No results					90522.5	170602	1.15079e+06	309745	366849	218604	739272	399932	838512	389217	384050	5.64244e+07	220939	645819	360817	597058	139608	486506	3.58629e+06	308582	744794	693365	675762	352091	240868	765739	1.18219e+06	278154	390350	587447	180437	214288	366450	360249	342877	728693	908275
Com_1377_neg	Pimelic acid	C7 H12 O4	160.073	5.466	159.066	Full match	No results	Full match	Lipids and lipid-like molecules	Fatty Acyls	Fatty acids and conjugates	Medium-chain fatty acids	1.17345e+08	1.70655e+08	1.07294e+09	4.22209e+08	4.94494e+08	3.50826e+08	6.3481e+08	3.77477e+07	2.40926e+08	6.77816e+08	2.03997e+08	4.52604e+08	1.93118e+08	3.52632e+08	1.58558e+08	2.62279e+08	1.20992e+08	3.35997e+08	8.73465e+08	1.20832e+09	5.55376e+08	2.24949e+08	2.51618e+08	1.89251e+08	2.78675e+08	2.38181e+08	5.49208e+08	3.16906e+08	2.27247e+08	9.90242e+08	1.3561e+08	2.35142e+08	9.08714e+08	4.45225e+08	6.54817e+08	4.24776e+08	5.45321e+08
Com_13807_pos	2-piperidinobenzoic acid	C12 H15 N O2	205.111	5.663	206.119	Invalid mass	No results	No results					1.71731e+06	2.18243e+06	1.61931e+07	3.77589e+06	4.57441e+06	4.21814e+06	4.09125e+07	1.12912e+07	1.32775e+07	1.01112e+07	1.73306e+07	2.27985e+07	3.30102e+07	9.70011e+06	3.59516e+06	2.47885e+07	1.65062e+07	1.23688e+07	2.97727e+06	1.10216e+07	1.99219e+07	3.07827e+07	1.29419e+07	7.88396e+06	2.08193e+06	2.04729e+07	3.34337e+07	3.21849e+06	5.84346e+06	1.13709e+07	1.82585e+06	3.12599e+06	8.69903e+06	1.02953e+07	1.50761e+07	7.82831e+06	5.08662e+07
Com_13811_neg	N1-(3-amino-4-chlorophenyl)-2-[2,4-di(tert-pentyl)phenoxy]acetamide	C24 H33 Cl N2 O2	416.219	5.778	415.212	Invalid mass	No results	No results					446011	534864	2.12605e+06	940215	1.60209e+06	1.03919e+06	2.21509e+06	1.49326e+06	2.78871e+06	1.57185e+06	2.49799e+06	2.2211e+06	5.69257e+06	1.67032e+06	912888	2.81729e+06	1.0978e+06	1.98258e+06	1.30305e+06	1.10226e+06	2.67889e+06	2.23262e+06	2.58689e+06	1.42883e+06	860640	2.1982e+06	2.72496e+06	760015	2.24121e+06	1.96188e+06	1.19234e+06	976168	1.63411e+06	1.7248e+06	1.44516e+06	1.90844e+06	3.26236e+06
Com_13835_pos	N-Acetyl-D-galactosamine	C8 H15 N O6	221.091	1.386	222.098	Full match	Full match	Full match	Organic oxygen compounds	Organooxygen compounds	Carbohydrates and carbohydrate conjugates	Acylaminosugars	9.68038e+06	1.79451e+07	2.55913e+07	1.639e+07	1.86115e+07	2.72264e+07	3.27803e+07	2.81003e+07	4.4357e+07	4.27518e+07	2.04329e+07	2.75912e+07	2.09123e+07	2.19271e+07	1.53006e+07	2.07986e+07	1.34793e+07	3.1085e+07	2.14326e+07	1.38288e+07	1.78755e+07	2.43775e+07	3.97834e+07	1.44428e+07	1.08294e+07	2.19274e+07	2.51251e+07	1.76484e+07	1.97641e+07	3.62333e+07	3.41399e+07	2.54993e+07	1.76433e+07	2.06236e+07	1.92482e+07	3.93964e+07	1.39688e+06
Com_13843_pos	Chrysin	C15 H10 O4	254.059	6.602	255.067	Invalid mass	No results	No results	Phenylpropanoids and polyketides	Flavonoids	Flavones	Flavones	17332.6	27506.6	42402.9	43800.2	57846.7	142929	77884.6	270988	88317.2	202763	1.00549e+06	97036.9	31141.7	78103.8	32972.6	451994	309141	54615.5	17478	96873.8	95898.7	78522	101312	34379.4	211031	588558	84700.4	27941.2	310630	42756.5	102252	34528.7	41596.5	29116	33335.4	287089	74074.4
Com_13868_pos	1-[(3,5-dimethylisoxazol-4-yl)sulfonyl]piperidine	C10 H16 N2 O3 S	244.089	4.67	245.097	Full match	No results	Full match					3171.7	7129.35	87101.7	26444.9	49339.2	1296.76	81568.7	1890.43	22750.8	1551.01	2954.93	158373	62622.2	80745.9	47165.8	175435	1462.45	1728.39	10898.3	40231.9	47172.6	45590	2128.93	32871.4	18587.4	142996	87810.4	13373	212910	2794.99	1270.59	1287.08	27856.7	1572.63	49070.9	1922.61	36270.8
Com_13884_pos	6-(7-methyloctyl)-1H,3H,4H,6H-furo[3,4-c]furan-1-one	C15 H24 O3	252.174	6.813	253.181	Full match	No results	No results					8.46489e+06	9.67691e+06	1.25451e+07	1.59666e+07	1.31388e+07	1.53386e+07	2.58588e+07	9.58393e+06	1.00398e+07	1.07282e+07	1.28871e+07	1.318e+07	8.54322e+06	1.12412e+07	1.52384e+07	1.44529e+07	8.66887e+06	9.10329e+06	1.11486e+07	1.22584e+07	1.4419e+07	3.13963e+07	9.80337e+06	1.18986e+07	1.0744e+07	1.76134e+07	2.92342e+07	1.145e+07	2.54775e+07	1.24065e+07	8.40663e+06	9.05983e+06	3.99758e+07	1.24337e+07	7.2072e+07	1.10025e+07	1.21551e+07
Com_13897_pos	AL 8810 Methyl ester	C25 H33 F O4	438.225	6.997	439.232	Invalid mass	No results	No results	Benzenoids	Indanes	Not available	Indanes	72053.3	40508.6	632798	53786.7	289579	708751	1.53724e+06	459798	1.08899e+06	1.03401e+06	293407	3.87985e+06	344019	520500	476512	109002	162969	980679	218908	254074	1.05614e+06	1.71147e+06	2.14613e+06	72285.9	156629	228525	841700	369619	297735	940569	136125	587730	616725	407138	1.56303e+06	393710	1.95831e+06
Com_1390_pos	9-Aminoacridine, monohydrochloride, monohydrate	C13 H10 N2	194.085	5.49	195.093	Full match	No results	Full match					2366.47	764.465	48486.2	2223.32	10110.7	3476.48	7104.03	7251.35	6438.61	3288.31	6576.29	10051.8	2135.32	10400.7	3.04651e+06	25261.9	8298.45	9767	9698.33	23445.2	7154.06	8090.77	1.11606e+06	5490.54	2256.89	16980.8	6434.17	8927.56	21721.4	98147.1	3920.53	3960.47	4598.58	2422.31	3588.75	7878.84	14405.4
Com_13928_pos	N-[2-(4-pyridyl)ethyl]methanesulfonamide	C8 H12 N2 O2 S	200.063	4.938	201.07	Full match	No results	No results					15149.5	25052.4	3.44512e+06	44822.7	33753.2	20024.9	257098	31705.1	443975	28193	37094.6	1.90427e+06	44095.1	122889	41629.2	106743	20342.2	41710.4	38862	48344.2	119870	110809	147289	86129.5	765208	128702	626212	526752	79295.4	32365.6	28220.2	20961.6	57908.5	45039.4	76577.3	48843.6	641752
Com_13944_pos	Nor-9-carboxy-δ9-THC	C21 H28 O4	344.201	5.722	345.208	Invalid mass	No results	No results	Organoheterocyclic compounds	Benzopyrans	1-benzopyrans	2,2-dimethyl-1-benzopyrans	5.31981e+06	1.48722e+07	3.15057e+07	1.21623e+07	1.32226e+07	2.84257e+07	3.02093e+07	2.47427e+07	3.96124e+07	9.37071e+06	2.16009e+07	3.92722e+07	1.13898e+07	5.82172e+06	1.01433e+07	2.51807e+07	6.31006e+06	2.41254e+07	9.95963e+06	1.2788e+07	2.91886e+07	3.54338e+07	3.0994e+07	2.6682e+07	5.17844e+06	2.431e+07	4.55167e+07	1.58798e+07	3.18582e+07	4.31153e+07	1.00523e+07	1.94759e+07	1.74803e+07	8.60551e+06	1.81332e+07	5.54361e+07	4.47563e+07
Com_1395_pos	D-Proline	C5 H9 N O2	115.064	1.629	116.071	No results	No results	Full match	Organic acids and derivatives	Carboxylic acids and derivatives	Amino acids, peptides, and analogues	Proline and derivatives	5.26474e+07	8.24315e+07	1.60114e+08	6.70293e+07	5.65699e+07	5.88243e+08	5.30743e+08	1.17953e+08	4.10935e+08	1.04325e+08	1.07607e+08	1.02352e+08	1.17763e+08	2.47392e+08	7.42032e+07	4.39829e+08	1.01605e+08	2.95407e+08	7.23815e+07	8.47667e+07	2.68482e+08	5.20542e+08	1.68149e+08	2.49235e+08	5.64688e+07	2.47645e+08	2.70659e+08	8.11818e+07	1.40385e+08	2.78719e+08	1.80442e+08	1.36248e+08	6.29849e+07	4.89845e+07	8.41401e+07	2.14549e+08	1.44115e+08
Com_13970_pos	5,6-dimethyl-4-oxo-4H-pyran-2-carboxylic acid	C8 H8 O4	168.043	5.87	169.05	Invalid mass	No results	No results					6.05057e+06	2.40946e+06	2.71003e+06	3.75291e+06	9.58012e+06	8.13071e+06	4.08505e+07	3.06479e+06	4.37858e+06	9.39621e+06	6.08461e+06	2.6214e+06	3.32627e+06	6.11905e+06	3.45052e+06	8.2279e+06	5.4255e+06	5.29378e+06	2.18961e+06	3.37542e+06	5.76438e+06	3.55009e+06	1.97812e+07	1.89155e+07	1.25698e+07	7.99702e+06	2.10661e+06	3.19123e+06	3.30664e+06	3.28215e+06	3.21225e+06	7.018e+06	4.31468e+06	3.87352e+06	2.31909e+06	3.6976e+06	4.37777e+06
Com_13997_neg	2,3-dihydro-2-spiro[1-(benzyl)piperidin-4-yl]-1,3-benzothiazole	C18 H20 N2 S	296.131	5.827	295.124	Invalid mass	No results	No results					613199	8.38845e+06	3.6805e+06	2.69694e+06	2.6666e+06	1.48842e+06	3.19186e+06	1.22087e+07	6.53943e+07	1.76895e+06	5.25577e+06	7.61036e+07	8.30639e+06	1.6441e+07	1.61396e+06	4.77768e+06	1.31396e+06	2.47005e+06	2.23261e+06	1.93063e+06	4.03204e+06	2.24479e+07	3.6655e+06	2.20341e+06	1.47163e+06	4.78864e+06	4.74359e+06	1.86909e+06	6.34664e+06	1.6161e+07	1.18878e+06	1.26409e+06	2.60013e+06	1.41169e+07	2.40645e+06	7.99875e+06	7.88029e+07
Com_14010_pos	3,5,7-trihydroxy-2-phenyl-4H-chromen-4-one	C15 H10 O5	270.054	7.049	271.062	Invalid mass	No results	No results					65114.8	111092	87939.9	99702.7	58915.5	95221.2	223337	108569	140773	1.00357e+06	3.57005e+06	105716	91559.2	155924	98557.1	2.1942e+06	399836	113173	67900.2	493358	170246	779285	493573	117668	858457	1.31763e+06	1.04295e+06	160490	2.03213e+06	1.63955e+06	370487	97421.7	121230	72999.6	130934	2.80629e+06	772152
Com_14066_neg	Luteolin	C15 H10 O6	286.049	5.405	285.042	Full match	No results	No results	Phenylpropanoids and polyketides	Flavonoids	Flavones	Flavones	1.11904e+06	1.25011e+06	3.29447e+06	1.97861e+06	2.81733e+06	1.23318e+06	4.05246e+06	7.51e+06	5.57886e+06	891615	1.30962e+07	4.23936e+06	2.14056e+06	5.61004e+06	5.59728e+06	9.04306e+06	1.55505e+06	8.42961e+06	1.21238e+06	1.24266e+06	5.49087e+06	7.57749e+06	1.22423e+07	8.82427e+06	1.037e+06	8.42675e+06	7.73938e+06	826448	3.26616e+06	3.2037e+06	2.74509e+06	2.99452e+06	2.02266e+06	967809	2.07109e+06	4.18785e+07	7.12079e+06
Com_14079_neg	5-(3-Nitrophenyl)-N-phenyloxazol-2-amine	C15 H11 N3 O3	281.084	5.56	280.076	Invalid mass	No results	No results	Organoheterocyclic compounds	Azoles	Oxazoles	Phenyl-1,3-oxazoles	744313	394094	2.47566e+07	620854	823279	702508	1.92024e+06	3.09458e+06	2.60856e+06	873358	3.07052e+06	1.33483e+06	747071	1.41676e+06	6.30374e+06	2.60996e+06	891753	2.64317e+06	547524	658463	1.42742e+06	2.91567e+06	1.16345e+07	1.83688e+06	804357	2.95716e+06	1.69207e+06	472078	1.94624e+06	1.28863e+06	1.30511e+06	1.69075e+06	1.74791e+06	830224	746649	2.86138e+06	4.07245e+06
Com_14081_pos	Adrenosterone	C19 H24 O3	300.174	5.902	301.181	No results	No results	Full match	Lipids and lipid-like molecules	Steroids and steroid derivatives	Androstane steroids	Androgens and derivatives	4.9056e+06	3.7819e+06	2.79545e+06	3.65008e+06	5.07319e+06	6.60846e+06	3.93541e+06	1.0071e+07	5.79235e+06	8.3888e+06	1.56313e+07	3.37607e+06	4.46388e+06	2.83771e+07	7.10773e+06	8.57253e+06	4.21677e+06	3.0947e+07	3.08447e+06	1.85e+06	8.00597e+06	6.20441e+06	2.31155e+07	6.34357e+06	3.92652e+06	1.21256e+07	1.17945e+07	4.65161e+06	6.71013e+06	9.55862e+06	4.94401e+06	4.16463e+06	7.78376e+06	5.28715e+06	8.68127e+06	5.59077e+06	4.03896e+06
Com_140_pos	trans-3-Indoleacrylic acid	C11 H9 N O2	187.064	5.214	188.071	Full match	No results	Full match	Organoheterocyclic compounds	Indoles and derivatives	Indoles	Indoles	4.38767e+08	6.06181e+08	1.16725e+09	9.71502e+08	7.77281e+08	1.75957e+09	1.23798e+09	6.88477e+08	3.35576e+09	2.91786e+09	6.63792e+08	4.17777e+09	6.89089e+08	3.18764e+06	1.09531e+09	1.48924e+09	5.00122e+08	2.34383e+09	1.20327e+09	1.28926e+09	3.50825e+09	1.61991e+09	3.47325e+09	1.45318e+09	1.67039e+09	2.54269e+09	8.27111e+09	1.21295e+09	2.14565e+09	4.78061e+09	9.80667e+08	1.30224e+09	1.38765e+09	4.78651e+08	2.74124e+09	4.12172e+09	2.89041e+09
Com_14107_neg	Protocatechuic acid	C7 H6 O4	154.027	1.631	153.019	Full match	Full match	Full match	Benzenoids	Benzene and substituted derivatives	Benzoic acids and derivatives	Hydroxybenzoic acid derivatives	9.23544e+06	6.18146e+06	8.62859e+06	7.34566e+06	1.734e+06	8.55964e+06	2.36936e+07	1.14752e+07	1.04515e+07	1.07847e+07	4.35139e+07	7.5044e+06	8.8311e+06	8.12049e+06	7.42197e+06	8.74988e+06	8.5929e+06	2.00055e+07	7.60383e+06	8.24899e+06	7.91746e+06	5.65177e+06	1.26021e+07	7.58909e+06	6.83715e+06	1.05e+07	7.21103e+06	7.30757e+06	6.32324e+06	1.09951e+07	8.00546e+06	6.74767e+06	8.37939e+06	9.61101e+06	5.9659e+06	1.28249e+07	2.84642e+07
Com_14123_pos	5-[5-(ethylsulfonyl)-2-hydroxyanilino]-5-oxopentanoic acid	C13 H17 N O6 S	337.055	6.067	338.062	Invalid mass	No results	No results					145350	169366	2.50706e+07	337651	316667	295827	853974	648372	1.16423e+06	540166	549155	672117	390589	905110	4.90673e+06	816363	203287	541165	288301	461985	986882	1.21077e+06	4.13882e+06	662673	319751	1.21387e+06	1.26186e+06	471714	671636	701324	315298	305492	587818	352309	587884	1.00712e+06	1.198e+06
Com_14124_pos	Normorphine	C16 H17 N O3	271.122	3.796	272.129	Full match	No results	No results	Alkaloids and derivatives	Morphinans	Not available	Morphinans	306623	324514	851628	394309	360010	313883	450483	401274	436360	394996	380312	643561	367165	511283	342078	660714	366786	345306	298864	380598	3.16154e+06	488606	380187	481256	462733	702830	801160	342564	1.03704e+06	371638	303429	306232	534719	369575	368278	401727	512620
Com_14131_pos	2-(1,3-dimethyl-1H-pyrazol-5-yl)-1H-isoindole-1,3(2H)-dione	C13 H11 N3 O2	241.09	5.66	242.098	Invalid mass	No results	No results					21383.8	14343.9	99671	39367.6	37970.5	28423.4	866192	53009.2	71679.4	40412.2	54355.1	76472.1	25256.2	1.85692e+06	34668.4	94737.1	21945.2	50996.1	30247.5	40275.2	66229.5	75510.4	2.56642e+06	43743	866471	165629	86282.8	27585.1	288814	1.26932e+06	31553.9	33816.4	42156.1	45103.4	55124.1	84782.9	94803.9
Com_1414_pos	ethyl 5-hydroxy-4-oxo-4H-chromene-2-carboxylate	C12 H10 O5	234.052	5.672	235.059	Invalid mass	No results	No results					3.72989e+06	7.81433e+06	7.0158e+06	7.97401e+06	6.45362e+06	1.90672e+07	7.07422e+06	1.02225e+07	4.56273e+06	1.02071e+07	585943	8.68015e+06	5.11995e+06	8.43297e+06	1.00544e+07	5.55421e+06	3.64169e+06	1.17644e+07	1.41798e+07	1.06716e+07	1.48374e+07	8.19534e+06	4.61426e+06	2.0201e+07	6.31826e+06	5.79667e+06	1.49178e+07	3.66751e+06	8.15122e+06	5.89623e+06	3.56715e+06	5.24502e+06	1.06962e+07	4.75677e+06	1.62437e+07	1.13647e+07	897048
Com_14195_neg	(±)9(10)-EpOME	C18 H32 O3	342.243	6.235	341.235	Invalid mass	No results	No results					2.05066e+06	593053	4.94403e+06	6.24821e+06	7.55153e+06	1.02111e+07	2.12424e+07	5.40439e+06	8.18257e+06	1.19257e+07	4.39942e+07	8.06669e+06	4.03605e+06	2.88823e+06	1.00374e+07	2.02063e+07	2.59352e+06	8.51998e+06	3.14089e+06	9.71895e+06	4.48796e+06	8.54784e+06	4.40922e+06	2.57936e+06	3.45374e+06	1.26786e+07	2.89228e+07	6.17324e+06	7.08619e+06	1.02615e+07	2.5347e+06	1.98204e+07	1.58728e+07	2.70813e+06	1.50491e+07	9.88771e+06	6.29521e+06
Com_14208_pos	Methyltestosterone	C20 H30 O2	302.226	6.169	303.233	No results	No results	Full match	Lipids and lipid-like molecules	Steroids and steroid derivatives	Androstane steroids	Androgens and derivatives	3.81045e+06	5.57562e+06	2.48014e+07	1.14587e+07	7.40141e+06	1.37845e+07	3.07203e+07	2.13503e+07	4.21289e+07	2.58987e+07	2.78126e+07	2.56502e+07	9.94838e+06	2.64649e+07	8.9194e+06	7.02601e+07	8.55645e+06	2.60841e+07	6.66427e+06	1.36941e+07	1.8065e+07	2.41495e+07	8.04874e+07	1.19282e+07	6.61628e+06	3.53154e+07	3.81377e+07	7.53267e+06	2.11766e+07	4.02599e+07	7.46745e+06	4.68635e+07	7.79458e+06	1.57259e+07	1.89328e+07	2.68909e+07	2.57049e+07
Com_14213_pos	2-(4-chlorophenyl)-N,N-dimethylethanethioamide	C10 H12 Cl N S	213.036	6.313	214.043	Invalid mass	No results	No results					475923	463877	912737	548743	550709	530565	1.4446e+06	674977	1.53289e+06	742698	862031	1.01581e+06	489632	2.38959e+06	734897	2.53394e+06	866565	723017	723834	965442	1.02391e+06	2.12943e+06	3.70417e+06	739782	952657	1.52605e+06	1.38748e+06	1.09275e+06	897182	887552	480690	538300	638439	674666	975567	2.19997e+06	2.0589e+06
Com_14225_neg	Hexadecanedioic acid	C16 H30 O4	286.216	6.856	285.209	Invalid mass	No results	No results	Lipids and lipid-like molecules	Fatty Acyls	Fatty acids and conjugates	Long-chain fatty acids	215946	274965	595954	305627	525787	373777	599544	499439	768706	5.24943e+06	897792	6.51291e+06	287651	1.91783e+06	3.52786e+06	975770	207482	1.12742e+06	442527	1.27679e+06	659066	879796	475628	1.17983e+06	596566	1.3503e+06	3.56496e+06	437206	207992	1.08796e+06	554999	431394	1.33237e+06	539451	449156	708043	1.72261e+06
Com_14225_pos	Muramic acid	C9 H17 N O7	251.103	3.683	252.11	Invalid mass	No results	No match	Organic oxygen compounds	Organooxygen compounds	Carbohydrates and carbohydrate conjugates	Sugar acids and derivatives	157196	176090	1.6054e+06	329093	468591	164074	426437	188229	429757	386088	215890	2.02539e+06	611652	3.71073e+06	174626	865212	202599	470444	245576	359271	1.323e+06	260952	214901	634186	2.87093e+06	1.34235e+06	2.79638e+06	375930	1.36494e+06	409758	160159	161572	268717	178187	1.78032e+06	275198	4.25746e+06
Com_14255_pos	Noroxycodone-d3	C17 H16 [2]H3 N O4	304.152	10.935	305.159	Full match	No results	No results					6.26223e+06	6.8894e+06	5.48783e+06	7.03354e+06	6.28158e+06	5.66541e+06	6.66407e+06	6.22142e+06	6.15997e+06	7.226e+06	6.19923e+06	6.66825e+06	6.73195e+06	1.08672e+07	6.69113e+06	7.1822e+06	9.85188e+06	6.07945e+06	6.9945e+06	7.0527e+06	8.66572e+06	6.93184e+06	5.96647e+06	8.20525e+06	7.36886e+06	7.31183e+06	7.22503e+06	7.02896e+06	6.8793e+06	5.98764e+06	6.54972e+06	7.12368e+06	6.40777e+06	7.06054e+06	7.07291e+06	5.54873e+06	8.05334e+06
Com_14298_pos	1-(2-furyl)pentane-1,4-dione	C9 H10 O3	188.049	5.563	189.056	Invalid mass	No results	No results					645489	692183	5.1938e+06	1.36918e+06	1.92618e+06	879875	2.88875e+06	1.54044e+06	8.77021e+06	2.26896e+06	8.76538e+06	4.4845e+06	1.19046e+07	3.36867e+06	795071	2.36961e+06	1.94853e+06	1.7951e+06	943749	1.63407e+06	1.62959e+06	3.49838e+06	1.2527e+07	6.47256e+06	1.55949e+06	2.09589e+06	1.71691e+06	711191	4.26209e+06	2.22774e+06	1.42337e+06	803522	1.76413e+06	2.02344e+06	3.00197e+06	8.00429e+06	1.5449e+07
Com_142_neg	4-Methylphenol	C7 H8 O	108.057	5.453	107.05	Invalid mass	No results	No results	Benzenoids	Phenols	Cresols	Para cresols	7.42472e+08	5.09555e+08	2.38311e+10	1.2596e+09	1.7433e+10	1.96515e+08	3.06007e+09	4.94894e+09	4.18268e+09	3.39324e+08	3.82687e+09	5.51325e+09	1.14192e+09	2.86868e+09	3.21559e+09	7.09162e+09	1.08486e+09	5.03569e+09	4.13721e+08	2.30014e+08	3.00747e+09	6.16367e+09	3.7149e+09	5.20008e+09	7.70601e+07	5.84366e+09	5.36091e+09	5.55025e+08	1.86378e+09	7.26617e+08	2.08143e+09	2.03155e+09	2.36831e+08	1.3004e+08	1.18941e+09	2.59389e+09	5.19664e+09
Com_14305_pos	Prostaglandin A3	C20 H28 O4	332.2	6.682	333.207	Full match	No results	No results	Lipids and lipid-like molecules	Fatty Acyls	Eicosanoids	Prostaglandins and related compounds	1.66842e+07	7.32915e+06	3.04976e+07	1.85086e+07	9.43575e+06	1.9348e+07	3.16578e+07	2.01037e+07	2.81803e+07	2.34449e+07	2.48164e+07	3.43488e+07	1.68677e+07	2.83166e+07	1.53092e+07	4.32921e+07	1.57789e+07	1.73088e+07	7.9044e+06	1.77551e+07	2.38097e+07	3.29016e+07	1.94631e+07	1.46615e+07	1.26028e+07	4.52276e+07	4.38595e+07	4.59585e+06	2.40194e+07	2.6488e+07	1.55599e+07	1.68323e+07	3.08764e+07	9.83383e+06	2.27856e+07	2.22318e+07	2.22409e+07
Com_14308_pos	4-(2-methoxyphenyl)-1-(3-phenyl-1,2,4-thiadiazol-5-yl)piperidine	C20 H21 N3 O S	351.144	5.327	352.151	Invalid mass	No results	No results					1.32734e+06	1.97786e+06	5.82719e+07	1.55239e+06	1.91929e+07	2.5934e+06	1.22606e+07	5.40363e+06	1.00646e+07	1.12284e+07	2.98011e+06	5.15435e+07	2.82935e+07	3.20927e+07	1.21884e+07	2.77921e+07	1.88127e+06	9.81355e+06	4.49316e+06	1.38552e+07	4.6421e+07	1.41775e+07	1.0045e+07	1.83654e+07	1.73947e+07	3.29581e+07	5.58111e+07	1.25281e+07	2.05922e+07	8.62987e+06	7.98844e+06	7.6499e+06	6.73104e+06	2.85201e+06	1.76653e+07	8.59216e+06	1.32921e+07
Com_14336_neg	5-Hydroxydiclofenac	C14 H11 Cl2 N O3	311.014	6.349	310.007	Invalid mass	No results	No results	Benzenoids	Benzene and substituted derivatives	Halobenzenes	Dichlorobenzenes	173150	170061	464098	217596	243237	228188	662546	415029	1.92968e+06	335916	374520	435908	241618	1.61929e+06	232444	1.895e+06	379966	424532	201112	294138	443834	891310	582544	331485	1.32021e+06	555056	639108	249167	492011	435389	206903	277361	288996	534812	346975	4.58358e+06	2.78109e+06
Com_14336_pos	1-O-(3,4,5-Trimethoxybenzoyl)-beta-L-galactopyranose	C16 H22 O10	396.105	2.647	397.112	Invalid mass	No results	No results					1.15689e+06	1.20008e+06	2.71532e+06	1.3852e+06	1.45853e+06	1.25764e+06	1.6497e+06	1.30054e+06	1.81114e+06	1.65993e+06	1.42097e+06	2.51542e+06	1.40487e+06	2.79278e+06	1.33779e+06	2.25893e+06	1.39685e+06	1.56154e+06	1.26795e+06	1.46294e+06	8.21288e+06	2.86035e+06	1.6856e+06	2.10893e+06	1.68086e+06	3.23679e+06	3.33728e+06	1.51495e+06	2.74758e+06	1.74247e+06	1.18952e+06	1.21295e+06	1.65632e+06	1.39594e+06	1.9919e+06	2.65114e+06	2.27778e+06
Com_14337_pos	NNK	C14 H26 N6 O6	356.183	6.325	357.19	Invalid mass	No results	No results	Organic oxygen compounds	Organooxygen compounds	Carbonyl compounds	Aryl alkyl ketones	76228.4	40693.5	266780	60782.9	100050	342515	254878	95582.5	212201	152114	156695	340692	63650.1	259617	70601.3	982614	173555	132052	217117	127778	120957	246902	211638	233155	99631.1	155680	611436	103164	129234	135988	68472.4	134624	164512	219352	166528	371189	322524
Com_1433_pos	Menadione	C11 H8 O2	172.053	5.789	173.061	Invalid mass	No results	No results	Benzenoids	Naphthalenes	Naphthoquinones	Naphthoquinones	1.17677e+06	947017	2.30014e+06	1.94283e+06	7.68089e+06	5.86222e+06	5.33635e+06	1.78387e+06	2.85012e+07	3.60685e+06	1.63249e+07	2.19311e+06	2.11203e+08	1.57871e+07	2.33407e+06	1.36246e+07	4.62734e+06	1.51111e+06	2.03432e+06	1.97264e+06	1.51888e+06	3.52108e+07	1.60524e+07	3.05363e+06	2.92601e+06	3.0195e+06	6.29596e+06	7.13726e+06	1.79436e+07	1.29443e+07	1.42411e+06	2.65841e+06	2.00366e+06	3.08717e+07	1.96394e+06	2.1839e+06	4.80014e+07
Com_14340_pos	LNK	C16 H31 N5 O5	373.231	6.37	374.238	Full match	No results	No results					197309	158010	1.3261e+06	257533	952656	633273	5.12957e+06	730771	5.6036e+06	861835	1.00198e+06	6.87906e+06	190632	1.25819e+06	289666	664664	280613	1.16682e+06	267587	351815	1.98526e+06	752404	1.05103e+06	887460	281481	2.45674e+06	1.86213e+06	331331	3.05167e+06	2.85321e+06	200693	1.57648e+06	244938	753721	336716	5.72865e+06	1.42765e+06
Com_14367_pos	5-Chloro-2-[(3S)-1-(4-fluorobenzyl)-3-pyrrolidinyl]-1,3-benzoxazole	C18 H16 Cl F N2 O	330.089	5.22	331.097	Invalid mass	No results	No results	Organoheterocyclic compounds	Benzoxazoles	Not available	Benzoxazoles	415208	1.08254e+06	9.01289e+06	3.49595e+06	2.81867e+06	2.66971e+07	1.87867e+06	6.11931e+06	1.04658e+07	1.31208e+06	1.9594e+06	6.18715e+06	5.33875e+06	1.30914e+07	4.79491e+06	1.3656e+07	1.21186e+06	7.19777e+06	1.91239e+06	3.70721e+06	1.78059e+07	1.73351e+07	6.49623e+06	6.72838e+06	4.72735e+06	1.47101e+07	1.36459e+07	658475	6.36065e+06	6.96146e+06	733276	874083	4.50077e+06	2.37266e+06	9.86041e+06	3.11637e+07	9.21285e+06
Com_1438_pos	8,8-dimethyl-2H,8H-pyrano[3,2-g]chromen-2-one	C14 H12 O3	228.079	5.825	229.087	Full match	No results	No results					205050	2.16955e+06	5.27859e+06	1.01639e+06	5.3001e+06	604437	1.28139e+06	1.08543e+06	3.90984e+06	2.61315e+06	5.65545e+06	6.39636e+06	839620	3.67316e+06	2.98446e+06	5.53788e+06	847115	1.1001e+06	3.0092e+06	2.37091e+06	2.9599e+06	4.29801e+06	886170	3.455e+06	629203	3.05709e+06	4.48538e+06	3.61145e+06	1.15127e+06	805003	2.75896e+06	528382	694307	1.08682e+06	2.87622e+06	8.4882e+06	7.04325e+06
Com_14392_pos	ERH	C17 H28 N8 O6	440.219	6.008	441.226	Invalid mass	No results	No results					1.03943e+06	1.28964e+06	1.5898e+07	5.12929e+06	1.04817e+07	9.3447e+06	9.03014e+06	6.18581e+06	3.11567e+07	2.94156e+07	7.96209e+06	1.60551e+07	4.10146e+06	2.01823e+07	3.5184e+06	1.56729e+07	1.0047e+06	1.34188e+07	1.43849e+06	1.36001e+07	3.41199e+07	3.7904e+07	2.19949e+07	5.36979e+06	4.53207e+06	1.52285e+07	6.75811e+07	1.09747e+07	8.5781e+06	1.68778e+07	739441	984551	853823	1.83879e+06	1.61451e+07	1.25009e+07	1.46697e+07
Com_143_pos	2-(2-hydroxyphenyl)-3,4-dihydroquinazolin-4-one	C14 H10 N2 O2	238.071	5.121	239.078	Invalid mass	No results	No results					47.0537	65.2911	265.225	125.643	98.7476	117.136	288.322	138.117	227.202	143.301	270.56	196.599	287.452	289.067	1441.41	8664.23	103.051	1611.05	70.4528	119.328	914.266	18082.7	384.457	7829.94	155.174	706.584	1296.35	89.1252	233.701	231.248	80.1937	297.951	102.033	389.558	150.627	244.912	639.768
Com_14458_pos	DL-Metanephrine	C10 H15 N O3	197.106	3.949	198.113	Full match	No results	Full match	Benzenoids	Phenols	Methoxyphenols	Methoxyphenols	2.95029e+06	2.68613e+06	7.32615e+06	2.73992e+06	2.31358e+06	2.81871e+06	3.56662e+06	2.89129e+06	3.54699e+06	3.72379e+06	5.23521e+06	9.38545e+07	4.125e+06	3.78465e+06	2.99527e+06	4.37358e+06	3.22581e+06	3.30792e+06	3.09589e+06	2.87612e+06	3.9729e+06	3.93162e+06	3.61015e+06	3.65655e+06	2.95457e+06	5.74866e+06	4.33044e+06	2.68817e+06	6.52768e+06	2.84428e+06	2.8232e+06	2.65688e+06	2.92452e+06	4.60473e+06	3.37657e+06	3.03519e+06	7.39362e+06
Com_14474_neg	N1-[3-(1H-imidazol-1-yl)propyl]-2-[(4-nitrobenzoyl)amino]benzamide	C20 H19 N5 O4	393.148	5.355	392.141	Invalid mass	No results	No results					3.13802e+06	5.33472e+06	4.39032e+07	1.47374e+07	5.61133e+06	1.00267e+07	1.80416e+07	2.76392e+07	2.69418e+07	2.12045e+07	9.967e+06	1.27288e+07	6.26008e+06	2.6364e+07	1.00811e+07	3.10684e+07	6.08237e+06	2.11748e+07	1.53308e+07	3.90896e+07	2.24787e+07	1.80973e+07	1.52264e+07	2.07663e+07	2.49895e+07	4.59136e+07	2.92307e+07	1.2114e+07	2.30658e+07	3.446e+07	7.59225e+06	1.42884e+07	2.99129e+07	8.15749e+06	2.91771e+07	3.96733e+07	3.34929e+07
Com_14474_pos	2-Aminobenzenesulfonic acid	C6 H7 N O3 S	173.015	4.89	174.023	No results	No results	Full match	Benzenoids	Benzene and substituted derivatives	Benzenesulfonic acids and derivatives	Benzenesulfonic acids and derivatives	1.24018e+06	1.12951e+06	4.0478e+06	1.51889e+06	3.16815e+06	4.57095e+06	3.81229e+07	5.4881e+06	1.1394e+07	3.49552e+06	3.1662e+06	4.66012e+06	1.64958e+06	3.95637e+06	1.72003e+06	6.65287e+06	1.27521e+06	9.39628e+06	1.78211e+06	1.65082e+06	7.14403e+06	3.99652e+06	4.22453e+07	3.58413e+06	1.61913e+06	6.8487e+06	1.08244e+07	1.2317e+06	4.72167e+06	9.47282e+06	6.0739e+06	1.61706e+06	2.291e+06	1.567e+06	2.78057e+06	7.12468e+06	1.86571e+07
Com_14476_pos	α-Linolenoyl ethanolamide	C20 H35 N O2	321.268	6.316	322.275	Full match	No results	No results	Organic nitrogen compounds	Organonitrogen compounds	Amines	N-acylethanolamines	280544	238266	1.95093e+06	252727	1.11694e+06	310953	2.42399e+06	5.61174e+06	727612	7.17166e+06	1.35537e+06	2.16018e+06	701116	5.64139e+06	342865	8.5084e+06	2.86403e+06	5.41546e+06	1.46444e+06	503305	1.09649e+07	2.45652e+06	6.65077e+06	3.83526e+06	406868	1.47537e+06	2.30029e+07	463011	1.37067e+06	2.87419e+06	245247	305849	300200	3.03885e+06	1.19717e+06	1.23288e+07	9.48831e+06
Com_1450_pos	5-(hydroxymethyl)-4-methoxy-2,5-dihydrofuran-2-one	C6 H8 O4	144.041	1.266	145.048	Invalid mass	No results	No results					6.31067e+06	690335	4.2556e+06	3.16007e+07	5.4494e+06	9.80276e+06	8.53504e+06	4.04115e+06	2.99966e+06	1.3385e+07	684988	1.0119e+07	1.60247e+06	1.96875e+07	6.33333e+06	1.15494e+08	1.14326e+07	1.59619e+06	2.74065e+06	1.23717e+07	1.5902e+07	8.13232e+06	5.10385e+06	1.59225e+07	3.58316e+06	1.49684e+07	1.18307e+07	1.45469e+07	3.29273e+07	1.76592e+06	3.47447e+06	1.7259e+06	3.21002e+06	9.55334e+06	1.38368e+07	2.02077e+06	1.64647e+06
Com_14534_neg	D-(+)-Malic acid	C4 H6 O5	134.021	5.458	133.014	Full match	No results	Full match	Organic acids and derivatives	Hydroxy acids and derivatives	Beta hydroxy acids and derivatives	Beta hydroxy acids and derivatives	1.69031e+06	1.64478e+06	6.02107e+06	2.82316e+07	7.29526e+06	1.53348e+06	7.65184e+06	1.23957e+07	9.33662e+06	3.5234e+06	8.97717e+06	7.48385e+06	3.82696e+06	7.26327e+06	7.46984e+06	1.18329e+07	2.93804e+06	1.17459e+07	4.03599e+06	5.50993e+06	7.45596e+06	1.04688e+07	9.10403e+06	2.62877e+07	3.37372e+06	1.11584e+07	9.50762e+06	2.43538e+06	4.59708e+06	2.10381e+07	5.59474e+06	5.02029e+06	2.99175e+06	3.77845e+06	6.78665e+06	6.3861e+06	9.90118e+06
Com_14567_pos	Hydroquinone	C6 H6 O2	110.037	5.815	111.045	No results	No results	Full match	Benzenoids	Phenols	Benzenediols	Hydroquinones	1.67457e+07	1.8078e+07	2.92094e+07	2.15394e+07	2.62047e+07	1.99467e+07	3.42168e+07	2.62078e+07	2.55239e+07	2.8378e+07	3.25985e+07	2.95276e+07	2.27529e+07	2.21778e+07	2.19712e+07	3.36495e+07	2.11164e+07	3.01734e+07	2.8524e+07	2.88338e+07	4.36537e+07	2.82075e+07	3.17978e+07	2.96218e+07	2.04707e+07	2.76711e+07	4.01011e+07	1.98001e+07	2.23197e+07	3.05423e+07	1.93872e+07	1.87999e+07	2.84781e+07	2.43722e+07	2.74958e+07	2.9412e+07	3.35841e+07
Com_14574_pos	4-Hydroxyhippuric acid	C9 H9 N O4	195.054	1.394	196.061	No results	Full match	No results	Benzenoids	Benzene and substituted derivatives	Benzoic acids and derivatives	Hippuric acids	4.78655e+06	7.95519e+06	2.04904e+07	1.16928e+07	7.02605e+06	5.56836e+06	4.10665e+07	6.24469e+06	3.038e+07	2.47103e+07	1.03041e+07	2.00154e+07	1.02418e+07	1.45975e+07	9.74215e+06	1.34299e+07	1.29258e+07	1.531e+07	7.44578e+06	1.28744e+07	7.85962e+06	1.43115e+07	3.3124e+07	6.35703e+06	6.21498e+06	1.14235e+07	6.86923e+06	1.21798e+07	1.21913e+07	1.48507e+07	2.38746e+07	2.38949e+07	9.01523e+06	5.06586e+06	9.38925e+06	2.3812e+07	9.51726e+06
Com_14606_neg	3-(methylsulfanyl)-5H-[1,2,4]triazino[5,6-b]indole	C10 H8 N4 S	216.047	3.93	215.039	Full match	No results	No results					567420	630344	4.58393e+06	877627	713069	658928	5.71545e+06	924740	1.50018e+06	3.46068e+06	1.0725e+06	1.58585e+06	827788	1.59505e+06	1.09161e+06	1.50364e+06	600581	936740	767619	1.10159e+06	5.40385e+06	1.3649e+06	1.04859e+06	1.26233e+06	1.6328e+06	2.67686e+06	4.08819e+06	688758	4.53108e+06	802258	641926	627068	1.62487e+06	1.2904e+06	1.32901e+06	1.16451e+06	2.61127e+06
Com_14623_pos	Alternariol	C14 H10 O5	258.054	5.927	259.061	Invalid mass	No results	No results	Phenylpropanoids and polyketides	Coumarins and derivatives	Not available	Coumarins and derivatives	226626	353430	1.77676e+06	466270	809060	680618	1.65193e+06	835438	1.24922e+06	755676	5.11383e+06	1.08156e+06	7.32223e+06	1.61384e+06	647282	2.49414e+06	482720	927734	419287	770800	1.29655e+06	1.92621e+06	1.89395e+06	810396	621449	3.3767e+06	1.75045e+06	567779	4.70397e+06	1.04932e+06	443605	503317	741790	682246	855693	1.43877e+06	1.91756e+06
Com_14626_pos	Heroin-d3	C21 H20 [2]H3 N O5	350.195	5.886	373.184	Invalid mass	No results	No results					378271	1.14186e+06	3.79542e+06	2.59345e+06	3.00677e+06	823411	2.59583e+06	1.33751e+06	2.01058e+06	1.38389e+06	1.56364e+06	2.87768e+06	953067	2.61451e+06	2.62234e+06	4.17376e+06	699490	1.42185e+06	5.58762e+06	2.93108e+06	6.61365e+06	3.05372e+06	1.62277e+06	1.23003e+06	2.8181e+06	5.17004e+06	3.12976e+06	1.50169e+06	3.19762e+06	1.89463e+06	780553	744255	1.18661e+06	1.48506e+07	2.11273e+06	2.10813e+06	2.33193e+06
Com_1462_neg	N-(4-bromo-1-methyl-1H-pyrazol-5-yl)-2,2-dimethylpropanamide	C9 H14 Br N3 O	518.058	5.264	258.022	Invalid mass	No results	No results					507106	1.03278e+07	1.18208e+06	3.57615e+06	1.29451e+07	1.19651e+07	6.13345e+06	1.18944e+06	2.03405e+06	4.04724e+06	8.66096e+06	7.24794e+06	2.27258e+08	1.22468e+07	3.15675e+06	1.52597e+07	1.32913e+07	1.67066e+06	4.6821e+06	2.2033e+06	1.6904e+07	6.30991e+07	1.67007e+07	1.62495e+06	2.04977e+06	2.86126e+06	1.89607e+07	6.45817e+06	3.02633e+07	7.4709e+06	375851	1.17203e+06	5.79477e+06	3.55966e+07	740473	1.79953e+07	2.42663e+07
Com_14640_pos	N-Desmethylvenlafaxine	C16 H25 N O2	263.19	6.389	264.197	Invalid mass	No results	No results	Benzenoids	Phenol ethers	Anisoles	Anisoles	208649	180293	296541	194887	209664	256552	3.66454e+06	292417	552078	286655	322069	324866	203943	1.38668e+06	326335	2.96407e+06	426749	1.14717e+06	299325	394792	366626	705799	538701	261692	312401	544463	4.16141e+06	374292	826059	861950	212757	261179	4.86951e+06	725520	368066	752300	3.42513e+07
Com_14652_neg	4,7-dimethylpyrazolo[5,1-c][1,2,4]triazine-3-carbonitrile	C8 H7 N5	173.069	2.739	172.061	Invalid mass	No results	No match					6.30175e+06	9.2541e+06	3.38206e+07	1.57956e+07	1.59546e+07	9.63162e+06	2.3967e+07	1.38069e+07	1.98895e+07	1.1378e+07	1.01928e+07	2.77195e+07	1.61061e+07	4.11024e+07	1.3941e+07	4.65109e+07	6.86028e+06	1.73242e+07	1.30606e+07	1.79907e+07	2.45061e+07	3.27171e+07	1.58466e+07	2.58922e+07	1.56889e+07	2.56134e+07	7.2332e+07	1.38273e+07	2.80324e+07	1.25208e+07	7.56897e+06	6.08004e+06	1.64092e+07	1.31064e+07	2.23495e+07	1.66577e+07	2.33106e+07
Com_14664_pos	Vardenafil N-oxide	C23 H32 N6 O5 S	504.212	5.8	505.219	Invalid mass	No results	No results	Benzenoids	Benzene and substituted derivatives	Benzenesulfonamides	Benzenesulfonamides	689430	453854	6.47369e+06	1.00408e+06	1.24641e+06	1.00487e+06	2.45772e+06	9.01926e+06	2.77879e+06	1.63382e+06	1.7376e+06	2.45533e+06	1.37261e+06	5.93427e+06	3.90619e+07	3.87487e+06	901510	2.83388e+07	856010	1.0686e+06	2.06541e+06	3.5204e+06	1.81849e+06	2.98655e+06	2.48814e+06	5.55941e+06	8.70022e+06	858781	5.28127e+06	2.31782e+06	975716	884713	1.44769e+06	1.80214e+06	1.36637e+06	2.30501e+06	3.18028e+06
Com_14682_pos	indoline-2-carboxylic acid	C9 H9 N O2	163.064	4.835	164.071	Full match	No results	Full match					4.10156e+06	3.5802e+06	4.10756e+07	6.38338e+06	3.85862e+06	3.76896e+06	8.63541e+06	1.43532e+07	6.20057e+06	5.16527e+06	5.60716e+06	1.24976e+07	9.5754e+06	7.94754e+06	1.3083e+07	1.40992e+07	4.47943e+06	2.31219e+07	4.45557e+06	4.75498e+06	1.19568e+07	1.01061e+07	5.65475e+06	1.29404e+07	4.78706e+06	2.5404e+07	4.43882e+07	3.54697e+06	1.17334e+07	4.12916e+06	4.24925e+06	3.99802e+06	5.02726e+06	4.58952e+06	1.16367e+07	4.61027e+06	3.07125e+07
Com_14683_pos	L-(-)-alpha-Amino-epsilon-Caprolactam	C6 H12 N2 O	128.096	4.393	112.076	No results	No results	Full match	Organoheterocyclic compounds	Azepines	Not available	Azepines	1.68063e+07	1.72825e+07	4.80891e+07	1.52482e+07	1.32096e+07	1.55326e+07	1.85509e+07	1.57103e+07	1.62733e+07	1.77061e+07	1.59623e+07	2.03062e+07	1.90086e+07	1.94963e+07	2.00258e+07	2.39568e+07	1.87852e+07	1.57671e+07	1.44393e+07	1.68576e+07	2.351e+07	1.96768e+07	1.60498e+07	2.09154e+07	1.86069e+07	1.8812e+07	2.62846e+07	1.46526e+07	2.19347e+07	1.60484e+07	1.47616e+07	1.78512e+07	1.64708e+07	1.58274e+07	1.86858e+07	1.66976e+07	2.75628e+07
Com_14702_pos	alpha-Benzylsuccinic acid	C11 H12 O4	208.075	5.959	209.082	No results	No results	Full match	Phenylpropanoids and polyketides	Phenylpropanoic acids	Not available	Phenylpropanoic acids	4.5814e+06	3.60163e+06	9.06085e+06	5.31691e+06	5.13501e+06	7.97681e+06	1.20874e+07	8.85041e+06	8.97439e+06	8.06737e+06	1.10286e+07	6.11241e+06	5.14566e+06	1.05407e+07	5.61423e+06	9.61803e+06	4.76493e+06	7.06081e+06	4.42122e+06	7.97266e+06	8.6129e+06	8.5571e+06	6.02923e+06	5.86003e+06	5.07467e+06	1.04715e+07	8.34442e+06	4.95349e+06	7.71864e+06	1.1275e+07	4.591e+06	5.59505e+06	5.05563e+06	7.60105e+06	8.93974e+06	9.57496e+06	2.42327e+07
Com_14705_neg	AICA ribonucleotide	C9 H15 N4 O8 P	338.063	5.55	337.056	Full match	No results	Full match	Nucleosides, nucleotides, and analogues	Imidazole ribonucleosides and ribonucleotides	1-ribosyl-imidazolecarboxamides	1-ribosyl-imidazolecarboxamides	1.23796e+06	1.02645e+06	1.79103e+06	1.55651e+06	2.04825e+06	725955	3.63449e+06	6.23793e+06	5.6253e+06	962484	5.73378e+06	2.14759e+06	1.32836e+06	2.4796e+06	2.88883e+06	5.39727e+06	1.66638e+06	5.8815e+06	842045	864152	2.88019e+06	8.56588e+06	4.32396e+06	4.37452e+06	1.2236e+06	4.83201e+06	6.82925e+06	877913	2.56306e+06	1.3813e+06	3.00939e+06	2.94629e+06	2.04717e+06	1.18916e+06	1.2375e+06	4.13635e+06	5.90285e+06
Com_14728_pos	N-[3-(1-methyl-1H-pyrazol-3-yl)phenyl]-N'-phenylurea	C17 H16 N4 O	309.157	6.097	310.165	Invalid mass	No results	No results					1.4679e+06	8.90341e+06	1.06224e+07	5.8283e+06	1.35204e+07	1.32112e+07	1.60465e+07	7.54054e+06	2.41389e+07	7.59447e+06	9.08976e+06	2.11256e+07	4.85618e+06	1.07336e+07	2.86741e+06	9.37413e+06	2.96854e+06	1.11556e+07	7.92999e+06	5.83556e+06	2.31776e+07	1.6373e+07	1.14422e+07	7.08564e+06	6.40978e+06	2.98754e+07	1.31017e+06	2.87623e+06	8.88894e+06	1.06998e+07	4.30068e+06	1.01566e+07	4.16095e+06	1.47085e+06	4.50571e+06	3.48612e+07	3.03301e+07
Com_14733_neg	3,4-dichloro-N-[4-(2-methoxyethoxy)phenyl]benzamide	C16 H15 Cl2 N O3	339.045	6.14	338.037	Full match	No results	No results					365967	394757	1.19918e+06	589490	566630	559158	1.52591e+06	993510	2.09972e+06	909054	869918	1.11675e+06	534868	1.17439e+06	587600	1.32652e+06	413946	1.00194e+06	443649	1.49164e+06	1.2298e+06	1.65258e+06	1.26645e+06	836237	557640	1.47048e+06	1.67629e+06	643045	1.02489e+06	1.34818e+06	442065	651890	742379	552570	808907	1.41292e+06	1.79692e+06
Com_14752_pos	N-(4-chlorophenyl)-N'-(2-phenoxyphenyl)urea	C19 H15 Cl N2 O2	338.084	2.861	339.092	Invalid mass	No results	No results					1.24627e+06	1.34376e+06	2.82384e+06	1.64516e+06	1.51452e+06	1.30344e+06	1.85303e+06	1.38688e+06	1.80228e+06	1.79289e+06	1.4954e+06	2.66363e+06	1.45218e+06	2.54365e+06	1.40109e+06	2.50115e+06	1.50873e+06	1.51958e+06	1.30837e+06	1.49285e+06	9.12356e+06	2.57491e+06	1.69989e+06	2.09628e+06	1.68451e+06	2.94391e+06	3.13505e+06	1.74652e+06	3.07094e+06	1.81943e+06	1.28852e+06	1.3137e+06	1.90578e+06	1.52575e+06	1.66333e+06	1.95291e+06	3.0308e+06
Com_14771_neg	Phenylglyoxylic acid	C8 H6 O3	150.032	4.944	149.024	Full match	No results	Full match	Benzenoids	Benzene and substituted derivatives	Benzoyl derivatives	Benzoyl derivatives	5.9231e+06	8.90242e+06	6.69774e+06	8.75838e+06	5.51732e+06	8.38221e+06	1.02446e+07	1.03486e+07	1.30848e+07	9.33784e+06	9.84294e+06	1.28978e+07	7.66741e+06	1.20134e+07	9.84011e+06	1.26169e+07	7.20412e+06	1.93083e+07	7.50787e+06	8.34774e+06	1.18633e+07	1.18242e+07	9.91621e+06	9.28462e+06	9.92735e+06	1.51774e+07	1.60143e+07	8.24908e+06	1.06691e+07	1.77729e+07	7.47357e+06	1.04896e+07	7.39355e+06	1.24693e+07	1.1338e+07	1.06931e+07	2.52477e+07
Com_147_pos	Metronidazole-OH	C6 H9 N3 O4	187.06	4.607	188.067	Full match	No results	No results	Organoheterocyclic compounds	Azoles	Imidazoles	Nitroimidazoles	170.865	24.1712	79.6792	36.123	129.478	193.632	2719.02	211.849	227.578	53.1631	64.3784	48.9492	7911.11	79.5044	30.2948	55.1347	41.9314	59.9785	28.6836	34.2223	465.701	166.383	70.8984	616.545	72323.2	88.2413	67.334	28.9488	1.13996e+06	175.432	247.884	68.3341	333.021	27.697	43.4825	108.638	3163.47
Com_14819_pos	Xanthopterin	C6 H5 N5 O2	179.045	2.068	180.052	Full match	No results	No results	Organoheterocyclic compounds	Pteridines and derivatives	Pterins and derivatives	Pterins and derivatives	944188	2.83092e+07	1.74347e+07	4.91874e+07	5.31602e+07	2.78723e+07	4.77997e+07	1.2216e+07	3.12068e+07	2.54838e+07	1.9031e+07	3.82249e+07	3.82773e+07	3.71355e+07	2.98321e+07	4.28821e+07	9.79183e+06	1.16748e+07	1.47035e+07	1.30628e+07	7.17579e+06	3.97227e+07	1.14371e+07	3.53169e+07	3.49251e+07	3.33051e+07	7.60761e+07	7.62873e+07	4.62525e+07	9.77901e+06	2.68303e+07	3.39345e+07	5.5489e+07	2.93829e+07	3.37786e+07	8.21902e+06	3.51436e+07
Com_14871_pos	Thromboxane B2	C20 H34 O6	392.219	5.836	393.227	Invalid mass	No results	No results	Lipids and lipid-like molecules	Fatty Acyls	Eicosanoids	Thromboxanes	5.5908e+06	5.94065e+06	3.24574e+06	5.59571e+07	9.61689e+06	1.95494e+07	2.49554e+07	1.79307e+07	1.67127e+07	2.44084e+07	2.44842e+07	9.82943e+06	1.05877e+07	1.25578e+07	1.38616e+07	3.55418e+07	4.65381e+06	2.11584e+07	1.47447e+07	1.75908e+07	3.03944e+07	2.31551e+07	2.01527e+07	2.65805e+07	8.76002e+06	8.65952e+06	3.11898e+07	1.7594e+07	4.67399e+06	3.91692e+07	8.95261e+06	1.43462e+07	1.42709e+07	5.2632e+06	2.5216e+07	1.71945e+07	6.96062e+06
Com_1487_neg	4-Hydroxy-3- methoxyphenylglycol sulfate	C9 H12 O7 S	264.031	1.42	263.024	Full match	No results	Full match	Organic acids and derivatives	Organic sulfuric acids and derivatives	Arylsulfates	Phenylsulfates	4.21474e+07	6.00244e+07	1.5145e+08	4.45149e+07	1.14885e+08	2.17682e+08	2.47583e+08	4.6408e+08	6.20472e+08	2.03461e+08	2.95066e+08	2.1046e+08	1.34255e+08	3.75151e+08	8.26248e+07	1.51312e+08	6.75332e+07	3.6327e+08	9.94329e+07	5.41291e+07	1.99103e+08	1.37673e+08	5.8311e+08	2.01981e+08	6.83931e+07	3.27964e+08	2.44047e+08	5.27595e+07	1.39707e+08	2.69128e+08	1.86624e+08	1.24395e+08	1.2255e+08	7.63968e+07	1.3109e+08	4.72618e+08	4.26932e+08
Com_14908_neg	13,14-dihydro Prostaglandin F1α	C20 H38 O5	394.249	5.944	393.242	Invalid mass	No results	No results	Lipids and lipid-like molecules	Fatty Acyls	Eicosanoids	Prostaglandins and related compounds	174021	1.1687e+06	4.61181e+06	819186	4.19552e+06	586611	1.10177e+06	2.90479e+06	2.12455e+06	9.96688e+06	1.64286e+06	1.42995e+07	748679	1.29531e+07	1.7741e+06	6.52471e+06	623711	1.72942e+07	5.36428e+06	6.21317e+06	5.86669e+06	3.99625e+06	8.78005e+06	2.89061e+06	847872	2.87577e+06	2.91702e+07	634144	796394	1.35575e+07	1.61525e+06	1.75377e+06	2.58583e+06	1.51007e+06	1.07156e+06	1.39546e+07	6.06293e+06
Com_14911_pos	T-2 Toxin	C24 H34 O9	488.208	6.217	489.215	Invalid mass	No results	No results	Lipids and lipid-like molecules	Prenol lipids	Sesquiterpenoids	Trichothecenes	26051	40221	195172	88374.6	68794.5	59508.2	142524	78708.7	324104	66608.7	765862	168314	128857	127164	75397.8	343521	33886.2	98811.4	45199.1	140514	165657	164343	1.88977e+06	318740	51383.4	454381	210953	63410.3	210853	124565	36569.5	212022	350840	65148.5	150163	283406	1.4067e+06
Com_14922_pos	N-Acetyl-1-aspartylglutamic acid	C11 H16 N2 O8	304.092	1.741	305.099	Full match	Full match	Full match	Organic acids and derivatives	Carboxylic acids and derivatives	Amino acids, peptides, and analogues	Dipeptides	2.64129e+06	3.15166e+06	2.96091e+07	4.71975e+06	6.99256e+06	4.09476e+06	4.906e+06	9.28726e+06	3.94982e+06	4.45871e+06	1.18508e+07	2.35333e+07	4.8992e+06	2.61642e+07	3.98969e+06	2.53039e+07	3.55752e+06	1.56022e+07	4.23347e+06	5.78311e+06	2.55051e+07	3.16242e+07	8.63741e+06	1.12186e+07	5.83772e+06	4.44193e+07	4.98483e+07	8.88425e+06	1.41738e+07	7.47351e+06	6.24623e+06	6.3456e+06	7.00271e+06	4.02326e+06	1.0221e+07	1.78776e+07	6.67912e+06
Com_14932_pos	Sulfisoxazole	C11 H13 N3 O3 S	289.053	5.325	290.06	Invalid mass	No results	No results	Benzenoids	Benzene and substituted derivatives	Benzenesulfonamides	Aminobenzenesulfonamides	632546	672005	2.10757e+06	1.24808e+06	1.67573e+06	739985	2.01185e+06	2.17981e+06	1.76629e+06	622150	1.98778e+06	2.4563e+06	923029	3.412e+06	2.34952e+06	2.48496e+06	1.41206e+06	2.60037e+06	861050	934944	2.512e+06	2.66591e+06	2.09599e+06	2.71176e+06	935056	3.06873e+06	3.44337e+06	669279	2.62809e+06	1.64563e+06	947967	1.10713e+06	1.18998e+06	6.58328e+07	1.12054e+06	1.92383e+06	3.32293e+06
Com_14942_pos	Thiamine	C12 H16 N4 O S	132.053	1.271	265.113	Invalid mass	Invalid mass	No match	Organoheterocyclic compounds	Diazines	Pyrimidines and pyrimidine derivatives	Thiamines	48354.2	70163.2	76421.5	393182	63474.2	73730.8	3.20084e+06	239540	291759	222028	6.10744e+06	105831	60438.1	497891	57480.2	3.52299e+06	95016.3	599480	84085.6	73633.7	2.08439e+06	119191	727817	103335	250115	234996	170793	489223	600461	279452	338158	71526.1	674896	61165.5	107561	234416	1.5218e+06
Com_14971_neg	Sedoheptulose 1,7-bisphosphate	C7 H16 O13 P2	370.007	6.414	368.999	No results	No results	Full match					3.33725e+07	2.22812e+07	3.55339e+07	3.49478e+07	6.05322e+07	2.19553e+07	3.47564e+07	2.64285e+07	2.90302e+07	5.08214e+07	6.56092e+06	5.85725e+07	3.46234e+07	2.42917e+07	3.63169e+07	3.55599e+07	1.97446e+07	3.39381e+07	3.17801e+07	3.68911e+07	5.33327e+07	4.30635e+07	3.41284e+07	3.71852e+07	1.42659e+06	3.69102e+07	3.70225e+07	3.9002e+07	3.36416e+07	3.39738e+07	3.47123e+07	3.46367e+07	3.099e+07	3.74937e+07	3.63244e+07	2.88649e+07	2.48497e+07
Com_14978_neg	methadone-d9	C21 H18 [2]H9 N O	317.957	1.158	316.95	Invalid mass	No results	No results					1.95248e+09	1.48186e+08	6.61387e+06	3.55553e+07	2.43357e+07	8.40383e+08	1.71692e+08	1.89541e+08	3.78384e+08	1.91405e+08	1.11325e+07	5.87733e+06	6.76595e+07	4.72755e+06	1.22265e+08	4.72665e+06	6.41257e+08	5.40791e+06	6.98111e+07	1.68977e+07	5.92014e+06	3.261e+06	2.28647e+08	4.49423e+06	2.55347e+07	6.74841e+06	4.88825e+06	7.11141e+07	4.38285e+06	2.5579e+07	1.44466e+08	2.09759e+08	2.63785e+07	7.27541e+07	4.74616e+07	1.91055e+07	3.06682e+07
Com_149_pos	Nitrosoheptamethyleneimine	C7 H14 N2 O	125.085	5.728	126.092	Invalid mass	No results	No results					1.58875e+06	1.48583e+06	2.69418e+06	1.73671e+06	1.54608e+06	2.55049e+06	2.68292e+06	623109	3.38008e+06	2.67888e+07	1.82899e+06	3.16433e+06	2.69093e+06	2.54651e+06	1.87909e+06	2.37668e+06	1.24218e+08	3.20812e+06	1.57096e+06	2.25352e+06	2.84444e+06	2.8153e+06	3.98866e+06	3.34828e+06	2.5693e+06	1.9385e+06	4.74422e+06	1.53021e+06	4.18912e+06	3.13772e+06	1.79973e+06	1.46679e+06	1.84438e+06	1.29304e+06	2.4144e+06	3.68181e+06	4.45954e+06
Com_14_pos	N-Phenylacetylglutamine	C13 H16 N2 O4	264.112	5.384	265.119	Full match	Full match	Full match	Organic acids and derivatives	Carboxylic acids and derivatives	Amino acids, peptides, and analogues	N-acyl-alpha amino acids	5.35233e+09	2.73203e+09	7.09379e+09	6.06938e+09	1.26035e+10	2.40075e+09	1.93739e+10	2.48026e+10	1.59657e+10	3.44132e+09	2.55206e+10	1.96593e+10	6.65402e+09	1.6951e+10	1.7674e+10	3.05124e+10	8.75139e+09	3.07573e+10	4.90756e+09	3.90716e+09	2.04262e+10	2.75484e+10	2.63983e+10	2.69986e+10	5.10747e+09	2.69281e+10	2.89506e+10	2.72792e+09	1.96581e+10	1.45615e+10	1.25204e+10	9.82991e+09	4.53376e+09	3.77729e+09	5.14816e+09	2.06471e+10	3.3251e+10
Com_15033_neg	D-Mannose 6-phosphate	C6 H13 O9 P	260.027	5.917	259.02	Invalid mass	No results	No results	Organic oxygen compounds	Organooxygen compounds	Carbohydrates and carbohydrate conjugates	Hexose phosphates	3.37943e+06	5.61006e+06	2.8482e+06	4.74987e+06	5.32177e+06	2.8543e+06	3.29499e+06	2.38935e+06	3.55665e+06	2.09544e+06	2.82159e+06	2.13519e+06	7.32858e+06	3.9756e+06	5.15272e+06	2.90684e+06	4.59975e+06	2.29133e+06	5.19774e+06	4.56656e+06	3.09053e+06	3.33681e+06	7.592e+06	3.2278e+06	5.3716e+06	3.41018e+06	3.3025e+06	4.82696e+06	2.53659e+06	2.94006e+06	3.7699e+06	1.44773e+06	3.58966e+06	3.08225e+06	3.15022e+06	3.31452e+06	4.78291e+06
Com_15056_neg	Isopentenyl pyrophosphate	C5 H12 O7 P2	246.006	2.88	244.999	Full match	No results	No results	Lipids and lipid-like molecules	Prenol lipids	Isoprenoid phosphates	Isoprenoid phosphates	721349	5.27754e+06	1.22174e+07	1.83463e+07	5.68013e+06	220854	937575	2.42989e+07	5.3064e+06	1.36765e+06	617440	2.83456e+07	7.20818e+06	7.4318e+06	3.93972e+06	4.46656e+07	210453	4.84685e+06	4.2313e+06	9.63564e+06	9.24612e+07	7.085e+06	2.30774e+06	8.87009e+06	2.62416e+07	1.14578e+07	6.77254e+07	1.36642e+07	5.78602e+06	3.52019e+06	2.65672e+06	726970	2.98216e+07	1.25676e+07	4.58082e+06	2.42467e+06	3.01196e+06
Com_15059_pos	2-(2-acetyl-3,5-dihydroxyphenyl)acetic acid	C10 H10 O5	210.053	5.908	211.061	Full match	No results	Full match					2.05718e+06	2.29219e+06	1.0416e+07	3.94581e+06	4.00528e+06	5.35702e+06	9.7189e+06	1.52441e+07	1.48357e+07	4.20609e+06	1.06322e+07	1.00694e+07	3.06089e+06	1.68556e+07	3.75903e+06	1.07619e+07	4.34548e+06	1.07699e+07	3.80273e+06	1.15566e+07	1.58023e+07	6.53546e+06	3.83181e+06	4.81591e+06	7.72633e+06	1.36617e+07	1.14351e+07	3.93951e+06	8.21817e+06	7.04549e+06	4.47955e+06	6.9788e+06	5.27242e+06	2.38746e+06	8.4e+06	1.56866e+07	1.99928e+07
Com_15066_neg	2-[(3S)-1-(Cyclohexylmethyl)-3-pyrrolidinyl]-5-fluoro-1H-benzimidazole	C18 H24 F N3	301.191	6.349	300.183	Invalid mass	No results	No results	Organoheterocyclic compounds	Benzimidazoles	Not available	Benzimidazoles	2.43423e+06	1.76244e+06	3.57741e+06	5.61012e+06	1.49537e+06	1.41403e+07	9.04e+06	9.79724e+06	3.34068e+07	1.13998e+07	6.25816e+06	2.04006e+07	1.02839e+06	6.61795e+06	3.56127e+06	4.73786e+06	1.67086e+06	5.1459e+06	3.80432e+06	1.4651e+07	1.71436e+07	3.28387e+06	4.57574e+06	2.71892e+06	4.49732e+06	1.64334e+07	4.04505e+07	9.18441e+06	2.24193e+06	5.08949e+06	1.19439e+07	3.4944e+06	5.84461e+06	1.63532e+06	6.85122e+06	5.06517e+06	3.30281e+06
Com_1508_pos	2-[4-(methylsulfonimidoyl)phenoxy]-5-nitropyridine	C12 H11 N3 O4 S	293.048	5.464	294.055	Full match	No results	No results					67825.7	23132.9	191133	55904.3	68587.5	79922.9	196357	191618	155909	88275.1	192204	132606	57975	308375	196801	186527	200737	308860	47527	53208.1	186569	161078	226789	141816	55954.2	202743	161893	32314.9	345922	236081	93993.9	111759	86149.5	67495.7	74089.5	209476	345228
Com_15101_neg	Prostaglandin F3α	C20 H32 O5	398.233	7.707	397.226	Invalid mass	No results	No results	Lipids and lipid-like molecules	Fatty Acyls	Eicosanoids	Prostaglandins and related compounds	287433	437992	2.56468e+06	588977	920341	1.85783e+06	2.45997e+06	3.39549e+06	1.13963e+07	4.84335e+06	2.11661e+06	2.55159e+06	1.39806e+06	2.62774e+06	325598	1.08302e+07	862333	950144	533547	789737	1.68392e+06	2.16972e+06	3.87678e+06	839285	389089	3.71648e+06	5.68872e+06	2.04324e+06	2.31641e+06	3.09773e+06	407885	2.95563e+06	1.57805e+06	2.32331e+06	1.24158e+06	2.24292e+06	6.78214e+06
Com_15111_pos	Genistin	C21 H20 O10	432.107	5.247	433.115	Full match	No results	No results	Phenylpropanoids and polyketides	Isoflavonoids	Isoflavonoid O-glycosides	Isoflavonoid O-glycosides	190403	108228	207530	1.30618e+06	4.27212e+06	249886	700847	231578	763471	919619	1.58655e+07	300835	191080	745817	3.12244e+06	7.47455e+06	591431	561946	90829.1	112346	445821	2.98082e+06	769550	1.38458e+06	224289	1.69027e+07	813736	635716	327868	315006	157961	240655	281195	601538	276647	590894	623363
Com_15142_pos	Sterigmatocystin	C18 H12 O6	324.061	1.632	325.068	Invalid mass	No results	No results	Phenylpropanoids and polyketides	Sterigmatocystins	Not available	Sterigmatocystins	234120	157172	304022	195361	176336	1.26182e+06	1.95205e+06	1.4404e+06	2.19062e+06	1.32969e+06	1.25731e+06	344598	202220	332468	193060	294690	403016	1.45726e+06	155551	185143	393262	366694	1.57329e+06	281252	214664	418510	372521	205624	336567	1.67058e+06	927411	1.13934e+06	246315	171116	276518	2.05843e+06	2.96742e+06
Com_15169_pos	2-(2,6-dimethoxyphenyl)-5,6-dimethoxy-4H-chromen-4-one	C19 H18 O6	324.101	6.129	325.109	Invalid mass	No results	No results					106027	51617.3	2.30887e+06	101027	386981	362429	241598	132769	278291	124242	3.30364e+06	263983	2.05239e+06	209399	113416	2.88402e+06	107220	157733	54755.4	89601.6	245967	227009	221531	109337	77513.2	4.14733e+06	363258	82802.2	1.73174e+06	194802	55601.9	70256	326074	1.3272e+06	111970	239569	2.42987e+06
Com_1516_pos	α-Pinene-2-oxide	C10 H16 O	152.121	5.78	153.128	Full match	No results	No results	Lipids and lipid-like molecules	Prenol lipids	Monoterpenoids	Bicyclic monoterpenoids	4.05232e+06	1.98405e+07	3.45453e+07	1.07068e+07	2.44212e+07	9.9731e+06	3.16222e+07	4.65316e+07	1.40588e+08	6.51802e+06	4.42651e+07	5.09616e+07	2.00646e+07	3.37749e+07	7.9202e+06	5.19271e+07	4.99659e+07	2.41231e+07	1.14374e+07	1.47952e+07	4.08124e+07	1.3508e+07	2.24619e+07	2.27873e+07	2.60442e+07	3.82818e+07	5.65486e+07	1.68905e+07	1.43577e+07	3.69785e+07	1.93098e+07	1.78869e+07	3.65044e+07	2.65652e+07	1.39121e+07	9.22725e+07	9.0562e+07
Com_15220_neg	6-(2-furyl)-2-hydroxy-4-(2-thienyl)nicotinonitrile	C14 H8 N2 O2 S	536.069	5.223	267.027	Invalid mass	No results	No results					943153	4.85342e+06	7.30864e+06	1.70525e+06	4.02174e+06	5.63862e+06	3.64703e+07	8.75677e+06	1.76006e+07	1.8769e+06	1.24313e+07	7.36337e+06	2.10372e+06	4.75484e+06	2.76718e+06	9.90531e+06	3.59347e+06	5.75408e+06	1.652e+06	3.35795e+06	1.04303e+07	7.82235e+06	5.62332e+06	8.12702e+06	1.18452e+06	9.07624e+06	5.00769e+06	1.24087e+06	4.89461e+06	5.76917e+06	1.53561e+06	3.0174e+06	2.13932e+06	1.78892e+06	2.69142e+06	7.58244e+06	7.85159e+06
Com_15290_pos	3-hydroxy-4-(3-hydroxyphenyl)-1,2-dihydroquinolin-2-one	C15 H11 N O3	253.075	5.574	254.082	Full match	No results	No results					197319	186757	1.00627e+06	412982	464554	450392	905431	831980	1.06058e+06	458300	882700	903449	379095	1.231e+06	407078	3.7273e+07	273802	599208	342861	398139	968928	1.0837e+06	872973	710092	447288	1.62233e+06	891472	271091	4.54787e+06	885121	347190	272048	849664	465225	502907	1.24434e+06	1.6225e+06
Com_15324_pos	Esfenvalerate	C25 H22 Cl N O3	436.159	5.029	437.166	Invalid mass	No results	No results	Lipids and lipid-like molecules	Fatty Acyls	Fatty acid esters	Pyrethroids	207737	380621	1.23076e+06	587361	576067	323892	1.26052e+06	453654	1.13784e+06	400040	681676	1.17309e+06	506546	1.64314e+06	736865	1.61088e+06	1.70075e+06	558745	478038	713652	1.57219e+06	1.52982e+06	2.40283e+06	1.15535e+06	690114	1.70286e+06	1.40428e+06	454790	1.88579e+06	594474	385825	274630	555983	537913	913447	759364	1.80675e+06
Com_15341_pos	Indole-3-pyruvic acid	C11 H9 N O3	203.059	6.063	204.066	Full match	No results	No results	Organoheterocyclic compounds	Indoles and derivatives	Indolyl carboxylic acids and derivatives	Indolyl carboxylic acids and derivatives	720374	237158	1.25124e+06	376512	557341	394377	1.13745e+06	868338	1.40651e+06	808057	754869	1.11357e+06	569604	1.02519e+06	630008	1.1599e+06	551215	1.50948e+06	568061	536772	1.0198e+06	1.33557e+06	1.16288e+06	1.18018e+06	373910	1.42762e+06	1.54492e+06	543217	921509	937070	399976	447167	660893	448951	1.14977e+06	1.33245e+06	5.00469e+06
Com_1535_pos	Tetrahydrocortisone	C21 H32 O5	346.216	5.958	347.223	Invalid mass	No match	No match	Lipids and lipid-like molecules	Steroids and steroid derivatives	Hydroxysteroids	21-hydroxysteroids	6.12317e+07	2.0939e+08	6.9064e+08	1.24995e+08	1.51054e+08	4.77967e+08	5.57992e+08	1.45018e+07	9.08137e+08	2.25343e+08	2.53552e+08	4.73755e+08	1.3882e+08	5.70135e+08	1.06253e+08	4.58306e+08	7.42878e+07	3.80235e+08	1.67348e+08	1.56191e+08	8.36743e+08	3.80437e+08	4.78933e+08	4.27451e+08	1.55089e+08	5.76523e+08	7.63075e+08	5.18754e+08	1.0249e+09	7.52366e+08	2.82911e+08	3.0252e+08	1.77605e+08	1.99671e+08	4.67434e+08	1.04609e+09	7.21377e+08
Com_15361_pos	3-[3-(beta-D-Glucopyranosyloxy)-2-methoxyphenyl]propanoic acid	C16 H22 O9	380.11	5.788	381.118	Invalid mass	No results	No results					179994	104131	1.41273e+06	184183	345405	427970	672115	208900	478762	320763	590296	1.55994e+06	175559	763464	358765	575678	388511	287250	327234	372274	518777	1.27524e+06	1.08671e+06	217716	323996	748219	380505	265261	1.49298e+06	444481	131540	257374	558073	774340	849288	1.80393e+06	2.10117e+06
Com_15368_pos	2-methyl-2,3,4,5-tetrahydro-1,5-benzoxazepin-4-one	C10 H11 N O2	159.069	4.846	160.076	Invalid mass	No results	No results					8.95899e+06	8.95923e+06	1.9228e+07	1.13138e+07	1.03742e+07	9.00168e+06	2.01598e+07	9.66038e+06	2.03825e+07	1.18815e+07	1.02189e+07	2.23756e+07	1.4657e+07	2.30362e+07	1.08209e+07	2.68597e+07	1.0133e+07	1.08455e+07	1.12002e+07	1.16143e+07	3.31721e+07	1.83477e+07	1.29418e+07	1.57688e+07	1.21749e+07	2.57507e+07	3.44445e+07	7.9431e+06	1.76033e+07	1.48009e+07	8.12276e+06	7.72614e+06	1.22633e+07	1.18158e+07	2.01359e+07	1.59671e+07	6.9612e+07
Com_15374_pos	S-(Methyl)Glutathione	C11 H19 N3 O6 S	321.101	3.967	322.108	No results	No results	Full match	Organic acids and derivatives	Carboxylic acids and derivatives	Amino acids, peptides, and analogues	Peptides	1.47507e+06	2.92781e+06	1.42917e+07	7.94534e+06	1.74672e+07	1.52635e+06	2.17917e+06	2.02208e+06	8.9012e+06	2.56621e+06	1.90449e+06	1.19132e+07	6.62872e+07	2.1513e+08	1.03416e+07	6.40949e+07	1.67844e+06	4.88143e+06	7.59397e+06	2.00022e+07	8.98467e+07	5.19171e+07	1.88683e+06	8.59875e+07	2.66147e+07	6.85487e+07	8.46573e+07	625183	4.85014e+07	1.90817e+06	1.51169e+06	1.43782e+06	2.57877e+06	3.50348e+06	1.04566e+08	1.8809e+06	2.70151e+06
Com_15383_pos	O-7460	C25 H48 F O5 P	500.299	6.516	501.306	Invalid mass	No results	No results	Lipids and lipid-like molecules	Fatty Acyls	Fatty acid esters	Fatty acid esters	219349	317811	1.72928e+06	284015	351418	553671	2.73215e+06	569835	4.51924e+06	1.57314e+06	1.59735e+07	3.78372e+06	284609	1.81892e+06	362314	2.57481e+06	2.53176e+06	3.3401e+06	588530	412540	1.0353e+06	1.10097e+06	860185	2.49238e+06	575833	2.55504e+06	1.3062e+06	428358	1.18438e+06	2.58525e+06	241023	3.09179e+07	483689	308246	1.39472e+06	1.2539e+06	4.61103e+06
Com_15413_pos	PLK	C17 H32 N4 O4	356.244	1.348	357.251	Full match	No results	No results					1.56727e+06	4.11316e+06	2.09178e+07	6.98526e+06	9.55024e+06	1.573e+07	2.70076e+07	3.54151e+07	7.85479e+07	2.41922e+07	1.60594e+07	2.38199e+07	7.04999e+06	2.35248e+07	9.78781e+06	1.88421e+07	6.05221e+06	3.77779e+07	6.22432e+06	9.89666e+06	3.11523e+07	2.5528e+07	3.59861e+07	1.21098e+07	9.2091e+06	5.65023e+07	3.15059e+07	1.33014e+07	2.10421e+07	2.21813e+07	1.57385e+07	2.24255e+07	1.58633e+07	5.28468e+06	1.77111e+07	5.61854e+07	7.25661e+07
Com_15428_neg	3-(3-nitrophenyl)-2-phenylacrylic acid	C15 H11 N O4	290.044	5.408	289.037	Invalid mass	No results	No results					1.79277e+06	1.7587e+06	4.41974e+06	3.0866e+06	4.44948e+06	1.6684e+06	7.80007e+06	1.14693e+07	9.71991e+06	1.209e+06	9.37128e+06	6.00687e+06	3.98562e+06	7.73166e+06	7.79072e+06	1.26036e+07	3.00166e+06	1.23283e+07	1.74681e+06	1.71683e+06	7.87758e+06	1.09306e+07	9.38764e+06	1.22364e+07	1.51724e+06	1.16729e+07	1.06672e+07	1.19154e+06	4.78226e+06	4.33103e+06	5.21694e+06	5.21405e+06	2.75469e+06	1.44678e+06	3.20165e+06	6.55511e+06	1.08535e+07
Com_1542_neg	Ergothioneine	C9 H15 N3 O2 S	229.088	5.589	228.08	No results	No results	Full match	Organic acids and derivatives	Carboxylic acids and derivatives	Amino acids, peptides, and analogues	Histidine and derivatives	6800.69	7518.76	28456.7	11329.5	16065.7	13578.4	34781	27264.5	36262	20135.2	35753.1	26721	12586.5	24072	17818.3	44473.2	11433.7	28232	11396.5	12232.8	30802.2	45080	23044.7	25390	13052.4	45626	30338	9520.66	34082.7	25053.4	14864.5	13723.5	25897.2	15721.9	15835	47621.9	56261.6
Com_15440_neg	LPE 19:1	C24 H48 N O7 P	493.32	9.775	492.313	No results	Invalid mass	No results	Lipids and lipid-like molecules	Glycerophospholipids	Glycerophosphoethanolamines	1-acyl-sn-glycero-3-phosphoethanolamines	10593.8	6853.96	5896.82	7817.14	5794.77	12224	9994.65	10023.8	8746.45	10137.2	9926.11	6481.33	8979.9	8075.08	7261.43	7450.07	9984.31	9851.66	7671.6	7613.85	8831.82	7953.39	9597.43	9455.31	7804.43	7317.12	7449.59	7317.9	8165.67	24590.3	9562.14	10300.9	8479.38	7291.68	7785.77	9823.14	9539.15
Com_15440_pos	Dipropylene glycol dimethyl ether	C8 H18 O3	162.127	6.426	363.217	Invalid mass	No results	No results					1.47142e+07	1.35984e+07	3.39494e+06	4.71384e+07	3.50915e+07	3.40656e+07	6.16895e+07	2.32454e+07	2.97411e+07	2.2399e+07	3.62874e+07	4.25593e+07	1.42857e+07	3.16401e+07	3.1941e+07	5.31594e+07	1.25278e+07	2.1143e+07	1.52352e+07	8.52857e+06	3.34003e+07	3.90621e+07	3.35164e+07	2.31511e+07	1.39452e+07	4.98239e+07	8.63027e+07	3.02791e+07	4.39265e+07	3.14089e+07	1.11963e+07	2.19368e+07	7.24701e+07	1.4733e+07	7.73288e+07	4.03559e+07	3.51698e+07
Com_15446_pos	Guanosine 3',5'-cyclic monophosphate	C H4 N2 O	345.049	1.637	346.056	No results	Invalid mass	No match	Nucleosides, nucleotides, and analogues	Purine nucleotides	Cyclic purine nucleotides	3',5'-cyclic purine nucleotides	179809	33961.7	69645.7	36628.6	39775.9	1.36723e+06	1.09281e+06	1.20204e+06	1.87923e+06	1.39658e+06	710972	76801.5	36293.1	60723.1	39148.3	61115.4	650139	1.27935e+06	30797.8	37022.1	71711.9	67239.2	1.26105e+06	49753.3	36969.3	82083.3	76376.1	41811.8	62376.7	1.84019e+06	954795	874409	44542.4	36506.5	51253.9	1.52368e+06	2.51361e+06
Com_1545_neg	4-Methylhippuric acid	C10 H11 N O3	193.074	5.566	192.067	Full match	Full match	Full match	Benzenoids	Benzene and substituted derivatives	Benzoic acids and derivatives	Hippuric acids	4.78059e+07	1.65573e+07	7.01713e+07	3.82651e+07	8.93491e+07	3.87523e+07	4.9206e+07	6.62743e+07	5.22134e+07	2.97724e+07	8.37324e+07	7.1095e+07	6.20711e+06	1.06556e+09	1.79347e+08	2.57551e+07	5.46846e+07	1.76784e+08	4.21107e+06	3.26494e+07	2.19706e+08	1.01933e+08	6.58762e+06	5.45048e+07	1.35916e+07	7.23175e+07	1.33798e+08	1.02367e+07	6.37685e+07	3.54162e+08	1.06463e+07	1.14771e+08	1.39568e+08	1.36514e+07	9.87679e+07	1.11874e+08	1.12834e+08
Com_154_pos	Guanidineacetic acid	C3 H7 N3 O2	117.055	1.306	118.062	Invalid mass	Invalid mass	No results	Organic acids and derivatives	Carboxylic acids and derivatives	Amino acids, peptides, and analogues	Alpha amino acids and derivatives	1.57528e+08	4.31848e+08	1.06989e+08	1.34139e+08	9.63813e+07	4.66816e+08	6.345e+08	1.00305e+09	1.40876e+09	1.13639e+09	1.52472e+09	1.28959e+09	2.74969e+08	4.39398e+08	2.64263e+08	7.68128e+08	3.05105e+08	1.17253e+10	8.77975e+08	4.91024e+08	1.34073e+09	3.06877e+08	1.38374e+09	2.07427e+08	6.33227e+07	3.26463e+08	5.16855e+08	2.89008e+08	3.75339e+08	1.58741e+09	4.27871e+08	4.48313e+08	4.29476e+08	6.09473e+07	6.38835e+08	1.44133e+09	3.06963e+08
Com_15581_pos	Tetranor-12R-HETE	C16 H26 O3	248.179	7.028	249.186	Invalid mass	No results	No results	Lipids and lipid-like molecules	Fatty Acyls	Fatty acids and conjugates	Long-chain fatty acids	2.8542e+06	1.89083e+06	5.86338e+06	2.85833e+06	1.89517e+06	4.62786e+06	6.62214e+06	4.30816e+06	8.35198e+06	6.00352e+06	5.50355e+06	1.13016e+07	3.79595e+06	8.34894e+06	3.63311e+06	8.37318e+06	2.72221e+06	5.04375e+06	1.51753e+06	2.39591e+06	5.77792e+06	7.61405e+06	6.8835e+06	4.32289e+06	3.15248e+06	4.54972e+07	1.14941e+07	2.95302e+06	6.60885e+06	6.43351e+06	2.39859e+06	3.87488e+06	7.16318e+06	1.55056e+06	4.27106e+06	6.90092e+06	8.4947e+06
Com_15599_pos	Cannabidiolic acid	C22 H30 O4	358.215	6.083	359.222	Full match	No results	No results	Benzenoids	Benzene and substituted derivatives	Benzoic acids and derivatives	Hydroxybenzoic acid derivatives	2.83821e+06	5.09875e+06	2.49782e+06	1.91144e+06	2.40546e+06	3.96225e+06	9.16518e+06	7.73412e+06	4.5207e+06	2.27165e+06	1.0986e+07	3.9607e+06	5.02784e+06	9.3105e+06	4.38817e+06	5.9298e+07	4.52434e+06	5.74413e+06	5.20192e+06	2.91271e+07	1.34298e+07	1.99943e+07	1.31051e+07	1.60945e+07	3.28366e+06	8.14621e+06	6.0458e+07	1.08555e+07	2.40567e+07	1.61045e+07	1.30254e+06	4.43272e+06	3.11433e+06	9.77338e+06	1.21068e+07	8.8745e+06	1.79035e+07
Com_1561_pos	3-[(3-chloro-4-hydroxy-5-methylanilino)methylidene]pentane-2,4-dione	C13 H14 Cl N O3	267.069	5.227	268.077	Invalid mass	No results	No results					725.828	2203.35	7804.64	2657.54	3479.07	1864.34	3126.99	2304.4	4186.06	1828.39	3215.85	8577.05	2105.72	8859.12	3341.21	7738.02	2003.11	2427.88	2490.91	3588.83	10732.7	4787.26	3319.84	4129.85	3738.22	109329	13637.9	2793.7	6567.41	3713.44	1396.25	1403.02	2620.35	12279	4544.49	3570.4	48045.2
Com_1562_pos	2-(1,3-benzodioxol-5-yl)-7-ethylimidazo[1,2-a]pyridine	C16 H14 N2 O2	266.102	5.428	267.11	Invalid mass	No results	No results					133904	65337.2	285952	138518	192605	138178	317529	374215	293927	135565	355422	342235	136799	534024	300652	433817	273815	514651	115167	105199	414951	372884	376315	318863	108504	418835	411290	66291.4	406220	370776	189304	220856	178667	123541	172104	357526	541095
Com_15655_neg	3-(3,5-dimethyl-1H-pyrrol-2-yl)-2-(2-thienylcarbonyl)acrylonitrile	C14 H12 N2 O S	256.068	5.307	255.06	Full match	No results	No results					2.11155e+06	1.60495e+06	6.05493e+06	3.56789e+06	4.75112e+06	2.22688e+06	4.30463e+06	5.03913e+06	4.68604e+06	1.55768e+06	4.55116e+06	6.97962e+06	2.58889e+06	9.51067e+06	6.74504e+06	7.08949e+06	2.83253e+06	6.17474e+06	2.47054e+06	2.42638e+06	6.96596e+06	6.87637e+06	4.88056e+06	6.28569e+06	2.2512e+06	7.52046e+06	8.69582e+06	1.64089e+06	6.38949e+06	5.80709e+06	2.72095e+06	3.16213e+06	3.93682e+06	2.51537e+06	3.27501e+06	4.81695e+06	7.71567e+06
Com_156_neg	N'-(benzoyloxy)-2-(2,2-dichlorocyclopropyl)ethanimidamide	C12 H12 Cl2 N2 O2	286.027	5.046	285.02	Full match	No results	No results					189.143	138.926	1582.74	5266.47	2164.35	275.202	3310.27	4658.15	6343.26	3198.49	143555	219868	196.242	8474.7	655873	6906.38	3139.2	6563.41	204.362	6172.27	238942	156829	1592.91	3991.1	202.186	15758.9	3.36869e+06	2098.86	32873.1	8500.9	150.026	53182.3	2195	341.431	2.36232e+06	1779.58	4.48187e+06
Com_15732_pos	HMH	C17 H25 N7 O4 S	423.171	6.319	424.178	Invalid mass	No results	No results					2.25301e+06	3.93461e+06	3.27972e+07	9.07813e+06	2.25356e+07	2.31135e+07	3.855e+07	1.67524e+07	4.00304e+07	1.65678e+07	2.77436e+07	2.17377e+07	9.6852e+06	1.79657e+07	9.19379e+06	3.85396e+07	3.64697e+06	2.16089e+07	6.85e+06	3.47084e+06	3.65899e+07	3.71527e+07	3.60127e+07	1.84871e+07	1.18178e+07	5.17574e+06	2.79503e+07	5.88568e+06	2.74083e+07	1.23243e+07	3.9886e+06	1.57521e+07	1.41928e+07	8.86706e+06	2.24656e+07	5.40071e+07	1.78281e+07
Com_15750_pos	Tyrosylalanine	C12 H16 N2 O4	252.11	4.887	253.117	Invalid mass	No results	No results	Organic acids and derivatives	Carboxylic acids and derivatives	Amino acids, peptides, and analogues	Dipeptides	286792	8.79085e+06	542416	2.79426e+06	9.98599e+06	70037.5	337226	101756	247849	89495.1	137776	1.20417e+07	2.67042e+07	323203	2.69921e+06	6.18236e+06	66528	122044	5.89429e+06	2.5692e+06	1.56194e+06	1.77154e+06	538513	2.02745e+06	4.82817e+06	2.49687e+06	5.66762e+06	7.0935e+06	3.67593e+06	110652	3.42671e+06	65101.8	3.53236e+06	6.6764e+06	1.56301e+06	153808	434837
Com_15776_pos	1,3-bis(4-methoxybenzyl)-2-phenylhexahydropyrimidine	C26 H30 N2 O2	402.227	8.527	403.235	Invalid mass	No results	No results					2898.04	2341.92	2491.44	2471.64	2351.4	3118.91	2560.15	2563.56	2513.59	2667.02	2674.96	2539.13	7893.04	2803.03	4004	2540.26	2956.06	2466.71	3446.02	4094.69	2724.19	2671.93	2608.82	2574.89	2480.64	2688.89	2681.98	2516.67	2535.91	2540.18	2459.1	2375.32	2475.72	3764.17	2724.35	2525.65	2995.97
Com_1577_pos	Benzamide	C7 H7 N O	121.053	0.659	122.061	Invalid mass	Invalid mass	No results	Benzenoids	Benzene and substituted derivatives	Benzoic acids and derivatives	Benzamides	8.24752e+08	7.32714e+08	7.94446e+08	7.56452e+08	8.28481e+08	7.4506e+08	6.88237e+08	5.78512e+08	5.18529e+08	7.69426e+08	1.00599e+09	5.05001e+08	5.97045e+08	6.0166e+08	5.16296e+08	6.2457e+08	7.02232e+08	7.39921e+08	4.64614e+08	5.84575e+08	4.56033e+08	5.11e+08	5.59696e+08	5.03877e+08	6.14527e+08	4.11704e+08	6.00703e+08	4.75618e+08	5.39186e+08	6.1888e+08	6.10458e+08	7.95874e+08	6.43907e+08	5.12466e+08	6.23884e+08	6.14431e+08	6.33272e+08
Com_15790_pos	Tomatidine	C27 H45 N O2	415.347	5.697	416.354	Invalid mass	No results	No results	Lipids and lipid-like molecules	Steroids and steroid derivatives	Steroidal alkaloids	Spirosolanes and derivatives	228661	185105	853810	369541	349555	322245	1.09744e+06	2.15038e+06	897890	974230	651396	755121	665503	1.52696e+06	386742	739739	312789	4.62545e+07	302208	427758	702284	632632	1.87073e+06	989169	725524	1.65315e+06	4.33773e+06	318918	1.89305e+06	3.49829e+06	2.88193e+07	4.45484e+06	478815	538332	514308	937811	1.81568e+07
Com_15855_pos	AQH	C14 H22 N6 O5	376.15	5.606	377.158	Invalid mass	No results	No results					209377	257029	2.58865e+07	441594	749233	481364	1.14317e+06	887839	1.13518e+06	657703	1.08208e+06	1.09734e+06	404031	1.82122e+06	769141	3.48924e+06	319699	776602	2.19591e+07	454837	1.02888e+06	1.15374e+06	1.91019e+06	752179	658732	1.437e+06	1.76475e+06	692565	4.82319e+06	1.58199e+06	347574	421920	677141	661956	632245	1.25728e+06	1.58837e+06
Com_15887_pos	4-ethoxy-6,7-dimethoxyquinazoline	C12 H14 N2 O3	234.101	4.974	235.109	Full match	No results	No results					828056	1.46513e+06	3.19928e+06	3.36991e+06	4.00539e+06	899761	7.62929e+06	2.129e+06	6.24551e+06	1.3161e+06	4.27959e+06	1.12721e+07	2.9539e+06	7.73279e+06	2.88835e+06	1.07645e+07	820481	2.37384e+06	1.66468e+06	2.601e+06	586695	2.09876e+07	4.22032e+06	5.51845e+06	4.73214e+06	9.0743e+06	8.88819e+06	1.90421e+06	4.49658e+06	1.87715e+06	1.44362e+06	720391	2.73982e+06	4.13051e+06	5.7261e+06	2.33347e+06	3.16953e+07
Com_15923_pos	5α-Dihydrotestosterone	C19 H30 O2	290.226	6.286	291.233	Full match	No results	Full match	Lipids and lipid-like molecules	Steroids and steroid derivatives	Androstane steroids	Androgens and derivatives	2.49065e+06	2.58398e+06	1.0935e+07	5.1226e+06	7.29401e+06	7.2937e+06	1.85019e+07	1.01309e+07	2.5139e+07	1.12433e+07	5.33156e+07	1.38757e+07	3.80121e+06	1.1437e+07	7.48876e+06	4.26463e+07	4.94024e+06	1.60336e+07	3.61115e+06	9.08603e+06	1.26675e+07	1.41899e+07	5.30287e+07	8.99414e+06	3.58785e+06	1.97303e+07	5.65732e+07	7.06637e+06	9.92507e+06	1.78932e+07	3.81802e+06	2.97889e+07	1.02817e+07	4.13797e+06	1.01117e+07	2.11228e+07	1.7825e+07
Com_15972_neg	2-(3-methylbenzoyl)benzoic acid	C15 H12 O3	240.08	5.343	239.073	Full match	No results	No results					2.02933e+06	1.5096e+06	5.83572e+06	3.34335e+06	4.47315e+06	2.23832e+06	4.36231e+06	5.30281e+06	4.78392e+06	1.58097e+06	7.28849e+06	6.75785e+06	2.42037e+06	9.26117e+06	6.33456e+06	9.01983e+06	2.839e+06	6.65243e+06	2.31862e+06	2.27784e+06	6.51503e+06	7.01961e+06	5.31987e+06	7.83552e+06	2.11136e+06	1.06777e+07	8.38726e+06	1.54147e+06	5.98162e+06	5.73207e+06	2.83397e+06	3.40021e+06	3.6795e+06	2.36525e+06	3.08268e+06	4.7614e+06	7.82184e+06
Com_15994_pos	Artesunate	C19 H28 O8	406.162	6.317	407.17	Invalid mass	No results	No results	None	None	None	None	569229	344897	6.19219e+06	3.80864e+06	1.98938e+06	741372	402871	811002	3.47915e+06	671805	3.01376e+06	4.92152e+06	577978	1.04205e+07	6.30872e+06	3.0671e+06	255140	258261	507744	7.80462e+06	1.57142e+07	2.64891e+06	719441	1.41604e+06	3.95563e+06	1.53232e+07	1.14662e+06	2.90104e+06	1.74894e+06	3.60116e+06	2.27319e+06	114944	906731	737731	1.85433e+06	463048	3.14409e+06
Com_1599_neg	Phenylacetaldehyde	C8 H8 O	120.057	5.609	119.049	Invalid mass	No results	No results	Benzenoids	Benzene and substituted derivatives	Phenylacetaldehydes	Phenylacetaldehydes	1.68655e+07	1.82286e+08	1.83084e+08	1.52523e+08	6.25678e+07	1.28572e+08	5.93173e+08	3.58166e+08	3.51056e+08	5.11201e+07	5.65854e+08	1.4455e+08	2.41118e+07	1.22348e+08	1.18835e+08	2.22989e+08	4.16553e+07	8.67381e+07	7.62297e+07	4.86253e+07	2.03155e+08	5.14593e+07	9.23193e+07	2.7207e+08	1.78426e+08	2.38707e+08	4.99081e+07	2.27584e+07	3.09262e+08	1.18028e+08	7.64241e+07	5.4213e+07	1.15879e+08	6.21253e+07	1.86594e+08	1.5965e+08	1.84755e+08
Com_16020_pos	Robinetin	C15 H10 O7	302.044	5.804	303.052	Invalid mass	No results	No results	Phenylpropanoids and polyketides	Flavonoids	Flavones	Flavonols	270920	295774	4.21879e+06	654349	812261	654868	1.54123e+06	1.07025e+06	1.75984e+06	1.06475e+06	1.09144e+06	1.6001e+06	894520	3.86731e+06	821310	2.52522e+06	587505	1.07238e+06	557854	696398	1.34601e+06	2.29422e+06	1.18509e+06	958324	1.6215e+06	3.62302e+06	2.28896e+06	545346	3.44176e+06	1.4855e+06	620739	551684	936272	1.17444e+06	890449	1.50216e+06	7.6907e+07
Com_16036_pos	VLK	C17 H34 N4 O4	179.132	1.622	180.139	Invalid mass	No results	No match					298129	200979	397669	1.08548e+06	226930	1.61293e+06	2.51501e+06	1.8164e+06	2.7382e+06	1.73849e+06	4.96376e+06	445906	251156	2.77018e+06	234262	371267	525898	2.45784e+06	193200	230571	487286	452164	2.02189e+06	317793	235791	518620	459212	255937	415296	2.11484e+06	1.16311e+06	1.47947e+06	365961	209659	340850	3.41498e+06	3.76763e+06
Com_16041_neg	L-Cysteinesulfinic acid	C3 H7 N O4 S	153.009	1.351	152.002	No results	No results	Full match	Organic acids and derivatives	Carboxylic acids and derivatives	Amino acids, peptides, and analogues	L-alpha-amino acids	4.19096e+06	5.97075e+06	8.56447e+06	7.43301e+06	5.52974e+06	9.37849e+06	1.58925e+07	1.89575e+07	2.54651e+07	1.26719e+07	1.02066e+07	1.14273e+07	1.37327e+07	1.10701e+07	1.35421e+07	3.59962e+07	7.54696e+06	3.64198e+07	3.69225e+06	7.46206e+06	3.1317e+07	9.22769e+06	1.79301e+07	8.17062e+06	7.202e+06	1.16284e+07	2.12417e+07	1.00027e+07	1.24154e+07	1.97889e+07	8.23058e+06	8.74833e+06	8.5394e+06	6.36893e+06	1.35413e+07	1.79279e+07	2.8549e+07
Com_16041_pos	AL 8810	C24 H31 F O4	424.209	6.387	425.217	Invalid mass	No results	No results	Lipids and lipid-like molecules	Fatty Acyls	Fatty acids and conjugates	Long-chain fatty acids	1.49159e+06	1.57226e+06	1.35795e+07	3.63888e+06	7.11796e+06	5.92583e+06	1.74861e+07	8.07794e+06	1.41818e+06	1.82398e+07	9.50235e+06	1.04888e+07	4.78633e+06	7.71617e+06	5.85441e+06	1.67198e+07	3.55944e+06	9.35808e+06	5.41354e+06	7.43466e+06	7.73623e+06	1.33371e+07	8.30063e+06	9.98052e+06	4.12426e+06	1.60215e+07	1.90939e+07	7.39574e+06	9.81155e+06	1.32635e+07	2.9683e+06	6.04754e+06	9.09998e+06	7.4083e+06	1.11742e+07	1.15441e+07	1.2527e+07
Com_1606_pos	Indole	C8 H7 N	117.059	5.216	118.066	Invalid mass	No results	No results	Organoheterocyclic compounds	Indoles and derivatives	Indoles	Indoles	2.57373e+07	7.456e+07	1.53535e+08	1.12457e+08	9.55104e+07	1.95469e+08	8.28815e+07	1.60968e+08	3.98154e+08	1.31988e+08	8.92582e+07	4.68877e+08	8.81575e+07	3.51156e+08	1.27482e+08	2.30866e+08	6.1193e+07	1.46172e+08	1.35594e+08	1.43096e+08	4.31591e+08	2.09379e+08	1.92698e+08	1.79843e+08	1.86892e+08	2.98481e+08	9.24138e+08	1.35672e+08	2.49427e+08	2.56659e+08	6.18598e+07	1.4739e+08	1.6195e+08	6.13554e+07	3.14365e+08	2.18181e+08	3.76547e+08
Com_16091_neg	Maltotriose	C18 H32 O16	504.167	6.049	503.159	No results	No results	Full match	Organic oxygen compounds	Organooxygen compounds	Carbohydrates and carbohydrate conjugates	Oligosaccharides	326410	424069	6.53393e+06	490804	809324	755848	1.48926e+06	977819	4.32389e+06	1.44142e+06	2.08995e+07	1.76466e+06	803348	1.39331e+06	672037	5.28026e+06	513263	1.2524e+06	580067	744226	1.57531e+06	2.06093e+06	1.65699e+06	1.04291e+06	582129	3.5005e+07	2.23148e+06	610120	6.05976e+06	1.39173e+06	518795	670076	825732	1.44088e+07	975439	1.37799e+06	2.93362e+07
Com_1609_neg	4-Ethylphenol	C8 H10 O	122.073	5.705	121.065	Full match	No results	No results	Benzenoids	Phenols	1-hydroxy-2-unsubstituted benzenoids	1-hydroxy-2-unsubstituted benzenoids	401903	639564	1.40323e+06	1.23673e+06	1.57827e+07	2.37511e+06	1.23842e+07	5.82682e+06	3.02862e+06	2.05582e+06	1.27093e+08	1.91273e+07	352368	1.5056e+06	1.44544e+07	1.3743e+06	3.11134e+06	1.07681e+07	1.07921e+06	910375	3.4464e+06	3.09206e+06	6.09391e+06	1.64454e+06	596960	2.61661e+06	4.14825e+06	1.77186e+06	235831	6.35618e+06	6.04145e+07	733696	1.02335e+06	453106	5.81975e+06	3.14546e+06	8.31044e+06
Com_160_pos	4-Pyridoxic acid	C8 H9 N O4	183.054	3.517	184.061	Full match	Full match	Full match	Organoheterocyclic compounds	Pyridines and derivatives	Pyridinecarboxylic acids and derivatives	Pyridinecarboxylic acids	5.59687e+06	1.92763e+07	9.91241e+07	2.4025e+07	2.18468e+07	2.57897e+07	3.75895e+08	2.34183e+07	4.07944e+07	1.38586e+07	2.17061e+08	6.79567e+07	3.49242e+07	2.72553e+08	2.72723e+07	5.77628e+07	1.18634e+07	2.41759e+07	2.08142e+07	2.1804e+07	1.74947e+08	1.26935e+08	4.22764e+07	5.21815e+07	1.21528e+08	1.09612e+08	8.6754e+07	1.29967e+08	1.47421e+08	2.76118e+07	4.48142e+07	1.66031e+07	4.75588e+07	2.26155e+07	9.76248e+07	4.20424e+07	6.27608e+07
Com_16104_pos	(3beta,9xi)-3-(beta-D-Glucopyranosyloxy)-14-hydroxycard-20(22)-enolide	C29 H44 O9	536.299	6.936	537.307	Full match	No results	No results					11338.6	12010.1	25510.9	12974.1	13052.5	14433	41084.6	102518	30817	26589.9	192971	36108.8	12882.3	25946.8	12499.9	87912	12478.3	230268	10575	13203.5	32185.2	56113.5	20292.3	16606.9	10976	96917.6	74704.5	12839.4	32746.2	23166.2	11244.5	270994	16257.5	12307.2	36822.3	43896	38032.3
Com_16107_neg	6β-Prostaglandin I1	C20 H34 O5	336.232	5.791	335.225	Invalid mass	No results	No results	Lipids and lipid-like molecules	Fatty Acyls	Eicosanoids	Prostaglandins and related compounds	452272	542618	2.23887e+06	1.10944e+06	1.62014e+06	1.13365e+06	4.09926e+06	1.51811e+06	5.44799e+06	1.57979e+06	2.24958e+06	2.24829e+06	5.83406e+06	1.79925e+06	930531	2.86693e+06	1.11567e+06	1.99907e+06	1.33036e+06	2.55533e+06	2.73665e+06	2.61292e+06	6.72559e+07	1.46026e+06	879679	2.363e+06	2.85572e+06	774075	2.29209e+06	1.99254e+06	1.17417e+06	983494	1.70836e+06	1.81596e+06	1.48087e+06	2.05936e+06	8.37594e+06
Com_1614_pos	1-(3-methoxy-2-nitrostyryl)pyrrolidine	C13 H16 N2 O3	248.117	5.415	249.125	Full match	No results	Full match					692260	953312	8.70607e+06	1.12409e+06	2.2862e+06	1.24764e+06	8.88675e+06	1.98428e+06	2.13854e+06	3.19049e+06	2.23505e+06	3.48943e+06	3.83934e+06	3.07358e+06	2.29187e+06	1.5317e+06	1.22296e+06	2.58404e+06	1.66263e+06	3.1102e+06	4.89553e+06	1.23009e+07	2.88944e+06	2.24894e+06	3.25446e+06	3.86676e+06	3.40834e+06	983485	4.95827e+08	1.80511e+06	972191	1.13381e+06	3.27776e+06	2.21452e+06	9.23451e+06	3.84477e+06	1.52177e+07
Com_16165_pos	(2R)-2-[(2R,5S)-5-[(2S)-2-hydroxybutyl]oxolan-2-yl]propanoic acid	C11 H20 O4	198.126	5.161	199.133	Invalid mass	No results	No results					1.95486e+06	1.8189e+06	8.58114e+07	3.03183e+06	4.15657e+06	2.13347e+06	5.62689e+06	3.1488e+06	1.227e+07	2.65596e+06	5.62621e+06	2.42556e+06	3.20799e+06	2.8429e+06	1.69599e+06	4.08494e+06	1.53265e+06	3.55668e+06	2.44493e+06	3.11187e+06	3.41373e+06	3.5056e+06	6.53017e+06	2.12623e+06	2.19208e+06	8.12331e+06	4.11224e+06	6.13653e+06	2.53571e+06	2.1841e+06	2.62379e+06	2.46816e+06	1.98887e+06	3.86774e+06	2.69595e+06	4.13934e+06	6.1434e+06
Com_16178_pos	Virginiamycin	C28 H35 N3 O7	507.236	6.516	254.625	Invalid mass	No results	No results	Phenylpropanoids and polyketides	Macrolide lactams	Not available	Macrolide lactams	2.3012e+06	1.20899e+06	4.73054e+06	1.53026e+06	1.48191e+06	4.74058e+06	1.78744e+07	1.30366e+07	8.68071e+06	2.14e+06	4.48442e+06	1.2816e+06	2.60207e+06	9.4762e+06	1.87742e+06	9.7206e+06	2.15794e+06	2.25723e+06	1.04853e+06	1.77319e+07	4.6708e+06	1.25386e+07	2.29778e+06	6.41185e+06	3.89093e+06	7.51094e+06	943970	1.72736e+06	1.15894e+07	1.26962e+06	1.18484e+06	6.11101e+06	3.00073e+06	1.74639e+06	2.34012e+07	2.03331e+06	7.7835e+06
Com_16184_pos	3-Acetyl-2,5-dimethylfuran	C8 H10 O2	138.069	6.894	139.076	Full match	No results	No results	Organic oxygen compounds	Organooxygen compounds	Carbonyl compounds	Aryl alkyl ketones	1.11793e+07	1.13744e+07	1.69043e+07	1.18125e+07	1.27255e+07	1.15121e+07	1.52913e+07	1.26074e+07	1.39318e+07	1.2734e+07	1.34143e+07	1.44045e+07	1.14021e+07	1.30599e+07	1.18337e+07	1.35595e+07	1.11624e+07	1.28678e+07	1.09748e+07	1.19379e+07	1.34782e+07	1.34163e+07	1.65055e+07	1.52093e+07	1.12718e+07	5.10046e+07	1.83748e+07	1.12677e+07	1.30949e+07	1.31358e+07	1.18445e+07	1.12006e+07	1.33456e+07	1.15024e+07	1.22945e+07	1.32349e+07	1.81174e+07
Com_1621_neg	5-chloro-N-(4-morpholinophenyl)-1H-indole-2-carboxamide	C19 H18 Cl N3 O2	355.111	5.731	354.104	Invalid mass	No results	No results					292054	1.37096e+06	843003	3.34491e+06	6.51283e+07	142408	1.41821e+07	2.58229e+06	2.46397e+08	5.46856e+06	1.72166e+07	3.51621e+07	1.02926e+07	4.97669e+06	1.98232e+06	1.21419e+07	1.17035e+06	2.13666e+06	130803	540346	763160	1.58877e+06	5.30789e+06	1.67515e+06	222796	7.42306e+06	4.90688e+06	1.33323e+06	5.44063e+06	1.77274e+07	3.97936e+06	2.24549e+06	4.47308e+06	195135	4.94468e+06	314241	1.34562e+07
Com_16266_pos	2-methyl-1H-benzimidazole-5-carboxylic acid	C9 H8 N2 O2	176.06	3.721	177.067	Invalid mass	No results	No results					1.73173e+06	1.04187e+06	1.48601e+06	1.6819e+06	1.12387e+06	1.68128e+06	1.96526e+06	1.96199e+06	1.5465e+06	2.04542e+06	2.12516e+06	1.80687e+06	1.93572e+06	2.17589e+06	1.57283e+06	2.49598e+06	1.95332e+06	1.95703e+06	1.5052e+06	1.65186e+06	1.28213e+06	2.70941e+06	1.70357e+06	2.0731e+06	1.4277e+06	3.09527e+06	3.20893e+06	1.34502e+06	7.19649e+06	1.65606e+06	1.67767e+06	1.25571e+06	1.92601e+06	2.16181e+06	2.07941e+06	1.90481e+06	3.58158e+06
Com_16276_pos	2,3-Dinor-11β-prostaglandin F2α	C18 H30 O5	343.237	5.75	344.245	Invalid mass	No results	No results	Lipids and lipid-like molecules	Fatty Acyls	Eicosanoids	Prostaglandins and related compounds	1.49106e+06	2.37489e+06	1.37632e+07	5.20884e+06	1.88751e+07	8.742e+06	5.14222e+07	2.3776e+07	1.87148e+07	2.5261e+07	9.44402e+06	6.28481e+06	2.31541e+06	2.46036e+07	3.19045e+06	1.21186e+07	4.43127e+06	1.0377e+07	3.98608e+06	6.82997e+06	2.72895e+07	1.95335e+07	1.4515e+07	7.98455e+06	5.56109e+06	2.52632e+07	5.39631e+07	1.47151e+07	7.20956e+06	1.84941e+07	6.83326e+06	9.49582e+06	1.29128e+07	7.97857e+06	1.18222e+07	3.26556e+07	1.73815e+07
Com_16285_pos	N-[2-(1,5-dimethyl-4-nitro-1H-pyrazol-3-yl)vinyl]-N,N-dimethylamine	C9 H14 N4 O2	210.113	1.964	211.12	Full match	No results	No results					4.44789e+06	3.16683e+07	1.88948e+08	5.64278e+07	4.76172e+07	7.454e+06	2.89886e+07	1.35718e+07	2.50944e+07	1.88083e+07	1.5607e+07	1.69596e+08	3.60606e+07	9.58263e+07	4.15781e+07	9.33448e+07	5.18637e+06	7.99448e+06	3.69983e+07	3.65405e+07	1.24559e+08	1.08476e+08	2.88282e+07	7.12733e+07	3.40929e+07	5.42004e+07	8.3628e+07	7.93864e+07	4.24841e+07	1.05923e+07	6.49228e+06	7.56812e+06	3.3915e+07	3.11457e+07	9.91718e+07	2.08015e+07	2.75392e+07
Com_1629_pos	L-Iditol	C6 H14 O6	182.08	1.276	205.069	Invalid mass	Invalid mass	No results	Organic oxygen compounds	Organooxygen compounds	Carbohydrates and carbohydrate conjugates	Sugar alcohols	5.68306e+06	4.73242e+06	3.35584e+07	1.02798e+08	8.72578e+07	1.00365e+07	7.97977e+07	7.93336e+06	8.97168e+06	3.5632e+07	1.76774e+07	1.94835e+07	1.39436e+07	3.33301e+07	1.93064e+07	1.35407e+07	2.85487e+07	8.17169e+06	8.02893e+06	1.08182e+08	3.95009e+07	1.86447e+07	1.6365e+08	1.50341e+08	1.45115e+07	4.07424e+07	7.3746e+07	6.44618e+06	1.15086e+08	1.19411e+07	1.12776e+07	6.85773e+06	1.19222e+07	1.00319e+08	6.23906e+07	8.99829e+06	5.26181e+07
Com_16331_neg	Cystathionine	C7 H14 N2 O4 S	222.069	1.233	221.061	Invalid mass	Invalid mass	No results	Organic acids and derivatives	Carboxylic acids and derivatives	Amino acids, peptides, and analogues	Cysteine and derivatives	851374	848112	5.57065e+07	718787	1.47943e+06	1.11022e+06	751172	646736	638581	1.95939e+06	602080	4.3818e+06	1.32407e+06	2.35879e+06	1.50567e+06	2.30185e+06	1.174e+06	1.55456e+06	1.72308e+06	3.56145e+06	5.12964e+06	2.55849e+06	906153	3.03175e+06	7.33801e+06	3.81256e+06	7.3553e+06	9.69853e+06	1.13561e+06	1.5244e+06	975510	694390	1.39665e+06	620021	2.85333e+06	1.675e+06	1.41843e+06
Com_16340_pos	(2,6-dimethylmorpholino)(1-methyl-5-nitro-1H-pyrazol-4-yl)methanone	C11 H16 N4 O4	250.105	1.345	251.113	Invalid mass	No results	No results					276931	1.2576e+06	4.08811e+06	1.02452e+07	2.05763e+06	568704	7.61776e+06	4.76411e+06	1.11072e+06	1.0861e+06	822303	2.77749e+06	255694	5.49445e+06	186343	1.37596e+06	543562	2.66848e+06	279568	778947	3.60367e+06	3.05269e+06	8.95804e+06	7.11915e+06	1.65695e+06	4.63044e+06	3.13156e+06	667135	991036	933606	384118	1.1457e+06	423462	2.94319e+06	7.45501e+06	6.07056e+06	1.04118e+06
Com_16341_neg	D-Raffinose	C18 H32 O16	504.17	1.369	539.139	Full match	Full match	Full match	Organic oxygen compounds	Organooxygen compounds	Carbohydrates and carbohydrate conjugates	Oligosaccharides	7.92834e+06	3.5023e+06	7.15622e+06	7.6204e+06	6.88236e+06	1.05157e+06	8.66628e+06	7.6738e+06	620126	1.44253e+06	2.69555e+06	1.87508e+06	3.38739e+06	1.42853e+06	2.71805e+06	2.19034e+06	1.10585e+06	5.03052e+06	7.43332e+06	1.7836e+06	4.33645e+06	5.14599e+06	709901	1.11071e+07	3.14693e+06	1.69303e+06	3.85035e+06	1.92937e+06	7.60378e+06	616576	4.41562e+06	1.02094e+06	1.25917e+06	7.62856e+06	9.30203e+06	2.3399e+06	1.64801e+06
Com_16356_neg	L-Asparagine	C4 H8 N2 O3	132.053	1.258	131.046	No results	No results	Full match	Organic acids and derivatives	Carboxylic acids and derivatives	Amino acids, peptides, and analogues	Asparagine and derivatives	7.0316e+06	8.5383e+06	9.19787e+06	4.67382e+06	5.91369e+06	7.72534e+06	1.25916e+07	5.77739e+06	1.67999e+07	1.61667e+07	2.125e+07	3.04186e+07	1.08305e+07	1.63463e+07	6.38093e+06	9.51548e+06	6.44391e+06	8.22047e+07	1.26672e+07	8.56744e+06	4.07701e+07	7.22078e+06	2.17586e+07	1.42044e+07	8.03838e+06	1.26983e+07	6.62591e+07	4.96882e+06	1.46633e+07	1.82021e+07	1.06383e+07	1.45299e+07	2.25801e+07	7.12528e+06	2.03221e+07	5.09167e+07	1.27492e+07
Com_16363_pos	N1-piperidinocarbonyl-4-methylbenzene-1-sulfonamide	C13 H18 N2 O3 S	282.101	6.163	283.109	Invalid mass	No results	No results					139312	182759	1.23446e+06	425174	405326	327800	1.08744e+06	568992	1.24991e+06	551544	573055	1.01355e+06	255215	870580	457446	4.05352e+07	202743	753282	211249	347595	1.03319e+06	943048	1.02436e+06	432046	317213	1.00549e+06	1.44311e+06	317058	550449	882896	235285	336769	540496	406146	475116	1.0637e+06	1.25776e+06
Com_16374_neg	alpha-D-Glucopyranosyl 2-O-(2-methylbutanoyl)-alpha-D-glucopyranoside	C17 H30 O12	472.179	5.742	471.172	Invalid mass	No results	No results					155732	336277	1.38861e+06	464505	846453	353054	652757	568555	3.3843e+06	476633	1.42445e+06	1.37518e+06	578112	886882	575244	1.31743e+06	263882	582254	466299	586854	1.1077e+06	881955	1.21584e+07	648986	457914	1.24043e+06	1.4527e+06	603498	816078	663642	819169	298066	552806	689449	915594	664992	3.15988e+07
Com_163_pos	1-Methylnicotinamide	C7 H8 N2 O	136.064	1.291	137.072	Full match	Full match	No results	Organoheterocyclic compounds	Pyridines and derivatives	Pyridinecarboxylic acids and derivatives	Nicotinamides	1.77594e+07	8.18536e+07	1.78281e+08	1.08566e+08	7.79108e+07	1.90027e+08	8.82282e+08	1.31886e+08	4.83628e+08	2.11645e+08	3.63799e+08	5.1633e+08	3.32856e+07	1.04375e+08	6.68337e+07	2.25787e+08	3.69157e+07	2.31038e+08	7.42905e+07	4.40281e+07	2.45287e+08	2.63652e+08	2.97289e+08	5.68518e+07	1.64958e+08	2.60782e+08	2.71864e+08	2.90419e+08	3.3955e+08	4.64333e+08	7.95019e+07	2.46127e+08	1.5606e+08	5.63709e+07	1.24865e+08	3.31179e+08	2.27178e+09
Com_1641_pos	Apocynin	C9 H10 O3	166.064	5.846	167.071	Full match	No results	Full match	Organic oxygen compounds	Organooxygen compounds	Carbonyl compounds	Alkyl-phenylketones	3.81626e+07	4.41885e+07	2.3998e+08	1.91253e+08	8.03985e+07	1.09202e+08	9.88365e+07	1.22227e+08	1.63348e+08	8.39155e+07	1.93829e+08	1.30829e+08	4.15039e+07	1.325e+08	5.1298e+07	1.05958e+08	5.57403e+07	1.10532e+08	6.59717e+07	3.08599e+08	2.57498e+08	1.18444e+08	1.46506e+08	1.67995e+08	7.67175e+07	1.01464e+08	3.89704e+08	3.79521e+07	8.37048e+07	2.27677e+08	2.3615e+07	4.6673e+07	2.94952e+08	3.40791e+07	1.47356e+08	3.56026e+08	2.29938e+08
Com_16446_pos	Meclocycline	C22 H21 Cl N2 O8	476.098	5.506	477.106	No results	No results	Full match	Phenylpropanoids and polyketides	Tetracyclines	Not available	Tetracyclines	164898	212326	3.4658e+06	316037	382904	358684	882716	570086	807828	1.25155e+06	1.91666e+07	881234	351877	1.4172e+06	469797	2.00685e+06	984049	731364	347519	390425	900508	858669	843711	586106	3.4206e+06	1.53561e+06	927628	261268	3.61227e+06	689560	368094	300164	824118	1.60377e+06	420301	7.32381e+06	3.18658e+06
Com_16460_neg	Uridine	C9 H12 N2 O6	244.071	2.046	243.063	Full match	No results	Full match	Nucleosides, nucleotides, and analogues	Pyrimidine nucleosides	Not available	Pyrimidine nucleosides	2.14901e+06	7.09479e+06	1.47299e+07	1.45719e+07	1.69321e+07	7.90338e+06	1.22691e+07	7.72805e+06	1.14946e+07	6.9647e+06	5.93425e+06	2.73046e+07	9.74725e+06	3.16533e+07	1.43496e+07	1.64861e+07	2.67916e+06	9.71671e+06	9.20007e+06	2.12614e+07	2.05183e+07	1.42328e+07	1.01692e+07	2.49588e+07	1.78347e+07	2.95482e+07	4.79235e+07	7.93697e+06	2.39689e+07	1.02773e+07	3.9104e+06	5.02509e+06	1.19025e+07	8.5445e+06	1.34378e+07	1.73063e+07	1.91368e+07
Com_1646_neg	6-Thioinosine-phosphate	C10 H13 N4 O7 P S	364.028	5.526	363.02	Invalid mass	No results	No results	Nucleosides, nucleotides, and analogues	Purine nucleotides	Purine ribonucleotides	Purine ribonucleoside monophosphates	314620	97620.2	2.6378e+08	125418	3.73731e+06	385536	394523	653110	2.57122e+06	1.74455e+06	722854	644970	1.53343e+06	1.01386e+06	419428	692869	1.35731e+06	625861	62324.5	596396	338568	3.85206e+06	468243	489306	122770	1.8413e+06	560510	70814.8	5.66321e+06	261304	319446	262822	119632	1.40719e+06	115663	385142	3.10461e+06
Com_1649_neg	3-Hydroxybenzoic acid	C7 H6 O3	138.032	5.564	137.024	Full match	No results	Full match	Benzenoids	Benzene and substituted derivatives	Benzoic acids and derivatives	Hydroxybenzoic acid derivatives	1.27032e+06	1.09599e+06	5.08644e+06	1.52959e+06	1.55317e+06	2.04144e+06	4.64741e+06	1.64985e+06	5.17125e+06	1.57098e+06	3.37513e+06	2.88316e+06	2.01126e+06	2.68733e+06	1.49003e+06	2.41298e+06	3.41645e+06	1.47742e+06	1.30902e+06	1.32175e+06	2.80927e+06	1.37649e+06	2.07221e+06	712812	1.60423e+06	1.67579e+07	1.86652e+06	976599	515763	2.06878e+06	3.62068e+06	1.48142e+06	1.37859e+07	1.81464e+06	1.5846e+06	2.728e+06	3.20033e+07
Com_16506_neg	2-(2-carboxy-2-methylpropyl)-4,6-dimethylbenzoic acid	C14 H18 O4	250.119	6.286	249.112	Full match	No results	No results					8.72216e+06	2.85378e+06	3.82725e+06	2.47268e+07	2.14967e+06	1.15148e+07	2.26096e+07	5.74666e+06	5.19794e+06	1.26733e+06	1.60147e+07	3.90031e+06	4.61823e+06	1.12036e+06	2.0865e+07	4.20679e+06	2.95963e+06	1.43408e+06	6.70939e+06	1.59798e+07	3.40964e+06	9.59184e+06	1.59636e+06	4.51303e+07	1.83932e+06	1.3312e+07	1.47406e+07	5.54331e+06	2.06228e+07	1.2449e+06	6.27604e+06	1.25399e+07	5.45136e+07	2.2098e+06	3.17861e+07	9.90535e+06	6.57839e+06
Com_16508_neg	N1-[4-(cyanomethyl)phenyl]-4-chlorobenzamide	C15 H11 Cl N2 O	270.055	7.034	269.047	Full match	No results	No results					239689	321364	480812	290799	234499	314713	568230	486564	487401	790231	3.60513e+06	551318	244564	467297	318303	952296	246307	422081	223173	264622	655214	2.00069e+06	529555	383353	706083	589587	948537	234683	1.42885e+06	1.54463e+06	257026	335449	338246	221563	320091	9.54212e+06	1.45997e+06
Com_1651_pos	Isoleucine	C6 H13 N O2	131.096	1.856	132.103	Invalid mass	Invalid mass	No results	Organic acids and derivatives	Carboxylic acids and derivatives	Amino acids, peptides, and analogues	Isoleucine and derivatives	393579	226998	237167	273284	219602	6.9467e+06	7.76147e+06	5.21836e+06	1.36226e+07	2.4087e+07	6.32947e+06	299756	280666	323011	260314	437589	476060	1.28408e+07	235935	254077	294336	475458	1.58957e+07	270121	235356	332292	289133	226097	322422	3.19258e+07	4.05252e+06	6.0612e+06	280420	230421	309289	2.44752e+07	1.31867e+07
Com_1654_neg	9-Methyluric acid	C6 H6 N4 O3	182.044	2.676	181.037	Full match	No results	Full match	Organoheterocyclic compounds	Imidazopyrimidines	Purines and purine derivatives	Xanthines	1128.55	4271.97	49492.2	24362.7	16295.3	1394.27	9039.09	1537.55	3014.61	1698.07	2296.24	201749	104525	2.41474e+06	110253	78587.7	1589.44	2297.39	4630.29	44603.8	7.1892e+06	9.01331e+06	2003.48	13974.9	740442	183315	930878	3508.41	1.03907e+06	1882.54	1191.16	5947	2690.57	80069	227001	11792.2	216241
Com_16553_pos	N-(p-Coumaroyl) serotonin	C19 H18 N2 O3	322.131	6.097	323.138	Full match	No results	No results	Organoheterocyclic compounds	Indoles and derivatives	Tryptamines and derivatives	N-acylserotonins	160316	1.48336e+06	2.76097e+06	221660	299123	1.76899e+06	1.99883e+06	878598	2.13052e+06	1.3387e+06	3.04941e+06	720981	142965	1.96e+06	252864	1.25219e+06	231723	1.05443e+06	200938	427832	427760	940813	402933	2.54795e+06	1.17806e+06	2.47847e+06	969347	953997	1.42017e+06	693439	131863	2.18815e+06	3.21051e+06	3.18693e+06	1.40684e+06	1.37561e+06	634931
Com_16576_neg	Estriol	C18 H24 O3	334.18	6.866	333.173	Invalid mass	No results	No results	Lipids and lipid-like molecules	Steroids and steroid derivatives	Estrane steroids	Estrogens and derivatives	23296.4	207838	73456.9	36156.1	89820.4	26239.1	82655.4	1.90322e+06	51980.5	74490.3	73720.8	42638.3	23663.2	148991	59104.4	54317.1	558532	730835	21611.5	31084.3	83204.1	657235	189921	355539	21341.2	83778	113216	24246.5	68069.2	75847	24224.5	35724.6	45798.3	26134.9	156487	48037.1	90785.3
Com_1657_pos	methyl 4-oxo-4H-benzo[4,5]imidazo[2,1-b][1,3]thiazine-2-carboxylate	C12 H8 N2 O3 S	260.027	6.285	261.034	Invalid mass	No results	No results					612.912	740.084	2371.97	896.759	1142.56	990.478	2642.64	1776.8	3442.77	1402.73	1732.59	2530.38	933.462	2288.59	1075.29	5145.15	1900.15	1888.06	726.058	1119.7	2452.57	4573.41	2956.17	1557.72	2098.26	3430.68	3415.81	969.714	1852.38	1850.05	691.279	1059.77	1267.62	1291.72	1291.94	5023.18	4696.77
Com_1659_pos	N-isopropyl-N'-(2-oxoazepan-3-yl)urea	C10 H19 N3 O2	213.149	5.322	214.156	Full match	No results	No results					9304.98	8063.98	115638	13956.5	19895.8	10091.1	29254.7	4.01525e+06	25204.1	10040	295120	31512.4	9751.01	46483.5	26634.3	57532.4	19907.8	36117.5	10441.1	12064	28022.7	37081.9	36690.8	33585.4	12035.8	1.41046e+06	44318.1	1.00628e+06	30371.8	30306.2	13946.7	15933.5	13123.4	68309.4	13540.3	25876.3	49026.4
Com_16614_pos	4-{4-[3-(4-chlorophenoxy)propyl]piperazino}-1H-indole	C21 H24 Cl N3 O	369.162	6.24	370.169	Full match	No results	No results					41356.5	50745.7	1.32164e+06	78391.1	1.99674e+06	140141	205604	634455	531246	261944	408227	382133	58158.4	154450	98083.8	167447	54207.3	152813	80250.1	109295	599980	308944	1.65346e+06	126080	47948.4	2.01863e+06	811785	71442.6	124783	476336	421345	82820.9	89151.4	326394	163421	661112	436525
Com_16626_neg	Pyrithioxin	C16 H20 N2 O4 S2	368.086	4.762	367.078	No results	No results	Full match	Organoheterocyclic compounds	Pyridines and derivatives	Methylpyridines	Methylpyridines	74291.8	104768	2.57488e+07	204187	165829	109283	323684	131610	138503	134512	209452	470797	188197	1.77933e+06	408555	561807	86616.1	179312	172069	270771	871231	708396	167772	427898	345088	1.00339e+06	745529	103058	718184	154226	85395.4	117912	342191	324432	277592	154699	422579
Com_16628_pos	2-(2-thienylmethylidene)hydrazine-1-carboxamide	C6 H7 N3 O S	169.03	1.64	170.037	Invalid mass	No results	No results					2.00877e+06	2.33584e+06	8.74131e+06	1.60594e+06	2.64138e+06	5.40358e+06	2.51786e+06	4.29312e+06	5.12568e+06	5.74426e+06	5.00994e+06	2.41686e+06	2.29135e+06	4.84788e+06	1.98697e+06	2.877e+06	2.88888e+06	3.26706e+06	1.9153e+06	1.9553e+06	1.18517e+07	5.94949e+06	5.56907e+06	3.75752e+06	2.0973e+06	1.80447e+07	4.97299e+06	1.92986e+06	8.8055e+06	4.36214e+06	3.56923e+06	3.36053e+06	1.71556e+06	2.20209e+06	1.93227e+06	5.53541e+06	3.82277e+06
Com_16629_neg	PE 16:0_16:1	C37 H72 N O8 P	689.504	10.741	688.497	No results	Invalid mass	No results					385629	420115	402176	419713	384505	1.56412e+06	392938	401792	394621	1.54373e+06	380909	416117	404689	430075	423849	428006	367349	395191	415400	414321	412772	421283	387964	446913	421112	418748	412846	412064	415432	421052	412804	372093	400176	413416	413568	388199	385400
Com_16686_pos	CAR 16:5	C23 H36 N O4	389.258	6.584	390.265	No results	Invalid mass	No results					148466	492146	816806	308195	2.11699e+06	294523	705764	410519	1.10553e+06	275015	3.38083e+06	3.22034e+06	262857	1.1899e+06	348105	871005	245706	357079	235851	918800	619728	1.13467e+06	745682	346054	1.33839e+06	2.14396e+06	1.02846e+06	492671	2.92977e+07	401553	176956	301003	1.45312e+07	376828	484497	738958	3.38023e+07
Com_16691_neg	N alpha-Acetyl-L-Arginine	C8 H16 N4 O3	216.122	1.371	215.115	No results	No results	Full match					534550	1.85421e+06	2.72546e+06	2.17451e+06	1.70569e+06	6.86901e+06	2.03914e+06	734153	2.01661e+07	1.92188e+06	1.83848e+06	5.18397e+06	602531	1.87171e+06	2.32049e+06	2.3527e+06	848361	2.112e+06	1.80366e+06	1.03833e+06	308093	1.49188e+06	2.41056e+06	1.22762e+06	645101	1.2832e+06	2.29533e+06	2.44586e+06	2.48071e+06	1.10353e+07	231396	1.26077e+06	616903	1.21689e+06	1.11713e+06	2.40949e+06	2.60068e+06
Com_16693_neg	N-(1H-indol-5-yl)-2-thiophenesulfonamide	C12 H10 N2 O2 S2	278.022	1.592	277.015	Invalid mass	No results	No results					967280	441565	1.50599e+06	563505	350347	893888	2.78832e+06	2.0658e+06	1.8277e+06	1.31608e+06	2.17467e+06	1.74528e+06	553611	1.03466e+06	641726	1.48774e+06	992556	2.58142e+06	422194	505192	2.16082e+06	1.76893e+06	1.63747e+06	825864	335639	2.07993e+06	1.34351e+06	646971	1.48318e+06	2.00723e+06	899557	1.09042e+06	773211	338612	945056	1.97572e+06	2.77878e+06
Com_166_pos	4-methyl-6-phenyl-5,6-dihydro-2H-pyran-2-one	C12 H12 O2	188.085	5.528	189.092	Full match	No results	No results					4.24867e+06	4.35424e+06	2.80356e+07	8.06008e+06	5.96857e+06	7.54174e+06	1.73602e+07	9.27991e+06	1.76267e+07	1.57166e+07	1.97985e+07	2.25723e+07	1.13066e+07	1.00283e+07	1.63827e+07	2.16781e+07	5.36975e+06	2.35937e+07	1.66028e+07	1.95502e+07	4.73671e+07	2.57983e+07	2.51553e+07	1.71192e+07	2.51214e+07	3.55644e+07	2.50842e+07	7.19984e+06	1.1661e+07	1.56359e+07	4.54235e+06	9.20675e+06	1.62312e+07	9.32546e+06	2.16369e+07	1.33431e+07	1.38792e+07
Com_1671_neg	Orotidine 5'-monophosphate	C10 H13 N2 O11 P	368.022	5.599	367.015	Invalid mass	No results	No results	Nucleosides, nucleotides, and analogues	Pyrimidine nucleotides	Pyrimidine ribonucleotides	Pyrimidine ribonucleoside monophosphates	16214.5	228756	1.00388e+06	54299.4	57140.3	38063.1	2.42694e+06	835413	1.30718e+06	55171	5.65473e+07	81222.4	36690.7	375343	53190.9	5.21105e+06	586986	68361.5	35725.1	40931.5	1.03561e+06	197771	266245	431646	38537.2	939743	104743	28488	439620	384895	38722.5	31565.7	68784.3	53590.1	63448.3	1.43489e+06	8.17168e+06
Com_16723_neg	3-Methylamino-L-alanine	C4 H10 N2 O2	118.078	6.043	117.071	No results	Invalid mass	No results	Organic acids and derivatives	Carboxylic acids and derivatives	Amino acids, peptides, and analogues	L-alpha-amino acids	361912	482557	1.87206e+06	552385	923548	886092	1.6452e+06	1.08724e+06	4.82131e+06	1.58338e+06	1.535e+06	2.01201e+06	953486	1.56945e+06	761281	1.99927e+06	564292	1.3808e+06	655800	862559	1.84477e+06	2.31493e+06	2.08253e+06	1.16815e+06	656834	1.74884e+06	2.53495e+06	743278	1.33185e+06	1.59058e+06	577825	738152	970750	866331	1.09659e+06	1.52486e+06	2.7765e+06
Com_1674_pos	Febuxostat	C16 H16 N2 O3 S	316.09	6.918	317.097	Invalid mass	No results	No results					35.0496	30.8847	73.4547	42.3413	37.5711	43.1581	138.459	52.6646	82.035	67.1713	95.3828	77.1107	39.2304	76.2175	38.3703	93.2358	40.6841	52.9067	33.1843	47.2303	79.0029	144.047	69.2643	55.9625	37.5949	134.307	122.722	37.0494	76.0659	81.9019	35.4826	44.5923	55.3694	37.5876	53.9078	67.7703	127.837
Com_16760_pos	2,6-Xylidine	C8 H11 N	121.09	3.918	122.097	Invalid mass	No results	No results	Benzenoids	Benzene and substituted derivatives	Xylenes	m-Xylenes	1.2014e+06	1.31388e+06	1.14117e+06	1.45226e+06	1.21381e+06	1.26931e+06	1.52451e+06	1.14595e+06	1.10869e+06	1.15503e+06	1.15477e+06	1.48276e+06	1.3353e+06	1.33728e+06	1.3312e+06	1.52404e+06	1.17684e+06	1.01906e+06	1.22318e+06	1.62325e+06	2.90136e+06	1.50127e+06	1.10494e+06	1.30695e+06	1.97754e+06	1.81856e+06	1.33585e+06	1.19415e+06	1.38503e+06	1.12413e+06	1.14037e+06	1.02187e+06	1.30799e+06	1.251e+06	1.52069e+06	1.28738e+06	1.04508e+07
Com_16767_pos	N-{[(2R,4S,5R)-5-Ethyl-1-azabicyclo[2.2.2]oct-2-yl]methyl}-2-furamide	C15 H22 N2 O2	262.169	4.726	263.176	Full match	No results	No results	Organoheterocyclic compounds	Quinuclidines	Not available	Quinuclidines	145830	169549	705785	250734	226702	157535	473837	229710	524941	187961	358398	569069	251074	614510	260033	446825	169104	215144	193050	260177	669963	493158	279546	338733	368649	1.18845e+06	644963	225661	590704	237796	174545	144525	275710	242542	338589	272439	686116
Com_16771_pos	Sulforaphane	C6 H11 N O S2	177.029	5.603	178.036	No results	Invalid mass	No results	Organosulfur compounds	Sulfoxides	Not available	Sulfoxides	503402	2.94858e+06	1.24763e+06	5.0732e+07	779073	473621	1.11963e+06	879843	1.13076e+06	637653	1.05765e+06	1.13941e+06	404333	1.84843e+06	560275	3.59039e+06	310424	757907	428163	465547	1.03179e+06	1.16486e+06	1.87372e+06	755481	670690	1.46618e+06	7.96273e+06	372472	4.86206e+06	1.56453e+06	345508	411136	3.6017e+07	683685	3.36323e+06	1.23516e+06	1.56843e+06
Com_16777_neg	4-chloro-N-[4-(morpholinosulfonyl)phenyl]benzamide	C17 H17 Cl N2 O4 S	380.059	5.736	379.052	Full match	No results	No results					407817	495454	3.98932e+07	854427	1.27316e+07	919251	1.85411e+06	1.32517e+06	2.62327e+06	1.34964e+06	4.1485e+06	1.93938e+06	741460	1.63649e+06	1.00054e+06	1.91801e+06	708989	1.56952e+06	793862	979798	2.45246e+06	2.69802e+06	1.89451e+06	1.1762e+06	886895	2.10535e+06	2.10311e+06	708629	4.14726e+06	1.66748e+06	1.95108e+06	901251	1.13744e+06	1.11289e+06	1.07642e+06	1.88934e+06	1.26978e+07
Com_1678_pos	Xanthine	C5 H4 N4 O2	152.034	2.057	153.041	Full match	Full match	Full match	Organoheterocyclic compounds	Imidazopyrimidines	Purines and purine derivatives	Xanthines	1.33203e+07	3.24278e+08	3.00408e+08	3.29294e+08	3.62027e+08	1.06922e+08	6.81617e+07	4.85256e+07	2.07176e+08	5.54991e+07	5.66953e+07	1.28882e+09	3.01242e+08	2.12023e+08	2.52196e+08	3.52577e+08	3.23229e+07	3.24216e+07	2.34365e+08	2.35128e+08	1.14924e+08	5.96064e+08	2.3982e+07	1.87692e+08	2.41143e+08	4.99707e+08	9.69781e+08	7.05557e+08	6.0996e+08	1.93356e+08	2.7325e+07	6.97049e+07	5.10848e+08	2.25548e+08	3.91737e+08	1.02459e+08	1.60999e+08
Com_16796_pos	Methanandamide	C23 H39 N O2	361.297	9.971	362.305	Full match	No results	No results	Lipids and lipid-like molecules	Fatty Acyls	Fatty amides	N-acyl amines	5.10503e+07	59685.1	64441	64244.5	61620.7	3.01651e+07	2.01021e+07	3.97654e+07	3.16042e+07	9.25402e+06	8.76232e+06	98143	220594	71135	61977.2	64516	1.21906e+07	1.48445e+07	60690	62963.6	69781.7	67185.6	1.07518e+07	70947.9	108715	67919.2	68229.6	129129	65556.7	1.44335e+07	2.82197e+07	1.34878e+07	157762	60799.3	64610.9	1.31253e+07	3.11208e+07
Com_16810_pos	Morphine	C17 H19 N O3	285.138	4.081	286.145	Invalid mass	Invalid mass	No results	Alkaloids and derivatives	Morphinans	Not available	Morphinans	205149	205392	300059	216828	198998	219991	300934	232388	298487	269947	287017	256992	237788	297309	201286	270171	258667	240948	199982	211683	408873	277721	279857	249238	230399	299973	296765	195820	411113	251969	215947	219189	211523	212430	235294	273264	400436
Com_16839_pos	Prostaglandin E2-1-glyceryl ester	C23 H38 O7	408.251	6.015	409.258	Invalid mass	No results	No results	Lipids and lipid-like molecules	Fatty Acyls	Eicosanoids	Prostaglandins and related compounds	234586	565515	1.20133e+06	1.39923e+06	772837	1.05238e+06	1.45821e+06	1.11223e+06	1.68722e+06	2.61339e+06	2.98669e+06	2.21062e+06	496539	1.25242e+06	1.46713e+06	2.53258e+06	488426	3.64756e+06	1.12614e+06	1.44615e+06	2.26835e+06	1.84879e+06	1.48043e+06	1.30824e+06	524355	1.61205e+06	4.40879e+06	1.48845e+06	1.01172e+06	2.3419e+06	425119	3.02105e+06	964224	635343	3.04631e+06	1.67072e+06	2.00076e+06
Com_1683_neg	2-Oxoglutaric acid	C5 H6 O5	146.022	1.543	145.014	Full match	No results	Full match	Organic acids and derivatives	Keto acids and derivatives	Gamma-keto acids and derivatives	Gamma-keto acids and derivatives	2.04366e+07	4.84315e+07	7.50341e+07	3.52063e+07	5.79219e+07	3.66634e+07	2.69271e+07	1.34508e+08	1.41133e+08	1.35847e+08	2.30344e+08	2.5388e+08	5.541e+07	7.44866e+07	4.79168e+07	2.82457e+07	1.63232e+07	2.03416e+08	5.45265e+07	9.68862e+07	6.55988e+07	4.43685e+07	7.37802e+07	8.05856e+07	2.91635e+07	1.97595e+08	2.26669e+08	1.53054e+07	2.11426e+07	3.41781e+08	1.29132e+07	1.94313e+07	7.63556e+06	4.10981e+07	6.67846e+07	1.43831e+08	3.44712e+08
Com_16842_pos	ADP-ribose	C15 H23 N5 O14 P2	559.073	1.328	560.08	No results	No results	Full match	Nucleosides, nucleotides, and analogues	Purine nucleotides	Purine ribonucleotides	Purine ribonucleoside diphosphates	1.53386e+06	950493	2.18961e+06	1.07992e+06	1.30532e+06	2.27616e+06	4.03095e+06	3.50238e+06	4.91357e+06	2.15574e+06	2.88997e+06	2.88643e+06	1.18377e+06	3.71598e+06	970907	2.98145e+06	1.20574e+06	3.12279e+06	1.18547e+06	1.34592e+06	3.52711e+06	3.18865e+06	3.1136e+06	1.96251e+06	1.67465e+06	3.9633e+06	3.93578e+06	1.56331e+06	2.17542e+06	3.1662e+06	1.66125e+06	2.4329e+06	1.87105e+06	1.04211e+06	2.7359e+06	4.33834e+06	4.26447e+06
Com_16849_neg	Robenidine	C15 H13 Cl2 N5	333.053	5.254	332.046	Full match	No results	No results	Benzenoids	Benzene and substituted derivatives	Halobenzenes	Chlorobenzenes	526335	470196	2.21554e+06	755389	7.96437e+06	9.03595e+06	2.30233e+07	3.95894e+06	6.56512e+06	1.2664e+07	4.20071e+06	1.37775e+07	794777	1.17937e+07	1.03549e+06	2.60086e+06	1.10861e+06	6.67384e+06	490365	1.17693e+06	3.28596e+06	3.61674e+06	1.53049e+07	2.04005e+07	2.36295e+07	4.26732e+07	1.8717e+06	1.56956e+06	1.51123e+06	3.37103e+06	828488	1.71242e+06	791250	3.88259e+06	1.60237e+06	3.84816e+06	4.00748e+06
Com_16871_pos	Cycloheximide	C15 H23 N O4	281.164	5.467	282.171	Full match	No results	No results	Organoheterocyclic compounds	Pyridines and derivatives	Hydropyridines	Tetrahydropyridines	2.3567e+06	1.93907e+06	2.88229e+07	7.51668e+06	5.75311e+06	9.34628e+06	1.65214e+07	7.46819e+06	1.1119e+07	7.18476e+06	1.53371e+07	1.52009e+07	8.37755e+06	3.69805e+06	4.11872e+06	8.55962e+07	2.88023e+06	1.11159e+07	7.07204e+06	5.67593e+07	1.31352e+07	1.82531e+07	3.97606e+06	5.41124e+06	2.12832e+07	2.0661e+07	4.89746e+07	4.81643e+06	7.28645e+06	1.77039e+07	4.90967e+06	3.38354e+06	1.06485e+07	8.15573e+06	1.31228e+07	1.38038e+07	4.38283e+07
Com_16875_pos	CAR 14:2	C21 H38 N O4	367.273	6.833	368.281	No results	Invalid mass	No results					187098	383140	1.17755e+06	56188	297366	261814	1.48071e+06	1.67206e+06	1.89684e+06	705224	369925	2.3714e+06	224719	1.14461e+06	60200.4	605634	66872.4	320128	56068.1	78037.4	2.15587e+06	1.88175e+06	186207	374860	648010	1.2611e+06	1.80043e+06	1.19887e+06	2.00005e+06	1.22807e+06	132904	211336	740783	495916	134772	1.3547e+06	3.65173e+06
Com_16885_pos	3-(4-benzyl-5-thioxo-4,5-dihydro-1H-1,2,4-triazol-3-yl)piperidin-2-one	C14 H16 N4 O S	288.101	5.545	289.109	Invalid mass	No results	No results					161209	84960.9	499067	229648	168248	4.24677e+06	4.3237e+07	357738	446723	262279	426682	393303	147031	512883	571029	1.29262e+06	408040	489769	126618	355144	466631	843350	418577	696549	187420	886616	406568	110350	1.36501e+06	405112	369387	289822	767139	228622	397965	607126	5.11452e+06
Com_16891_pos	2-(14,15-Epoxyeicosatrienoyl) glycerol	C23 H38 O5	416.256	6.79	417.263	Invalid mass	No results	No results	Lipids and lipid-like molecules	Glycerolipids	Monoradylglycerols	2-monoacylglycerols	2.10689e+06	1.19357e+07	3.52917e+07	1.10911e+07	1.04224e+07	3.78996e+06	3.44496e+07	2.39675e+07	1.31711e+07	2.45097e+07	9.12857e+06	1.80113e+07	1.06304e+07	2.88098e+07	8.98093e+06	3.70528e+07	1.09233e+07	5.22188e+07	7.0682e+06	8.27512e+06	3.4928e+07	4.10543e+07	1.51901e+07	2.2459e+07	4.7674e+06	2.15608e+07	5.58373e+07	4.39152e+06	6.20733e+06	1.7743e+07	1.59741e+07	9.44613e+06	1.038e+07	8.36646e+06	2.71318e+07	4.39141e+07	2.86217e+07
Com_1689_pos	Coumarin	C9 H6 O2	146.037	5.256	147.045	Full match	No results	Full match	Phenylpropanoids and polyketides	Coumarins and derivatives	Not available	Coumarins and derivatives	1.95849e+07	3.17799e+07	9.63735e+07	1.44596e+08	1.19464e+06	3.29582e+08	2.18972e+08	3.19225e+07	4.38728e+08	5.14521e+07	4.98364e+08	7.39195e+07	1.40796e+07	1.52552e+08	5.76588e+07	2.93942e+08	1.81574e+07	6.21467e+07	1.66474e+07	7.50824e+07	1.63637e+08	1.29445e+08	4.25781e+07	2.39474e+08	1.50045e+07	1.44072e+08	9.1019e+07	2.30731e+07	1.01472e+08	2.9883e+08	1.55909e+07	2.26256e+07	2.41916e+07	2.39477e+07	1.34216e+08	1.02749e+08	5.69422e+08
Com_16929_neg	4,5-diphenyl-2,3-dihydro-1H-pyrazolo[3,4-c]pyridazin-3-one	C17 H12 N4 O	288.102	5.813	287.095	Full match	No results	No results					387307	464478	1.92029e+06	820222	2.2975e+06	971180	2.17765e+06	1.29883e+06	1.10889e+07	1.35622e+06	1.49703e+07	1.92658e+06	4.98219e+06	1.53458e+06	794724	2.45046e+06	957671	1.71497e+06	1.13538e+06	982559	3.78188e+06	2.38254e+06	2.50211e+06	1.4209e+06	750405	1.29383e+07	2.44229e+06	713924	1.9554e+06	1.82157e+06	788696	843896	1.45932e+06	1.56603e+06	1.26308e+06	2.26379e+06	3.29779e+06
Com_16961_neg	15-Epiprostaglandin E1	C20 H34 O5	336.232	5.986	335.225	Invalid mass	No results	No results	Lipids and lipid-like molecules	Fatty Acyls	Eicosanoids	Prostaglandins and related compounds	1.18149e+06	999864	4.5794e+06	8.70752e+06	940109	558232	6.8359e+06	550990	3.49472e+06	595792	5.23993e+06	1.21167e+06	5.48735e+06	2.50108e+06	1.36755e+06	978513	306312	910727	321105	1.47591e+07	1.84997e+06	1.36007e+06	5.87956e+06	2.01491e+06	300345	2.13029e+06	1.30479e+06	4.82474e+06	1.57372e+06	1.07732e+06	1.01651e+06	343187	467759	874760	1.32164e+06	2.73959e+06	1.09055e+07
Com_16979_pos	Arachidonic acid methyl ester	C21 H34 O2	318.258	6.573	301.254	Invalid mass	No results	No results	Lipids and lipid-like molecules	Fatty Acyls	Fatty acid esters	Fatty acid methyl esters	427907	616001	1.94644e+06	1.59877e+06	811875	959641	2.26445e+06	3.00676e+06	2.01744e+06	996162	1.51415e+06	4.36081e+06	812581	3.5112e+06	927120	3.39234e+06	617660	4.46618e+06	625653	645695	3.69265e+06	1.05297e+06	874696	1.20857e+06	577701	3.21658e+06	7.62013e+06	1.17698e+06	1.58192e+06	2.10593e+06	777467	2.14574e+06	1.11009e+06	307702	951621	4.70211e+06	3.33776e+06
Com_1698_pos	4-Methoxycinnamic acid	C10 H10 O3	160.053	5.81	161.061	Invalid mass	No results	No results	Phenylpropanoids and polyketides	Cinnamic acids and derivatives	Cinnamic acids	Cinnamic acids	1.8494e+06	2.08454e+06	1.24028e+07	3.26657e+06	1.2382e+07	7.4849e+06	2.04264e+07	3.86904e+06	2.07616e+07	3.90773e+06	1.58292e+07	1.24492e+07	1.84966e+08	8.70982e+06	7.9552e+06	1.72489e+07	3.09105e+06	4.14578e+06	5.90803e+06	3.24986e+06	3.29535e+06	3.39606e+07	1.18621e+07	5.20103e+06	3.3194e+06	1.11954e+07	9.66558e+06	4.63105e+06	1.91928e+07	1.18508e+07	2.71017e+06	3.76495e+06	4.29131e+06	3.89089e+07	2.92165e+06	5.53485e+06	4.04713e+07
Com_17005_pos	13,14-dihydro-15-keto-tetranor Prostaglandin E2	C16 H26 O5	320.161	6.755	321.169	Invalid mass	No results	No results					987807	959764	6.00618e+06	2.24621e+06	6.82149e+06	6.27713e+06	1.25501e+07	2.41471e+06	5.13279e+06	6.39986e+06	4.59612e+06	3.91131e+06	1.51956e+06	2.73343e+06	7.19703e+06	4.99657e+06	176769	900596	1.65665e+06	7.60788e+06	2.61482e+06	5.96788e+06	2.56182e+06	1.18504e+06	1.25904e+06	7.88622e+06	1.31524e+07	3.63923e+06	2.43209e+06	2.36703e+06	470493	722732	1.18496e+07	3.24126e+06	8.07358e+06	478405	715508
Com_17032_pos	Estazolam	C16 H11 Cl N4	294.069	5.554	295.076	Full match	No results	No results	Organoheterocyclic compounds	Benzodiazepines	1,4-benzodiazepines	1,2,4-triazolo[4,3-a][1,4]benzodiazepines	149774	987983	1.17971e+06	335634	513920	347315	2.20322e+06	1.49657e+06	823548	478102	819647	1.85049e+06	384650	1.49706e+06	435527	3.28945e+06	384228	2.34608e+06	823928	1.86804e+06	4.88629e+06	904266	1.14427e+06	2.24241e+06	416012	1.5205e+06	2.5313e+06	320102	3.61836e+06	3.51577e+06	5.00794e+06	298929	5.83803e+06	612680	1.46157e+06	999580	1.93881e+06
Com_17065_pos	2-(4-fluorophenyl)quinoline	C15 H10 F N	223.081	6.464	224.088	Full match	No results	No results					172604	145979	494618	210436	280790	287372	705196	363711	633584	339034	403093	754586	209510	1.06786e+06	291114	566857	208967	313207	228034	364077	558177	1.01343e+06	707236	314259	245147	630762	665978	281935	415801	445311	180435	281245	297275	254704	437870	554963	760248
Com_17096_neg	PE 16:0_17:1	C38 H74 N O8 P	703.52	9.593	702.513	No results	Invalid mass	No results					1.00238e+06	835430	751927	851662	731186	1.10311e+06	921554	969282	865708	905917	890414	809298	909029	880430	840172	878477	895869	885051	868944	870219	866164	842813	891137	974891	865900	821439	889941	854687	858111	965215	937467	933845	851824	879816	832053	916224	908352
Com_17110_pos	(Methylthio)methylpyrazine	C6 H8 N2 S	140.042	1.694	141.049	Invalid mass	No results	No results					70547.7	138697	255413	210764	173260	909300	1.92247e+06	966680	1.91955e+06	1.17285e+06	899684	283226	205397	341779	179124	271057	111463	1.26971e+06	149345	175907	361726	342390	1.27481e+06	257367	217309	415778	390120	206307	310824	1.23258e+06	624696	761186	230938	171362	251094	1.68786e+06	3.86202e+06
Com_17116_neg	2-(3,4-dimethoxyphenyl)-N-(4-morpholinophenyl)acetamide	C20 H24 N2 O4	356.168	6.352	355.161	Invalid mass	No results	No results					1.67013e+06	599592	1.04497e+07	3.19286e+06	1.99285e+06	4.42903e+06	3.89639e+06	396145	1.98421e+07	5.01606e+06	1.14287e+06	6.57254e+06	264725	2.13479e+06	3.46757e+06	8.0191e+06	1.40514e+06	2.54853e+06	531323	4.10527e+06	1.13937e+07	7.41573e+06	1.20987e+07	1.81597e+06	1.35034e+06	1.16411e+07	2.1389e+07	4.55445e+06	1.00513e+07	435726	319668	1.25655e+06	514395	865675	6.47864e+06	9.16867e+06	1.18122e+07
Com_1711_pos	YNH	C19 H24 N6 O6	432.178	6.929	433.185	Full match	No results	No results					14366.8	30868.4	2.70276e+06	113212	138321	171777	562480	226572	535400	133384	313818	291519	176489	327872	36595.6	1.22048e+06	61864.1	108102	42575.3	83163.4	387405	101351	2.07778e+06	158050	63157.8	5.06247e+07	271402	103548	1.77128e+06	424571	63676.3	64362.2	427834	165665	172616	467493	407159
Com_17120_neg	Aldosterone	C21 H28 O5	360.196	6.29	359.189	Invalid mass	No results	No results	Lipids and lipid-like molecules	Steroids and steroid derivatives	Hydroxysteroids	21-hydroxysteroids	550802	6.99693e+06	1.84344e+07	6.67949e+06	7.90011e+06	7.6513e+06	2.98452e+07	1.42939e+07	1.59837e+07	1.52072e+07	2.16067e+07	2.51165e+07	7.00076e+06	1.40748e+07	3.80082e+06	1.35073e+07	3.61409e+06	1.4462e+07	7.78267e+06	6.16773e+06	7.19095e+06	1.31955e+07	2.05536e+07	8.59157e+06	4.95617e+06	4.47947e+07	2.32336e+07	2.35718e+06	1.30862e+07	2.36264e+07	5.54435e+06	6.30145e+06	1.01401e+07	8.97117e+06	1.3465e+07	4.16467e+07	2.70351e+07
Com_17125_pos	Colchicine	C22 H25 N O6	399.164	5.501	400.171	Invalid mass	No results	No results	Hydrocarbon derivatives	Tropones	Not available	Tropones	1.48488e+07	8.87679e+06	2.18833e+07	1.82332e+07	1.75242e+07	8.29398e+07	3.01869e+07	3.82325e+07	6.73932e+07	1.00708e+07	3.96048e+07	4.00536e+07	8.99756e+06	3.07682e+07	1.05527e+08	2.54921e+07	1.07527e+07	3.03735e+07	8.83475e+06	1.3093e+07	1.64299e+08	3.38405e+07	2.17005e+07	2.03258e+07	3.35991e+07	4.6682e+07	2.94814e+07	1.47147e+07	3.06362e+07	4.408e+07	1.21851e+07	1.17129e+07	1.50655e+07	2.09278e+07	1.33881e+07	5.07873e+07	1.72608e+07
Com_17140_neg	Quinolinic acid	C7 H5 N O4	167.02	3.437	166.013	Invalid mass	No results	No results	Organoheterocyclic compounds	Pyridines and derivatives	Pyridinecarboxylic acids and derivatives	Pyridinecarboxylic acids	238784	195389	678164	299852	105785	280858	639620	394200	560579	318689	506567	380363	303899	2.15379e+07	308372	473620	264072	436658	273058	919734	5.24009e+07	7.10574e+07	491257	386848	3.68667e+06	546767	2.97899e+06	309959	7.10699e+06	382193	273318	275888	319117	263851	342454	514636	1.00113e+06
Com_1715_neg	Lactitol	C12 H24 O11	344.132	5.566	343.124	No results	No results	Full match	Lipids and lipid-like molecules	Fatty Acyls	Fatty acyl glycosides	Fatty acyl glycosides of mono- and disaccharides	7.45196e+06	8.14197e+06	5.74884e+07	4.3669e+06	2.33192e+07	6.09281e+07	6.75564e+07	3.52516e+07	1.43715e+08	1.83702e+07	2.83659e+07	4.35691e+07	1.21699e+07	8.94409e+06	8.63969e+06	7.73588e+06	2.25636e+07	1.28944e+07	2.40457e+07	4.54641e+07	5.28436e+07	3.55528e+07	1.60664e+07	2.68408e+07	4.37412e+07	1.71788e+07	1.27311e+08	7.99512e+06	5.92126e+07	9.80131e+07	2.39597e+07	5.07125e+07	4.04012e+07	3.45278e+07	5.88683e+07	4.71974e+07	4.62067e+07
Com_17161_neg	N-Acetyl-Asp-Glu	C11 H16 N2 O8	304.092	4.749	303.085	No results	No results	Full match	Organic acids and derivatives	Carboxylic acids and derivatives	Amino acids, peptides, and analogues	Dipeptides	734288	6.99428e+06	1.08417e+07	9.41704e+06	1.29265e+07	206810	665157	303010	301543	1.07405e+06	464005	3.11786e+07	6.73772e+06	3.09169e+07	6.90975e+06	2.09971e+07	187473	750822	8.35173e+06	1.24975e+07	2.43342e+07	3.07546e+07	360058	1.9081e+07	1.13448e+07	4.22061e+07	6.17261e+07	1.15219e+07	1.99905e+07	344054	930787	2.20105e+06	1.68106e+07	9.28853e+06	1.54629e+07	666766	967707
Com_17181_neg	D-(-)-Salicin	C13 H18 O7	286.106	5.728	285.099	Full match	No results	No results					471797	575896	2.33586e+06	963352	1.26934e+06	1.04177e+06	2.11069e+06	1.54886e+06	3.00032e+06	1.51961e+06	4.52541e+06	2.27159e+06	843732	1.92404e+06	1.3158e+06	2.32438e+06	2.96853e+06	1.73842e+06	1.62035e+06	1.28427e+06	2.91879e+06	1.61057e+06	2.07088e+06	1.32954e+06	1.20132e+06	2.58351e+06	2.84465e+06	1.7151e+06	1.82218e+06	1.95979e+06	2.24644e+06	1.01403e+06	1.29933e+06	1.34726e+06	1.18302e+06	2.40716e+06	2.84757e+06
Com_17182_pos	Hydrocortisone	C21 H30 O5	362.211	6.28	363.218	No results	No results	Full match	Lipids and lipid-like molecules	Steroids and steroid derivatives	Hydroxysteroids	21-hydroxysteroids	8.72496e+06	1.44626e+07	3.48987e+07	2.02711e+07	7.3911e+06	2.23894e+07	4.2969e+07	1.79581e+07	2.5988e+07	2.8813e+07	3.56571e+07	4.04928e+07	1.19675e+07	1.9957e+07	2.61057e+07	4.43355e+07	9.05723e+06	1.70045e+07	1.37558e+07	3.53874e+07	2.74656e+07	4.19537e+07	2.51124e+07	1.68872e+07	1.27294e+07	4.85911e+07	9.87302e+07	1.48377e+07	2.69435e+07	3.47963e+07	9.5731e+06	1.4995e+07	676842	1.69481e+07	3.01811e+07	2.46916e+07	2.55175e+07
Com_1720_pos	VNH	C15 H24 N6 O5	184.091	5.891	185.098	Invalid mass	No results	No results					305940	2.14508e+06	1.70365e+07	1.09689e+06	5.98365e+06	1.29351e+06	1.14477e+07	4.65859e+06	1.48365e+07	2.82217e+06	1.99973e+06	7.23482e+06	1.31079e+06	3.85295e+06	1.7011e+06	4.15888e+06	1.42047e+06	2.13816e+06	1.36831e+06	2.63834e+06	4.90896e+06	3.76505e+06	5.55342e+06	2.72653e+06	1.52938e+06	3.30813e+06	6.41433e+06	2.66566e+06	3.53658e+06	3.74495e+06	6.02954e+06	1.96981e+06	5.35929e+06	9.4971e+06	4.64566e+06	2.93202e+06	4.05855e+06
Com_17234_pos	Lapachol	C15 H14 O3	242.095	6.234	243.103	Full match	No results	Full match	Lipids and lipid-like molecules	Prenol lipids	Quinone and hydroquinone lipids	Vitamin K compounds	2.75308e+07	6.06557e+06	1.80119e+07	1.47668e+07	4.74677e+07	3.96086e+07	4.02468e+07	2.21495e+07	2.75275e+07	1.98334e+07	3.8799e+07	2.27752e+07	1.15187e+07	1.16671e+07	7.06586e+06	1.15869e+07	9.905e+06	6.16105e+06	8.35651e+06	1.08331e+07	2.72782e+07	1.70438e+07	1.50897e+07	1.44162e+07	5.36361e+06	5.16683e+07	2.62881e+07	2.33499e+07	1.95527e+07	3.22739e+07	2.99422e+07	1.51803e+07	1.74986e+07	1.95929e+07	1.85198e+07	1.13285e+07	1.01157e+07
Com_17237_neg	Mono(2-ethylhexyl) phthalate (MEHP)	C16 H22 O4	278.153	5.896	277.146	Full match	No results	Full match	Benzenoids	Benzene and substituted derivatives	Benzoic acids and derivatives	Benzoic acid esters	3.83232e+06	8.52253e+06	1.11625e+07	7.90439e+06	1.48622e+07	1.64533e+07	1.49372e+07	1.49019e+07	8.70706e+06	3.33364e+07	2.01381e+07	2.94207e+07	6.21868e+06	7.52938e+06	1.95674e+07	1.54621e+07	5.23279e+06	1.08901e+07	1.00702e+07	4.94503e+07	1.78281e+07	5.89385e+06	1.62584e+07	1.19426e+07	1.34381e+07	5.25692e+07	4.86398e+07	1.27013e+07	3.63192e+06	3.21879e+07	1.06181e+07	8.01544e+06	1.71902e+07	5.01184e+06	2.77207e+07	1.43463e+07	7.01457e+06
Com_17258_pos	DPH	C15 H21 N5 O6	367.151	1.409	368.158	Full match	No results	No results					4.03686e+06	2.74417e+06	5.71246e+06	7.26269e+06	8.77918e+06	9.72775e+06	2.87552e+07	1.32873e+07	2.32064e+07	1.32666e+07	1.58738e+07	9.14965e+06	5.59606e+06	1.64859e+07	7.40955e+06	1.495e+07	5.90128e+06	2.72415e+07	5.84449e+06	8.80136e+06	1.24844e+07	1.12996e+07	8.42582e+06	9.61462e+06	5.4478e+06	2.5036e+07	1.47926e+07	6.78447e+06	8.93221e+06	6.83343e+06	1.48643e+07	1.91138e+07	1.02881e+07	5.83907e+06	1.80191e+07	1.37798e+07	7.47572e+06
Com_17272_neg	Adenosine 5'-phosphosulfate	C10 H14 N5 O10 P S	427.023	3.992	426.015	Invalid mass	No results	No results	Nucleosides, nucleotides, and analogues	Purine nucleotides	Purine ribonucleotides	Purine ribonucleoside monophosphates	28371.5	38601.5	131082	90069.4	45279.4	32154.2	66302	43066.6	60148	31392.8	48259.2	133887	222190	192757	44906.1	155591	25645.8	35736.8	51708.6	44503.3	119873	287983	43514	512447	139625	448304	626019	55242.5	1.8446e+07	41991.9	30285.2	28197	369743	64739.4	240783	54546	100161
Com_1727_pos	4-Hydroxy-3-methylbenzoic acid	C8 H8 O3	152.048	5.822	135.045	No results	No results	Full match	Benzenoids	Benzene and substituted derivatives	Benzoic acids and derivatives	Hydroxybenzoic acid derivatives	2.52555e+07	1.52619e+07	2.95221e+07	6.3777e+07	3.17735e+07	5.62132e+07	5.3452e+07	3.22747e+07	6.10394e+07	1.9649e+07	3.53448e+07	3.47085e+07	2.89053e+08	1.02255e+08	2.38905e+07	3.97814e+07	1.71626e+07	2.1012e+07	2.80023e+07	2.94455e+07	4.53087e+07	7.60928e+07	3.33906e+07	3.73086e+07	4.15285e+07	5.62265e+07	3.94248e+07	2.97039e+07	2.15952e+08	4.99506e+07	2.24731e+07	1.90408e+07	3.44578e+07	8.58067e+07	4.03862e+07	3.72407e+07	8.76895e+07
Com_17311_pos	1,2-di(1-phenylethylidene)hydrazine	C16 H16 N2	236.132	5.252	237.14	Full match	No results	No results					45689.8	80617.9	259977	116140	120949	127321	235109	145020	247502	187082	221600	270471	111084	410110	129658	300055	184262	191407	95004.7	137333	298105	224083	221042	198324	151333	628189	421292	101247	293895	223424	78557.2	112685	136605	280746	196361	269501	411160
Com_1732_pos	Isotretinoin	C20 H28 O2	300.21	6.334	301.218	Full match	Full match	Full match	Lipids and lipid-like molecules	Prenol lipids	Retinoids	Retinoids	3.64379e+06	4.60356e+06	1.3837e+07	9.91677e+06	5.95485e+06	1.10956e+07	2.05389e+07	1.31631e+07	8.42901e+07	9.24607e+06	1.68194e+07	1.50281e+07	8.76674e+06	1.78225e+07	6.86977e+06	8.82036e+07	1.77218e+07	1.32757e+07	4.63265e+06	1.38469e+07	2.23793e+07	2.67445e+07	6.71549e+08	1.3885e+07	4.98542e+06	2.23042e+07	2.9576e+07	8.89062e+06	1.50737e+07	2.17143e+07	6.05453e+06	7.43033e+06	7.35275e+06	5.04522e+06	1.14847e+07	4.61666e+07	3.10461e+07
Com_17343_neg	N4-Acetylsulfamethoxazole	C12 H13 N3 O4 S	295.065	5.303	294.057	Invalid mass	No results	No results	Benzenoids	Benzene and substituted derivatives	Benzenesulfonamides	Benzenesulfonamides	1.28236e+06	742495	2.89023e+06	1.73325e+06	1.81554e+06	1.63653e+07	3.7153e+06	4.23289e+06	3.91064e+06	1.13603e+06	3.90506e+06	5.14663e+06	1.31398e+06	4.93527e+06	2.43488e+06	1.97991e+06	1.88039e+06	4.56105e+07	1.09295e+06	1.4587e+06	3.16335e+06	2.20249e+06	4.41623e+06	1.60373e+06	1.37959e+06	3.06208e+06	3.39544e+06	822315	2.87923e+06	5.05525e+06	2.13673e+06	2.43041e+06	1.57478e+06	2.14464e+06	1.77322e+06	3.93098e+06	6.76823e+06
Com_17358_pos	2-morpholino-1-phenyl-1-ethanol	C12 H17 N O2	189.116	5.274	190.124	Invalid mass	No results	No results					581378	668622	3.60898e+06	614485	975135	966925	2.18149e+06	3.42518e+06	1.51961e+06	1.46713e+06	2.33834e+06	1.37594e+07	2.9948e+06	3.28577e+06	996727	8.45988e+06	2.29418e+06	2.18384e+06	1.08562e+06	1.17399e+06	4.20996e+06	1.06388e+07	2.33241e+06	1.72187e+06	1.46739e+06	5.61983e+06	3.21915e+06	785696	4.33494e+07	1.63176e+06	651323	777597	1.04736e+06	2.00457e+06	1.56073e+06	1.56365e+06	8.19133e+06
Com_17383_neg	N,N-Dimethylarginine	C8 H18 N4 O2	202.144	1.353	201.136	No results	Full match	Full match	Organic acids and derivatives	Carboxylic acids and derivatives	Amino acids, peptides, and analogues	Arginine and derivatives	2.26228e+07	1.55704e+07	8.68716e+06	3.45664e+07	1.26575e+07	4.10027e+07	2.79816e+07	3.98943e+07	4.33589e+07	2.74179e+07	2.34116e+07	2.74378e+07	1.09893e+07	1.87122e+07	2.43863e+07	9.26625e+06	1.52781e+07	2.19814e+07	1.72236e+07	1.64119e+07	1.37528e+07	1.3205e+07	3.1885e+07	1.62625e+07	1.85669e+07	1.14483e+07	2.84129e+07	2.51764e+07	2.00871e+07	2.24089e+07	2.17625e+07	4.10034e+07	1.24671e+07	1.21422e+07	3.54627e+07	2.21362e+07	3.50924e+07
Com_17384_neg	Glycine anhydride	C4 H6 N2 O2	114.042	1.354	113.035	Invalid mass	No results	No results	Organic acids and derivatives	Carboxylic acids and derivatives	Amino acids, peptides, and analogues	Alpha amino acids and derivatives	9.19097e+06	1.21909e+07	2.11438e+07	1.43442e+07	1.84261e+07	1.16331e+07	4.74827e+07	1.7684e+07	2.20281e+07	1.85694e+07	3.23301e+07	2.44758e+07	1.8498e+07	6.10488e+07	2.04261e+07	2.09266e+07	1.30719e+07	1.56871e+07	1.56706e+07	2.53427e+07	2.47353e+07	2.51299e+07	1.48854e+07	2.54607e+07	2.45508e+07	3.48418e+07	3.93314e+07	2.15459e+07	2.00011e+07	1.48358e+07	1.5936e+07	2.68657e+07	2.05638e+07	2.1017e+07	4.1117e+07	2.34627e+07	2.86932e+07
Com_17417_pos	Verrucarol	C15 H22 O4	266.153	6.45	267.16	Full match	No results	No results	Lipids and lipid-like molecules	Prenol lipids	Sesquiterpenoids	Trichothecenes	3.48142e+06	6.85409e+06	4.86296e+07	2.18325e+07	6.48424e+07	6.25152e+06	1.51098e+07	3.08322e+07	1.91883e+07	1.1409e+07	1.41005e+07	2.27423e+07	5.17726e+06	4.29962e+06	1.73651e+07	1.78332e+07	2.46972e+06	6.4527e+06	7.50219e+06	1.56137e+07	2.33659e+07	2.49196e+07	1.18329e+07	6.39423e+06	6.5094e+06	6.68963e+07	5.50171e+07	2.05125e+07	1.79036e+07	1.41222e+07	1.57794e+07	2.06846e+06	1.70796e+07	1.3221e+07	1.73215e+07	1.08234e+07	1.76306e+07
Com_17427_pos	2'-Deoxyadenosine	C10 H13 N5 O3	251.103	3.937	252.11	Full match	No results	Full match	Nucleosides, nucleotides, and analogues	Purine nucleosides	Purine 2'-deoxyribonucleosides	Purine 2'-deoxyribonucleosides	66046.7	755616	4.32772e+06	5.42114e+06	3.97973e+06	68045.2	5.33826e+06	4.9939e+06	9.78057e+06	94260.4	2.87646e+06	2.02513e+07	3.87728e+06	4.86741e+07	1.61672e+06	3.54709e+07	73140.7	4.31378e+06	2.47578e+06	2.36909e+06	4.39019e+06	8.95825e+06	1.13469e+06	6.4464e+06	3.65697e+06	6.32328e+06	9.85675e+06	2.98502e+06	2.91598e+06	2.53327e+06	66206.4	63610.7	548980	7.7336e+06	1.6274e+06	1.22642e+06	3.03579e+06
Com_17439_neg	S-Sulfo-L-cysteine	C3 H7 N O5 S2	200.977	1.293	199.97	No results	Full match	Full match	Organic acids and derivatives	Carboxylic acids and derivatives	Amino acids, peptides, and analogues	S-sulfo-L-cysteines	1.19758e+07	1.25197e+07	7.05225e+06	5.36085e+06	8.50613e+06	1.31416e+07	1.44719e+07	5.62837e+07	2.10859e+07	2.48785e+07	2.71485e+07	1.64694e+07	2.34744e+07	1.4771e+07	2.10121e+07	3.77692e+07	1.1156e+07	4.5102e+07	2.04816e+07	1.14403e+07	2.67886e+07	9.57016e+06	4.01435e+07	1.41102e+07	8.32893e+06	9.94932e+06	2.3194e+07	1.02718e+07	2.29463e+07	2.88475e+07	2.07074e+07	1.52427e+07	1.76505e+07	5.31176e+06	1.8879e+07	4.39323e+07	3.59471e+06
Com_17446_neg	4-Hexylresorcinol	C12 H18 O2	148.126	6.277	193.124	Invalid mass	No results	No results	Benzenoids	Phenols	Benzenediols	Resorcinols	6.67102e+06	2.30564e+06	7.35426e+06	1.77823e+07	3.01776e+07	2.67852e+07	2.96061e+07	1.26609e+07	8.47822e+06	1.70254e+07	4.88101e+07	1.33111e+07	4.53856e+06	4.50665e+06	2.13995e+07	1.36048e+07	5.00586e+06	7.51241e+06	8.77231e+06	2.18419e+07	1.7228e+07	2.97672e+07	1.13614e+07	6.87391e+06	6.68345e+06	1.71172e+07	2.77273e+07	9.68711e+06	1.57285e+07	6.85819e+06	3.62662e+06	3.85189e+06	2.81048e+07	6.74999e+06	2.18322e+07	5.59022e+06	9.94368e+06
Com_1745_neg	L-Histidine	C6 H9 N3 O2	155.07	1.239	154.062	Full match	Full match	Full match	Organic acids and derivatives	Carboxylic acids and derivatives	Amino acids, peptides, and analogues	Histidine and derivatives	4.80993e+07	1.13569e+08	6.81082e+07	8.05371e+07	6.09773e+07	9.69859e+07	9.11432e+07	1.03308e+08	9.32974e+07	6.28142e+07	1.45475e+08	3.85743e+08	9.26326e+07	2.51263e+08	9.07649e+07	1.71872e+08	7.72008e+07	1.66489e+08	1.88361e+08	1.08384e+08	6.24902e+08	1.37317e+08	7.94276e+07	1.17509e+08	9.88216e+07	3.15759e+08	1.01813e+09	1.04935e+08	2.96038e+08	1.19094e+08	1.12253e+08	9.33568e+07	2.44836e+08	4.65164e+07	6.35702e+08	1.72981e+08	1.45308e+08
Com_17461_neg	L-Dopa	C9 H11 N O4	197.07	4.926	196.062	Full match	Full match	Full match	Organic acids and derivatives	Carboxylic acids and derivatives	Amino acids, peptides, and analogues	Tyrosine and derivatives	992868	903533	2.02001e+06	4.88823e+06	3.02167e+06	2.26495e+06	8.54986e+06	778547	789161	3.01841e+06	3.98892e+06	6.08062e+06	1.61259e+06	3.84282e+06	1.34029e+06	2.4592e+06	1.09678e+06	2.01556e+06	1.4663e+06	1.45918e+06	1.97068e+06	2.95171e+06	5.8761e+06	5.41261e+06	6.51114e+06	4.31642e+06	1.62099e+06	1.21653e+06	1.31456e+06	3.70551e+06	669229	1.25278e+06	1.21695e+06	3.18612e+06	1.65517e+06	1.52195e+06	1.78651e+06
Com_17463_pos	2-(3,5-dimethyl-1H-pyrazol-4-yl)-5-methoxybenzoic acid	C13 H14 N2 O3	246.102	5.896	247.109	Full match	No results	Full match					2.1259e+06	5.58768e+06	8.94825e+06	2.15088e+06	2.66339e+06	3.17704e+06	1.01014e+07	4.82605e+06	3.95027e+06	3.34986e+06	7.62065e+06	5.30405e+06	6.63222e+06	6.5464e+06	3.58469e+06	1.3465e+07	2.81762e+06	8.52476e+06	1.77687e+06	2.29982e+06	5.47841e+06	1.04878e+07	4.37691e+06	5.58353e+06	3.56991e+06	1.26913e+07	9.23063e+06	2.0486e+06	2.55953e+07	3.11184e+06	2.19313e+06	2.60997e+06	2.6627e+06	3.04153e+06	4.79037e+06	2.68055e+06	3.88312e+07
Com_17464_pos	Berberine	C20 H17 N O4	335.117	5.479	336.125	Full match	No results	No results	Alkaloids and derivatives	Protoberberine alkaloids and derivatives	Not available	Protoberberine alkaloids and derivatives	315045	222559	1.19236e+06	354333	449323	468082	3.587e+06	1.05003e+06	1.01585e+06	577264	3.72243e+06	995166	361440	2.1997e+06	811588	1.39185e+06	1.3094e+06	1.26122e+06	414571	479482	1.09672e+06	993304	1.23708e+06	853728	5.23366e+06	6.98806e+06	1.23867e+06	293095	3.7307e+06	1.37556e+06	538517	562106	736461	672005	504482	4.04433e+06	2.10192e+06
Com_17479_pos	5-fluoro AB-PINACA N-(4-hydroxypentyl) metabolite	C18 H25 F N4 O3	386.174	6.577	387.182	Invalid mass	No results	No results	Organic acids and derivatives	Carboxylic acids and derivatives	Amino acids, peptides, and analogues	N-acyl-alpha amino acids and derivatives	39858.6	48917.3	1.0121e+06	63339.4	57223.2	74469.6	113399	53771.3	144048	175313	264214	168833	55991	145313	42421.8	102819	42046.9	47323	26719.2	55532	67237.6	128373	154110	48414.4	72685.8	4.27942e+06	124427	57024.8	1.19669e+06	130807	23688	47485.4	927770	70615	54301.5	107905	98753.5
Com_17484_neg	β-Estradiol-17β-glucuronide	C24 H32 O8	448.212	6.343	447.205	Invalid mass	No results	No results	Lipids and lipid-like molecules	Steroids and steroid derivatives	Steroidal glycosides	Steroidal glycosides	201081	197495	538964	252698	282474	264998	769424	526988	2.24097e+06	392894	500160	874930	292361	1.8805e+06	269940	2.20069e+06	442916	507785	233555	341587	497111	1.03509e+06	2.81873e+07	367790	1.53317e+06	1.9991e+07	742205	289361	3.35214e+06	505623	285241	332651	335615	700482	388265	5.32297e+06	4.97662e+06
Com_17501_pos	Desmethyldoxepin	C18 H19 N O	265.148	6.186	266.155	Full match	No results	No results	Organoheterocyclic compounds	Benzoxepines	Dibenzoxepines	Dibenzoxepines	199142	280287	1.67721e+06	655333	584196	427465	1.33223e+06	768107	1.57518e+06	657792	800253	1.4656e+06	325782	7.01589e+07	632295	1.04797e+06	269727	948915	323949	509529	1.39515e+06	1.24437e+06	1.28618e+06	599622	443645	1.35858e+06	1.8953e+06	477576	750885	1.12096e+06	308732	466326	641965	561126	619153	1.37372e+06	1.45541e+06
Com_17516_pos	Bicyclo Prostaglandin E2	C20 H30 O4	356.196	5.561	357.203	Invalid mass	No results	No results	Lipids and lipid-like molecules	Fatty Acyls	Eicosanoids	Prostaglandins and related compounds	141678	147995	4.39978e+06	337921	1.55848e+06	1.90132e+06	598092	503886	641430	701467	625477	1.07491e+06	199534	2.02681e+06	1.7787e+06	3.90912e+06	377071	1.52041e+06	209951	1.213e+06	4.80952e+06	1.63901e+06	4.30945e+06	509136	274717	5.82014e+06	2.73947e+07	2.00856e+06	2.65948e+06	8.7595e+06	248273	1.17958e+07	4.82212e+06	361922	5.16785e+06	1.44733e+06	6.30529e+06
Com_1751_neg	Sinapinic acid	C11 H12 O5	224.069	5.162	223.062	Full match	Full match	No results	Phenylpropanoids and polyketides	Cinnamic acids and derivatives	Hydroxycinnamic acids and derivatives	Hydroxycinnamic acids	1.17502e+06	1.67324e+07	5.84836e+07	7.0462e+06	3.36876e+06	3.02158e+06	7.2987e+07	1.59533e+06	1.78063e+06	1.25616e+06	9.16684e+07	1.38103e+07	7.05403e+06	1.05574e+07	7.51055e+06	1.84257e+07	7.5296e+06	1.70654e+07	5.87053e+06	5.04852e+06	4.33946e+07	3.66529e+07	1.09771e+07	1.00687e+07	8.33045e+06	1.57491e+07	1.05588e+08	3.15952e+06	3.52604e+07	3.34206e+08	1.88465e+06	3.74686e+06	1.0157e+08	2.62197e+07	9.72318e+06	9.73292e+06	4.08309e+07
Com_17522_pos	(5S)-5-hydroxy-1,7-diphenylheptan-3-one	C19 H22 O2	264.153	6.785	265.16	Invalid mass	No results	No results					7.59717e+06	2.50533e+06	3.53821e+06	8.25272e+06	3.99962e+06	2.19468e+07	1.33902e+07	3.60768e+06	6.19935e+06	3.63761e+06	1.16962e+07	6.01432e+06	2.28769e+06	2.13276e+07	9.24248e+06	7.62799e+06	2.92768e+06	1.3584e+06	3.29194e+06	8.60352e+06	3.65622e+06	1.14597e+07	1.38352e+06	3.33756e+06	1.78839e+06	8.53323e+06	7.7663e+06	3.88445e+06	5.03075e+06	1.54443e+06	4.10978e+06	3.10024e+06	2.39004e+07	3.73454e+06	1.75502e+07	1.00612e+06	1.11049e+06
Com_17554_pos	N-cyclohexyl-6,7-dimethoxyquinazolin-4-amine	C16 H21 N3 O2	287.161	2.187	288.168	Invalid mass	No results	No results					616590	827262	524588	704043	793263	514756	772744	468509	563710	742203	674298	348616	481512	473314	601027	509681	623288	748378	877539	743887	772294	635984	692074	494888	949501	496567	414604	810190	464952	735120	590635	545990	534515	695047	699928	788848	887324
Com_17583_pos	All-Trans-13,14-Dihydroretinol	C20 H32 O	288.247	6.04	289.254	No results	No results	Full match					1.58376e+06	1.88604e+06	1.16597e+07	3.25758e+06	4.27711e+06	5.3648e+06	1.45243e+07	6.22101e+06	3.06338e+07	7.33364e+06	2.2477e+07	1.53442e+07	3.93615e+06	1.06172e+07	4.08246e+06	4.19759e+07	5.03861e+06	1.63545e+07	2.85189e+06	9.25155e+06	1.1167e+07	3.29046e+07	7.58111e+06	5.05587e+06	4.28037e+06	2.20442e+07	1.13937e+07	6.50183e+06	1.30681e+07	1.3166e+07	3.23362e+06	4.00894e+07	4.90575e+06	4.65997e+06	6.15143e+06	8.90041e+06	3.21167e+07
Com_17587_pos	5-Fluoro-2-[(3S)-1-(2-methylbenzyl)-3-pyrrolidinyl]-1H-benzimidazole	C19 H20 F N3	309.16	5.495	310.168	Invalid mass	No results	No results	Organoheterocyclic compounds	Benzimidazoles	Not available	Benzimidazoles	186501	274551	1.50583e+06	554623	508925	590342	1.80595e+06	1.88477e+06	1.63747e+06	941900	1.34732e+06	1.10943e+06	281328	2.01489e+06	715038	1.36863e+06	469309	2.03524e+06	396588	459112	735914	756548	2.32433e+06	597051	587137	1.72461e+06	1.2139e+06	321216	3.40033e+06	1.41982e+06	429903	373440	634052	772413	459549	2.39408e+06	7.18637e+06
Com_17588_pos	GKK	C14 H29 N5 O4	331.216	6.389	332.223	Invalid mass	No results	No results					384226	581907	601580	365921	616332	472619	2.16237e+06	2.52412e+06	7.60113e+06	764092	594383	2.97589e+06	607034	2.61244e+06	631523	1.47008e+06	555466	2.29081e+06	573450	759558	1.07444e+07	1.31615e+06	1.687e+06	484516	592907	2.26146e+06	2.15573e+06	727599	1.53429e+06	847200	674380	580787	1.02936e+06	470270	688254	3.17573e+06	4.53207e+07
Com_17589_neg	Delta-Tridecalactone	C13 H24 O2	212.178	6.882	211.171	No results	No results	Full match	Organoheterocyclic compounds	Lactones	Delta valerolactones	Delta valerolactones	2.09052e+06	243471	1.30991e+06	2.46029e+06	1.82703e+06	9.72925e+06	1.49335e+07	1.77615e+06	3.7565e+06	1.46614e+06	4.7067e+06	2.32486e+06	418692	583722	4.3208e+06	3.05687e+06	1.0747e+06	286340	329259	2.69026e+06	592419	1.01571e+07	1.37986e+06	1.33485e+06	144862	3.18786e+06	5.05556e+06	828956	2.32786e+06	395234	694539	686241	1.36413e+07	1.04633e+06	9.10638e+06	291206	1.04966e+06
Com_17590_neg	Estrone	C18 H22 O2	316.165	5.44	315.158	Invalid mass	No results	No results	Lipids and lipid-like molecules	Steroids and steroid derivatives	Estrane steroids	Estrogens and derivatives	2.8052e+06	2.90903e+06	4.17169e+07	8.10862e+06	1.18214e+07	2.28221e+07	1.19417e+07	1.95364e+07	1.45007e+07	1.6181e+07	1.40616e+07	9.38454e+06	6.05155e+06	1.14699e+07	1.15214e+07	1.86216e+07	4.77016e+06	1.87084e+07	1.21447e+07	3.94698e+07	1.17284e+07	1.63068e+07	1.44406e+07	1.82094e+07	9.09178e+06	1.72896e+07	1.57508e+07	1.3614e+07	7.10886e+06	3.26052e+07	8.10785e+06	8.13909e+06	2.55268e+07	1.04153e+07	1.57785e+07	1.43827e+07	1.62348e+07
Com_17590_pos	4-[1-(dimethylamino)ethylidene]-2-phenyl-1,3-oxazol-5(4H)-one	C13 H14 N2 O2	252.087	5.616	253.094	Invalid mass	No results	No match					1.16575e+06	885438	3.27361e+06	2.46759e+06	3.3721e+06	8.50282e+06	4.81278e+06	1.72542e+07	1.4348e+07	3.32427e+06	3.3669e+06	8.7269e+06	1.33896e+06	1.36185e+07	2.5033e+06	7.35577e+06	1.49254e+06	5.98644e+06	2.37202e+06	1.70054e+06	1.0326e+07	1.08361e+07	9.46098e+06	3.15809e+06	3.02963e+06	5.79358e+06	4.08174e+06	874665	1.53385e+07	1.00245e+07	1.47662e+06	6.58204e+06	2.0775e+06	1.48926e+06	4.05666e+06	1.37539e+07	7.44307e+06
Com_17651_pos	Methyl Violet	C24 H27 N3	357.216	5.25	358.223	Invalid mass	No results	No results					233490	292788	2.76415e+06	620802	700732	554068	2.11998e+06	608678	914054	699921	798090	1.06194e+06	401485	1.68619e+06	619460	3.78117e+06	812268	768339	377635	804869	1.13163e+06	3.42697e+06	848292	756450	1.01442e+06	5.39918e+06	2.58473e+06	777476	1.15563e+06	866411	286806	420242	2.89863e+06	1.36977e+06	985874	1.03986e+06	1.67485e+06
Com_17680_pos	4-(4-methylbenzyl)-1lambda~6~,4-thiazinane-1,1-dione	C12 H17 N O2 S	239.097	4.395	240.104	Full match	No results	No results					249019	202200	1.39538e+07	230279	196280	253385	378906	262399	347775	315639	343387	1.17375e+06	265178	1.70852e+06	2.1734e+06	1.27051e+06	306353	286138	202907	220140	2.78209e+06	1.35649e+06	328532	269974	2.48781e+06	332752	2.52333e+06	205225	725903	284082	246590	255158	265826	214648	1.01129e+06	316704	3.37333e+06
Com_17717_pos	1-(3,4-dimethylphenyl)-3-piperidinopyrrolidine-2,5-dione	C17 H22 N2 O2	286.17	6.089	287.177	Invalid mass	No results	No results					218490	3.31824e+06	2.82808e+06	7.16872e+06	405340	480282	1.667e+07	1.26993e+06	1.42294e+07	3.04269e+06	883285	1.01155e+06	3.18665e+07	2.08626e+06	1.0555e+06	1.36687e+07	528066	4.58161e+06	295757	929044	2.57739e+06	1.43058e+06	1.48311e+06	771802	2.94345e+06	1.25103e+06	2.94644e+06	483600	1.48203e+06	1.58969e+06	434206	507451	813123	640871	1.48884e+06	1.60101e+06	1.19781e+07
Com_1773_pos	3-hydroxy-N-(1-hydroxy-4-methylpentan-2-yl)-5-oxo-6-phenylhexanamide	C18 H27 N O4	321.195	5.111	322.203	Full match	No results	No results					1316.31	2014.31	8304.61	3694.23	2874.07	3230.23	8043.97	3882.11	6435.94	3980.06	6808.02	6082.46	2616.44	8531.54	3859.99	8030.88	2513.48	5183.31	2037.41	3490.91	7486.93	7364.77	9833.11	6195.46	3979.03	11362.2	7583.95	2581.87	6242.77	6485.12	2151.16	2822.64	2907.27	5492.29	4406.45	6839.16	10257.9
Com_17763_neg	N'-[2-(3-methoxyphenyl)acetyl]-6-quinoxalinecarbohydrazide	C18 H16 N4 O3	336.123	5.389	335.116	Full match	No results	No results					959670	868497	2.81017e+06	1.59559e+06	2.15291e+06	1.05777e+06	2.59774e+06	4.85906e+06	3.90246e+06	765926	3.0738e+06	3.25085e+06	1.33702e+06	4.65312e+06	3.97411e+06	7.24551e+06	1.33563e+06	6.06615e+06	1.10961e+06	1.09065e+06	4.19876e+06	5.83143e+06	3.46429e+06	6.55037e+06	1.0092e+06	7.00495e+06	6.26527e+06	738967	2.84977e+06	2.7466e+06	1.78473e+06	2.09865e+06	1.74785e+06	1.02054e+06	1.47017e+06	2.24894e+06	5.42851e+06
Com_17780_neg	Deoxyguanosine	C10 H13 N5 O4	267.097	1.345	266.09	No results	No results	Full match	Nucleosides, nucleotides, and analogues	Purine nucleotides	Purine deoxyribonucleotides	Purine 2'-deoxyribonucleoside monophosphates	4.01685e+07	1.88854e+06	3.19908e+06	5.53155e+06	962951	1.03707e+07	1.40427e+07	1.85675e+07	8.70656e+07	1.43821e+07	1.20217e+07	9.51466e+06	1.18952e+07	8.30459e+06	4.76213e+06	3.53628e+06	2.53409e+06	1.47735e+07	8.9746e+06	3.94635e+06	1.37157e+07	1.10432e+07	1.76971e+07	5.33798e+06	6.35587e+06	5.47521e+06	1.04377e+07	1.72205e+06	7.72383e+06	1.52747e+07	2.85995e+06	2.16643e+06	6.88178e+06	9.17218e+06	8.24031e+06	1.81035e+07	2.03136e+07
Com_17788_neg	N1-(4-bromo-1H-pyrazol-5-yl)-2,2-dichloroacetamide	C5 H4 Br Cl2 N3 O	233.944	1.177	270.893	Invalid mass	No results	No results					5.47497e+07	7.1532e+07	1.27235e+07	2.24796e+07	1.86874e+07	6.79914e+07	3.91168e+07	5.55247e+07	5.18603e+07	2.62168e+07	4.88157e+07	1.73802e+07	6.7037e+07	1.97087e+07	6.74253e+07	1.69349e+07	3.45365e+07	2.69099e+07	4.48825e+07	1.22796e+07	7.60877e+06	1.99975e+07	5.42603e+07	1.44023e+07	1.96017e+07	2.04045e+07	1.1583e+07	3.03852e+07	3.28008e+07	4.409e+07	5.19988e+07	7.74066e+07	6.17831e+07	4.03444e+07	2.991e+07	5.01844e+07	4.95456e+07
Com_17818_pos	Isoxanthopterin	C6 H5 N5 O2	179.042	1.445	180.049	No results	Invalid mass	No results	Organoheterocyclic compounds	Pteridines and derivatives	Pterins and derivatives	Pterins and derivatives	3.36789e+06	2.33608e+06	5.52011e+06	1.84889e+06	1.81868e+06	1.23814e+07	1.75539e+07	2.34042e+07	2.96399e+07	1.9668e+07	7.76962e+06	5.97716e+06	2.73592e+06	5.3968e+06	2.02372e+06	4.0698e+06	5.8042e+06	1.21705e+07	2.78392e+06	3.85097e+06	1.11089e+08	2.25824e+06	1.22865e+07	6.32262e+06	3.47652e+06	8.88231e+06	9.45987e+06	1.33816e+06	6.67241e+06	1.86108e+07	1.2311e+07	1.12902e+07	1.06881e+07	2.21913e+06	3.09596e+06	1.58153e+07	1.86315e+07
Com_1781_neg	4-oxo-4,5,6,7-tetrahydrobenzo[b]furan-3-carboxylic acid	C9 H8 O4	134.037	4.942	179.035	Invalid mass	No results	No results					3.23163e+07	2.43462e+07	5.41766e+07	1.66903e+07	1.26022e+08	2.72978e+07	2.59988e+08	2.12571e+07	3.5718e+07	3.33009e+08	8.05964e+07	8.57675e+07	3.21519e+07	3.25096e+08	7.42598e+07	7.891e+07	1.15738e+07	5.61088e+07	1.87839e+07	2.29396e+07	7.54866e+07	3.53937e+07	9.06805e+07	3.6112e+08	3.40897e+08	7.39674e+07	4.87522e+07	9.43401e+06	2.76448e+07	3.12552e+07	1.10372e+07	1.24506e+07	1.17359e+07	3.15169e+07	1.78679e+07	2.88832e+07	8.36573e+07
Com_17869_pos	1-(7-methoxy-2-oxo-2H-chromen-8-yl)-3-methyl-2-oxobutyl acetate	C17 H18 O6	340.096	6.063	341.103	Invalid mass	No results	No results					72411.1	164023	728516	208016	991256	1.38935e+06	846372	311393	1.95023e+06	312573	623413	889686	1.00274e+07	1.62977e+06	224986	1.94632e+06	127898	347520	162628	204740	522756	2.96807e+06	490601	315604	389657	620522	700222	318318	9.02633e+06	765997	146641	198277	407293	3.10619e+06	251121	529543	5.1483e+06
Com_17892_pos	N-Methyldioctylamine	C17 H37 N	255.294	7.02	256.301	Full match	No results	No results					1.03579e+07	6.64003e+06	6.59205e+06	5.13244e+06	6.52802e+06	9.95636e+06	8.37319e+06	9.78368e+06	1.08753e+07	9.0087e+06	8.00973e+06	7.11295e+06	9.69485e+06	6.59959e+06	6.97321e+06	6.35612e+06	7.62423e+06	8.0151e+06	5.97965e+06	5.62251e+06	1.51976e+07	7.38926e+06	1.01064e+07	6.12284e+06	5.86732e+06	6.51909e+06	8.51593e+06	6.5994e+06	5.71137e+06	8.77159e+06	8.42475e+06	1.0188e+07	9.7161e+06	6.00823e+06	5.41931e+06	8.28937e+06	9.32372e+06
Com_1796_pos	Harmaline	C13 H14 N2 O	214.112	5.474	215.119	Full match	No results	No results	Alkaloids and derivatives	Harmala alkaloids	Not available	Harmala alkaloids	3582.62	28830.4	84777.7	16281.7	78419.8	75355.7	158298	17629.9	148727	415310	51966.7	107235	99642.8	74434	38982.6	191290	43977.3	86776.5	47851.1	102804	147929	174312	97198.9	70924.3	132671	80863.5	110162	54704.3	2.82633e+07	72807.2	20972.6	54413.1	75864.9	42231.6	111822	72397.9	602084
Com_17979_pos	3-(3-pyridyl)-2-(2-thienyl)acrylonitrile	C12 H8 N2 S	212.042	1.295	213.049	Invalid mass	No results	No results					6.35014e+06	9.17271e+06	9.3301e+06	9.1845e+06	1.97788e+07	4.32289e+06	2.04172e+07	4.69458e+06	4.01255e+06	2.79822e+07	5.1178e+06	1.52887e+07	1.34608e+07	2.22849e+07	1.39807e+07	1.70013e+07	1.7878e+07	1.09908e+07	9.5219e+06	1.9963e+07	1.4621e+07	7.20224e+06	3.99992e+06	1.40195e+07	2.03067e+07	3.04939e+07	2.29411e+07	1.47274e+07	1.48537e+07	3.0551e+06	1.3003e+07	1.06114e+07	9.78631e+06	2.73668e+07	3.10986e+07	2.9927e+06	7.1789e+06
Com_17989_pos	(5-methyl-3-isoxazolyl)[4-(5-propyl-2-pyrimidinyl)piperazino]methanone	C16 H21 N5 O2	149.071	5.234	150.078	Invalid mass	No results	No results					4.49125e+06	6.60301e+06	2.09079e+07	1.28866e+07	1.38841e+07	2.03665e+07	2.07031e+07	1.79126e+07	6.04604e+07	1.46407e+07	6.79048e+06	3.26437e+07	1.19506e+07	2.72862e+07	1.07861e+07	1.80944e+07	3.55911e+06	1.76486e+07	1.05522e+07	1.31248e+07	3.53695e+07	2.60607e+07	2.91815e+07	2.05832e+07	1.59225e+07	3.97959e+07	3.47428e+07	1.41553e+07	1.64929e+07	2.13434e+07	1.39548e+07	1.53051e+07	1.96141e+07	7.56865e+06	1.65887e+07	3.31213e+07	3.09945e+07
Com_17990_neg	aminoimidazole carboxamide ribonucleotide	C9 H15 N4 O8 P	338.063	1.437	337.055	No results	No results	Full match					2.49752e+07	7.92866e+06	4.66669e+06	1.60161e+07	6.62274e+06	1.59986e+07	7.5909e+06	4.19791e+07	1.32748e+07	1.76004e+07	1.59033e+07	1.52508e+06	1.24808e+07	8.1158e+06	1.36069e+07	1.11041e+07	4.1198e+07	4.80366e+06	6.24293e+06	3.85569e+06	3.48286e+06	6.97361e+06	1.44143e+07	1.16083e+07	1.18699e+07	2.76651e+06	2.78727e+07	1.33006e+07	8.77444e+06	4.45425e+07	2.06645e+07	3.84293e+07	1.83002e+07	7.64581e+06	2.18394e+07	5.38975e+07	2.34839e+07
Com_17998_neg	2-(4-oxo-4H-chromen-3-yl)-2,3,4,5-tetrahydro-1,5-benzothiazepin-4-one	C18 H13 N O3 S	323.063	5.055	322.056	Full match	No results	No results					177121	505454	3.8761e+06	625151	1.45813e+06	685409	1.1923e+06	1.58956e+06	1.68273e+06	458030	1.32611e+06	4.62517e+06	3.02953e+06	1.11645e+06	830529	1.75414e+06	323366	764782	481543	1.71391e+06	4.62982e+06	4.91277e+06	824271	1.8086e+06	523873	2.35109e+06	1.45799e+06	563061	821417	1.0624e+06	377292	321420	619307	4.27159e+06	1.15219e+06	1.53039e+06	2.19487e+06
Com_18001_pos	Benzoylecgonine	C16 H19 N O4	289.136	5.227	290.143	Invalid mass	No results	No results	Benzenoids	Benzene and substituted derivatives	Benzoic acids and derivatives	Benzoic acid esters	462108	578882	2.5169e+07	873451	869055	5.34778e+06	2.17029e+06	1.20452e+06	1.88355e+06	1.38574e+06	1.72471e+06	2.16466e+06	794340	3.34199e+06	962297	2.15315e+06	1.79166e+06	1.74276e+06	746825	1.05763e+06	2.23885e+06	5.4421e+06	2.26321e+06	1.49653e+06	1.16676e+06	7.06846e+06	3.70865e+06	790868	2.7012e+06	1.71463e+06	736538	831926	1.00565e+06	3.42504e+06	1.52834e+06	2.11779e+06	1.87018e+07
Com_18044_pos	Deoxylimonin	C26 H30 O7	454.199	5.489	455.206	Full match	No results	No results	Lipids and lipid-like molecules	Steroids and steroid derivatives	Steroid lactones	Steroid lactones	639826	341901	2.10308e+06	660389	909634	1.74874e+06	2.00134e+06	1.95928e+06	1.80105e+06	891884	1.83515e+06	1.73605e+06	905737	3.9288e+06	1.47538e+06	2.611e+06	2.23009e+06	2.68501e+06	1.33329e+07	725600	2.10185e+06	2.03109e+06	2.24388e+06	1.61027e+06	858460	5.04285e+06	2.1664e+06	477596	5.78818e+06	2.57922e+06	1.07921e+06	1.0725e+06	1.31859e+06	1.10765e+06	896832	2.18558e+06	6.41769e+06
Com_1806_pos	2,4-Dimethylbenzaldehyde	C9 H10 O	134.074	5.763	135.081	Invalid mass	No results	No results	Benzenoids	Benzene and substituted derivatives	Benzoyl derivatives	Benzoyl derivatives	1.5168e+08	4.09944e+08	9.729e+07	3.48965e+07	5.10257e+08	4.64464e+08	9.77618e+08	7.39452e+07	3.04302e+08	6.13603e+07	5.31028e+08	5.88973e+08	1.538e+08	4.73816e+08	3.20952e+08	9.58724e+08	1.04144e+08	2.1028e+08	5.28465e+08	1.51556e+08	5.17237e+08	1.00636e+08	7.0349e+08	1.71368e+08	9.5022e+08	1.43477e+09	1.95176e+09	4.12523e+08	1.02132e+08	3.57292e+08	5.70147e+08	6.05506e+07	7.45124e+08	1.20734e+09	4.60369e+07	5.58496e+08	8.1962e+08
Com_18077_neg	D-Fructose 1,6-bisphosphate	C6 H14 O12 P2	339.997	6.33	338.99	No results	No results	Full match					4.62715e+07	3.66191e+07	3.78515e+07	4.22833e+07	9.48518e+07	4.73186e+07	4.41356e+07	4.81108e+07	3.75701e+07	4.82247e+07	4.42984e+07	4.76857e+07	4.84958e+07	2.59251e+07	6.21763e+07	5.4092e+06	4.64003e+07	4.3712e+07	4.70192e+07	5.79639e+07	4.83922e+07	3.70035e+07	4.28579e+07	4.92285e+07	8.93334e+06	4.75513e+07	4.11864e+07	5.36892e+07	4.2668e+07	4.60501e+07	4.76807e+07	4.64617e+07	5.00245e+07	5.05222e+07	4.4036e+07	5.26103e+07	3.21432e+07
Com_18083_pos	1,3,5-Trimethylpyrazole	C6 H10 N2	110.085	1.37	111.092	No results	No results	Full match	Organoheterocyclic compounds	Azoles	Pyrazoles	Pyrazole-4-carboxamides	2.34398e+06	1.78479e+06	4.8291e+06	1.99977e+06	2.26114e+06	4.36872e+06	5.23394e+06	6.42635e+06	5.79806e+06	4.13398e+06	1.13179e+07	5.41185e+06	2.97487e+06	6.16801e+06	3.82325e+06	5.61047e+06	2.5592e+06	6.88546e+06	2.23703e+06	2.39996e+06	6.70891e+06	6.0473e+06	9.75495e+06	3.42794e+06	3.16488e+06	7.39531e+06	6.90785e+06	2.69669e+06	3.67943e+06	9.96487e+06	2.91152e+06	2.38264e+07	3.35988e+06	1.95809e+06	4.99621e+06	8.33322e+06	7.50917e+07
Com_18092_pos	4-chloro-5-morpholino-2-quinoxalin-2-ylpyridazin-3(2H)-one	C16 H14 Cl N5 O2	163.03	1.647	344.093	Invalid mass	No results	No match					178461	223152	431648	279958	253728	8.01181e+06	7.36038e+06	2.04507e+06	6.96648e+06	1.88788e+06	7.28422e+06	489258	287110	495009	274106	418399	325711	4.48289e+06	220850	262865	1.48573e+06	520629	3.11344e+06	399320	304779	597662	528902	291944	477856	5.41567e+06	7.23199e+06	2.1051e+06	349717	242949	392598	2.92254e+06	5.82145e+07
Com_180_pos	O-Desmethylvenlafaxine	C16 H25 N O2	263.19	5.437	264.197	Invalid mass	Invalid mass	No results	Organic oxygen compounds	Organooxygen compounds	Alcohols and polyols	Cyclohexanols	1661.1	867.923	3835.42	1787.43	2577.62	1709.03	4543.4	13117.2	3700.86	4636.07	4353.69	4569.9	1734.02	6906.42	3946.54	16941.6	3321.78	90542.8	1503.91	1376.8	5275.45	4786.7	13701.8	4062.9	1409.54	5457.14	12165.1	872.125	5203.02	4620.12	2376.46	2693.29	8822.69	1637.43	2214.22	4412.16	9949.22
Com_18104_neg	N-Acetyl-DL-norvaline	C7 H13 N O3	159.09	0.564	158.082	Full match	No results	Full match	Organic acids and derivatives	Carboxylic acids and derivatives	Amino acids, peptides, and analogues	N-acyl-alpha amino acids	2.84147e+07	4.0015e+07	3.77211e+07	3.43073e+07	2.58301e+07	3.06222e+07	3.44428e+07	3.28241e+07	1.28127e+07	3.36748e+07	1.98698e+07	2.52135e+07	2.56493e+07	3.53948e+07	2.04608e+07	1.46602e+07	3.36909e+07	1.80629e+07	2.24082e+07	2.94428e+07	1.88571e+07	3.45531e+07	1.78125e+07	3.11321e+07	2.65044e+07	3.09013e+07	2.83986e+07	1.07537e+07	3.73727e+07	3.28567e+07	2.68408e+07	1.762e+07	1.94159e+07	1.91703e+07	4.32589e+07	4.44564e+07	2.63445e+07
Com_18117_neg	10-Hydroxydecanoic acid	C10 H20 O3	188.142	6.272	187.134	No results	No results	Full match	Organic acids and derivatives	Hydroxy acids and derivatives	Medium-chain hydroxy acids and derivatives	Medium-chain hydroxy acids and derivatives	3.55535e+06	2.36668e+06	1.33025e+07	2.27935e+06	4.63752e+06	4.35192e+06	9.36549e+06	1.05773e+07	2.21161e+07	7.75969e+06	7.30121e+06	1.03171e+07	2.9143e+06	5.42155e+06	2.8077e+06	5.48e+06	2.04651e+06	1.21182e+07	3.24716e+06	4.43613e+06	1.00265e+07	1.19238e+07	5.60982e+06	5.86977e+06	4.30967e+06	8.02231e+06	1.05585e+07	3.37646e+06	3.73938e+06	1.32921e+07	2.10862e+06	3.5945e+06	1.02706e+07	6.35233e+06	5.09743e+06	1.0428e+07	1.37797e+07
Com_18121_pos	2-[(3S)-1-(3,4-Difluorobenzyl)-3-pyrrolidinyl]-1H-benzimidazole	C18 H17 F2 N3	313.145	5.652	314.152	Invalid mass	No results	No results	Organoheterocyclic compounds	Benzimidazoles	Not available	Benzimidazoles	435993	324366	1.76078e+06	719944	716234	602607	2.12824e+06	1.15621e+06	1.64638e+06	1.05365e+06	1.34271e+06	1.51971e+06	553056	3.07915e+06	779737	1.46759e+07	580777	1.27711e+06	623805	860019	1.40772e+06	1.7454e+06	6.40856e+06	907656	1.55582e+06	3.30971e+06	2.08399e+06	644338	6.44337e+06	2.93814e+06	720680	876068	931603	1.06365e+06	1.01738e+06	1.77762e+06	7.70656e+06
Com_1813_pos	D-glutamine	C5 H10 N2 O3	146.07	5.863	130.05	No results	No results	Full match	Organic acids and derivatives	Carboxylic acids and derivatives	Amino acids, peptides, and analogues	D-alpha-amino acids	5.8769e+07	3.60736e+07	1.95315e+08	8.69318e+07	2.02237e+08	8.49158e+07	3.99554e+08	1.70604e+08	5.16935e+08	1.84496e+08	1.03114e+08	2.1488e+08	8.64813e+07	1.92345e+08	4.07667e+07	1.57603e+08	6.07163e+07	1.21181e+08	4.50391e+07	9.01897e+07	3.20656e+08	2.41569e+08	1.85226e+08	1.33901e+08	6.28123e+07	4.07517e+08	4.22209e+08	1.19671e+08	1.43669e+08	4.67122e+08	1.29938e+08	9.47992e+07	1.78329e+08	2.49596e+08	1.53265e+08	2.75055e+08	5.35231e+08
Com_18149_pos	Prostaglandin E2	C20 H32 O5	352.227	6.606	353.233	No results	No results	Full match	Lipids and lipid-like molecules	Fatty Acyls	Eicosanoids	Prostaglandins and related compounds	3.24393e+06	2.45619e+06	1.25174e+07	3.50838e+06	7.03061e+06	6.98316e+06	1.83063e+07	7.12949e+06	1.30241e+07	1.30645e+07	2.22703e+07	7.48206e+06	3.68859e+06	6.77067e+06	9.69573e+06	1.32581e+07	2.38204e+06	8.28279e+06	4.38722e+06	7.45692e+06	1.223e+07	2.12429e+07	1.20976e+07	4.41983e+06	2.96768e+06	2.16452e+07	3.7825e+07	4.01215e+06	8.17517e+06	1.25796e+07	2.94928e+06	4.51104e+06	2.57648e+07	3.39e+06	1.40243e+07	7.84794e+06	1.19577e+07
Com_1817_neg	Caffeic acid	C9 H8 O4	180.043	5.24	179.035	Full match	No results	No results	Phenylpropanoids and polyketides	Cinnamic acids and derivatives	Hydroxycinnamic acids and derivatives	Hydroxycinnamic acids	1.60956e+06	2.70517e+06	4.81009e+07	2.0916e+07	1.24811e+06	2.83795e+07	1.79794e+08	8.14478e+06	2.60935e+07	8.39831e+06	1.35593e+08	1.26331e+07	1.02765e+07	2.79532e+06	3.25975e+06	2.17804e+07	5.69607e+06	7.76307e+07	9.38415e+06	1.54466e+07	4.51024e+07	1.17042e+07	2.97233e+07	3.08234e+07	1.13483e+07	1.04274e+08	1.62863e+07	1.26795e+06	4.94015e+07	4.97777e+07	3.55647e+06	3.75926e+06	1.10408e+07	2.10039e+07	3.76351e+06	2.35413e+07	3.05743e+07
Com_18181_pos	N-P-Coumaroyl Spermidine	C16 H25 N3 O2	291.196	6.378	292.203	No results	No results	Full match	Phenylpropanoids and polyketides	Cinnamic acids and derivatives	Hydroxycinnamic acids and derivatives	Coumaric acids and derivatives	4.78923e+07	3.24404e+07	2.67766e+07	2.82104e+07	3.28323e+07	4.81239e+07	9.10357e+07	4.54178e+07	4.70484e+07	4.20318e+07	4.02612e+07	2.24708e+07	3.27766e+07	1.58935e+07	6.90485e+07	4.27103e+07	5.29389e+07	4.10538e+07	6.97482e+07	7.94515e+07	3.25683e+07	4.29144e+07	4.87078e+07	4.16342e+07	3.13887e+07	8.90246e+07	3.32727e+07	9.90642e+07	2.69961e+07	4.3113e+07	3.82363e+07	4.5862e+07	3.06674e+07	3.43347e+07	6.83126e+07	4.64711e+07	4.49724e+07
Com_18207_pos	2-Methylnicotinamide	C7 H8 N2 O	136.064	10.709	137.072	Invalid mass	Invalid mass	No results	Organoheterocyclic compounds	Pyridines and derivatives	Pyridinecarboxylic acids and derivatives	Nicotinamides	4.29066e+06	4.29416e+06	6.32077e+06	3.6999e+06	3.76923e+06	4.83849e+06	1.5737e+07	4.45051e+06	1.08471e+07	6.72963e+06	6.73878e+06	9.83976e+06	3.10698e+06	4.28847e+06	4.57055e+06	5.74585e+06	3.61268e+06	5.82695e+06	3.30578e+06	3.82751e+06	5.10762e+06	5.96396e+06	7.42233e+06	3.39902e+06	4.66606e+06	6.86081e+06	7.85753e+06	5.99336e+06	7.5908e+06	1.17202e+07	3.87564e+06	5.06442e+06	4.238e+06	1.30808e+07	4.78305e+06	1.05484e+07	4.1415e+07
Com_18223_pos	4,4'-dimethoxy[1,1'-biphenyl]-2-carbonitrile	C15 H13 N O2	239.097	1.682	240.104	Invalid mass	No results	No results					1.13252e+06	987112	5.09732e+06	1.58112e+06	756018	3.4858e+06	1.05243e+07	5.83615e+06	9.90198e+06	5.27521e+06	1.30695e+07	5.36409e+06	1.94869e+06	2.21664e+06	1.31055e+06	2.48985e+06	1.30944e+06	9.42634e+06	1.09824e+06	1.25472e+06	4.24155e+06	2.65196e+06	1.49401e+07	2.3314e+06	960168	5.26195e+06	849592	698633	1.60721e+06	8.63992e+06	1.91014e+06	2.56419e+06	1.5535e+06	1.93427e+06	1.48996e+06	6.51987e+06	2.61909e+07
Com_18249_pos	Vatalanib dihydrochloride	C20 H15 Cl N4	346.101	5.707	347.108	Invalid mass	No results	No results					293904	267248	1.24841e+06	513840	509618	426823	1.27273e+06	777039	1.21238e+06	715024	854481	1.09768e+06	330055	1.83907e+06	549721	1.01101e+06	1.14091e+06	827483	426657	591870	958948	873990	1.91603e+06	628870	894279	2.21853e+06	1.52797e+06	422859	1.86923e+06	1.72359e+06	443689	557648	649631	774956	679380	1.2345e+06	1.36941e+06
Com_1830_pos	4-methoxy-6-(prop-2-en-1-yl)-2H-1,3-benzodioxole	C11 H12 O3	192.08	5.51	193.087	Invalid mass	No results	No results					5.95249e+06	6.98716e+06	5.23661e+07	1.99294e+07	1.8104e+07	1.31748e+07	6.80247e+07	1.79605e+07	1.85253e+07	2.55037e+07	1.57253e+08	3.09071e+07	2.43899e+07	3.77295e+07	6.70763e+07	4.44653e+07	2.34896e+07	3.01493e+07	3.33862e+07	1.06351e+08	9.02531e+07	5.65074e+07	3.93893e+07	3.43151e+07	6.12205e+07	4.08029e+07	3.60803e+07	1.24256e+07	2.64356e+07	1.09549e+07	6.09881e+06	2.69564e+07	2.91224e+07	1.38008e+07	3.29325e+07	2.47868e+07	5.03526e+08
Com_1834_pos	Gly-Tyr	C11 H14 N2 O4	238.095	3.598	239.102	No results	No results	Full match	Organic acids and derivatives	Carboxylic acids and derivatives	Amino acids, peptides, and analogues	Peptides	741765	6.84277e+06	7.68822e+07	2.42841e+07	2.3363e+07	1.28446e+07	3.04808e+07	1.00663e+07	6.64598e+07	7.79501e+06	3.27778e+07	8.94203e+07	1.2772e+07	6.62351e+07	2.85561e+07	1.20392e+08	2.29696e+06	1.75715e+07	1.67475e+07	2.59809e+07	2.49448e+08	5.62922e+07	3.53787e+07	3.42806e+07	5.77003e+07	6.31802e+07	6.3474e+07	2.17801e+07	3.35625e+08	4.17469e+07	4.53814e+06	6.77084e+06	2.0413e+07	2.15741e+07	1.08221e+07	1.27759e+07	3.94653e+07
Com_18357_pos	1-Methylhistamine	C6 H13 Cl2 N3	197.05	5.488	198.057	No results	No results	Full match	Organic nitrogen compounds	Organonitrogen compounds	Amines	2-arylethylamines	291084	205632	1.10168e+06	327384	415149	432481	1.01367e+06	970173	938591	533360	880881	919477	344177	2.0324e+06	749861	1.28599e+06	1.20981e+06	1.1653e+06	383040	443014	1.0133e+06	917756	1.14299e+06	788796	525415	1.46521e+06	1.14446e+06	270803	3.44696e+06	1.06504e+06	497560	519354	790224	620895	466113	1.06438e+06	1.94205e+06
Com_1836_neg	gamma-Nonanolactone	C9 H16 O2	156.115	5.913	155.108	No results	No results	Full match	Organoheterocyclic compounds	Lactones	Gamma butyrolactones	Gamma butyrolactones	2.92922e+07	1.96568e+07	8.13769e+07	5.21489e+07	1.39516e+08	3.36742e+07	8.38814e+08	9.8711e+07	7.96447e+07	8.26153e+07	1.94675e+08	1.60499e+08	3.61494e+07	6.79143e+07	1.18738e+08	1.26817e+08	2.07322e+07	7.93549e+07	7.85222e+07	1.51315e+08	4.00271e+08	1.13012e+08	6.81272e+07	5.42095e+07	4.93418e+07	1.29434e+08	2.31205e+08	3.30759e+07	1.016e+08	1.01516e+08	5.41826e+07	4.94398e+07	5.36699e+08	6.81483e+07	1.31136e+08	8.31506e+07	8.00423e+07
Com_18377_pos	(-)-Maackiain	C16 H12 O5	284.07	5.116	285.077	Invalid mass	No results	No results	Phenylpropanoids and polyketides	Isoflavonoids	Furanoisoflavonoids	Pterocarpans	35600.6	60100.1	485406	207366	224117	70059.7	158958	76990.2	574488	78227.6	134546	2.32069e+07	68830.8	198248	645836	1.61028e+06	49494.8	102417	53075.4	415120	238692	1.12076e+06	135331	131191	106657	2.14279e+06	216371	69818.7	1.86657e+06	128284	64867	55743.1	59349.3	169089	99949.8	135087	564681
Com_1838_pos	Maltol	C6 H6 O3	126.032	4.667	127.04	Full match	Full match	Full match	Organoheterocyclic compounds	Pyrans	Pyranones and derivatives	Pyranones and derivatives	4.51545e+08	3.70641e+08	2.37947e+08	3.6733e+08	2.20221e+08	4.00348e+08	4.12948e+08	3.85348e+08	3.6345e+08	4.78364e+08	2.99358e+08	3.81214e+08	3.63068e+08	4.71938e+08	4.37489e+08	6.53741e+08	3.24345e+08	3.53366e+08	3.74205e+08	4.13576e+08	4.96075e+08	5.57265e+08	4.95584e+08	6.15354e+08	3.48137e+08	3.60839e+08	5.07606e+08	4.45527e+08	5.99715e+08	4.16903e+08	4.23668e+08	4.28594e+08	3.40349e+08	4.19563e+08	3.83284e+08	3.29257e+08	4.98112e+08
Com_18405_pos	Debromohymenialdisine	C11 H11 N5 O2	245.091	2.059	246.098	Full match	No results	No results	Organoheterocyclic compounds	Pyrroloazepines	Not available	Pyrroloazepines	1.56067e+06	3.85175e+06	1.76855e+07	5.57668e+06	5.9328e+06	3.26187e+06	9.36152e+06	6.00739e+06	1.05619e+07	7.37272e+06	5.66359e+06	1.53096e+07	5.65428e+06	1.64821e+07	2.02017e+07	1.44305e+07	1.68702e+06	1.43716e+07	6.7199e+06	5.17288e+06	1.71385e+07	2.02568e+07	8.1594e+06	1.00361e+07	4.69758e+06	4.58008e+07	1.23e+07	4.10696e+06	9.84451e+06	5.23575e+06	2.98546e+06	5.41206e+06	5.20159e+06	5.29019e+06	9.92988e+06	1.56718e+07	1.06315e+07
Com_18438_pos	5,6-diphenyl-3-(2-pyridyl)-1,2,4-triazine	C20 H14 N4	310.12	6.214	311.128	Full match	No results	No results					1.67782e+06	7.34539e+06	7.92558e+06	7.50386e+06	2.99568e+06	1.16622e+07	1.02967e+07	9.7627e+06	5.68656e+06	744257	1.14445e+07	2.75307e+06	6.71926e+06	2.18858e+06	2.91966e+06	3.00247e+07	1.03163e+06	2.0749e+06	2.58419e+06	3.6417e+06	3.95912e+06	8.99296e+06	1.38307e+06	3.13037e+06	2.4455e+06	2.96184e+07	5.38714e+06	615292	2.21835e+07	3.04889e+06	300440	1.33267e+06	1.09875e+07	6.80559e+06	6.45239e+06	1.23557e+06	1.91794e+07
Com_18463_neg	LPG 17:1	C23 H45 O9 P	496.283	10.235	495.276	No results	Invalid mass	No results	Lipids and lipid-like molecules	Glycerophospholipids	Glycerophosphoglycerols	Phosphatidylglycerols	85206.3	76723	73833.9	91468.9	73334.4	89435.6	94120.3	98115.8	102096	106053	91386.5	73150	99063.3	85066.4	1.09466e+06	71246.2	96656.3	98314.9	74611.8	71044.7	92977.4	109504	94572.6	93519	82458.1	77405	72063.5	71118.9	99425.7	91638.1	101087	103344	98425.6	74157.1	92506.9	88400.9	75004.3
Com_18478_neg	2-[6-(1H-benzo[d]imidazol-2-yl)-2-pyridyl]-1H-benzo[d]imidazole	C19 H13 N5	312.123	5.387	311.115	Invalid mass	No results	No results					1.78953e+06	1.37985e+06	1.34245e+07	3.00985e+06	2.12729e+07	6.10873e+06	3.82737e+06	7.81913e+06	5.32279e+06	1.43069e+07	4.39159e+06	6.19389e+06	2.87782e+06	8.34713e+06	6.3697e+06	1.27334e+07	2.4744e+06	9.43346e+06	1.45498e+07	1.27844e+07	7.14514e+06	1.00886e+07	4.82177e+06	1.14146e+07	2.08579e+06	1.28912e+07	1.4273e+07	1.40185e+06	5.36399e+06	1.8881e+07	2.70118e+06	3.41297e+06	3.86363e+06	5.2792e+06	8.81736e+06	4.18731e+06	9.02525e+06
Com_1849_pos	Prunin	C21 H22 O10	434.121	5.674	435.128	Full match	No results	No results	Phenylpropanoids and polyketides	Flavonoids	Flavonoid glycosides	Flavonoid-7-O-glycosides	94080.3	29970.3	30658.9	115179	869394	14115.8	1.45316e+06	23819.2	30496.8	28449.6	32799	15770.7	42674.4	34291.6	6027.34	15601.3	15502.3	32604.2	7984.92	18849.4	21649.5	83194	100867	31041.7	15634.2	182726	32485.6	49781.7	75975.4	62844.1	38992.8	22691	16059.2	6519.55	51773.7	42099.5	160958
Com_18514_pos	5-amino-2-(dimethylamino)benzoic acid	C9 H12 N2 O2	180.091	5.053	181.098	Invalid mass	No results	No results					3.6843e+06	3.76743e+06	1.98774e+07	7.23009e+06	8.42693e+06	1.82981e+07	1.61117e+07	3.21618e+07	1.02469e+07	3.14297e+07	4.88616e+07	1.47636e+07	1.1549e+07	1.20676e+07	6.81836e+06	1.88517e+07	1.49368e+07	3.39866e+07	4.27189e+06	9.33875e+06	2.3249e+06	1.94981e+07	4.25366e+06	1.21642e+07	5.90506e+06	1.4373e+07	1.33338e+07	4.65665e+06	9.45048e+06	2.59853e+07	3.54199e+06	1.2515e+07	5.54423e+06	1.57098e+07	1.23226e+07	4.6739e+07	5.12862e+07
Com_18536_pos	1-Aminopyrene	C16 H11 N	217.089	1.976	218.097	Full match	No results	No results	Benzenoids	Pyrenes	Not available	Pyrenes	180689	322407	563231	336384	349022	207886	316222	242811	308580	261249	266950	848347	1.45617e+07	553735	359500	628682	235705	325601	305760	362760	542525	767402	275595	424161	7.15464e+07	732240	837360	390925	3.30358e+06	310633	201389	199745	444940	343349	457734	316019	397547
Com_18570_pos	4-{[(morpholinosulfonyl)methyl]sulfonyl}morpholine	C9 H18 N2 O6 S2	331.09	6.114	332.097	Invalid mass	No results	No results					169836	277433	1.79895e+06	540537	578845	409089	1.37021e+06	751444	1.56726e+06	696151	707710	1.41642e+06	408155	1.14617e+06	608640	998455	243193	892155	296986	485134	1.37242e+06	1.25287e+06	1.25722e+06	1.21419e+06	422390	1.31318e+06	1.95556e+06	446830	708814	1.10407e+06	313840	390899	681009	590920	616382	1.36006e+06	1.70611e+06
Com_1858_pos	N-(2-hydroxyphenyl)acetamide	C8 H9 N O2	173.046	5.49	174.053	Invalid mass	No results	No results					23871	6909.63	41453.2	11363.6	15220.5	38810.1	110110	63002.5	48795.2	84808.7	103648	32842.6	15244.7	68767.3	23139.9	40351.2	181956	145337	11923.5	13687.9	42469	33769	116706	31905.9	16962.6	48252.4	36720.6	8404.29	130146	90666.7	28162.5	68577.6	37496.8	20357.9	16728.8	101977	148607
Com_18593_neg	Uridine 5'-diphosphate (UDP)	C9 H14 N2 O12 P2	404.004	2.211	402.996	Full match	No results	Full match	Nucleosides, nucleotides, and analogues	Pyrimidine nucleotides	Pyrimidine ribonucleotides	Pyrimidine ribonucleoside diphosphates	291923	222646	5.62127e+06	332187	133158	317778	2.43246e+06	360363	3.07037e+06	685827	952286	683199	536536	421767	1.27124e+06	1.83186e+06	439194	1.57182e+06	237589	543335	2.21061e+06	1.57637e+06	675342	1.14999e+06	724999	4.02045e+06	4.4655e+06	306300	2.67123e+06	634510	206260	447799	1.93178e+06	668500	1.46863e+06	644373	2.62499e+06
Com_18618_pos	4-oxo-5-phenylpentanoic acid	C11 H12 O3	174.069	6.226	175.076	Invalid mass	No results	No results					1.19126e+07	1.93591e+07	3.30741e+07	2.26671e+07	2.31799e+07	1.63388e+07	2.87113e+07	3.24632e+07	3.88261e+07	2.95924e+07	2.74452e+07	3.17145e+07	1.92417e+07	3.09337e+07	1.47648e+07	2.40064e+07	1.7992e+07	3.81196e+07	1.05495e+07	8.88467e+06	2.42088e+07	3.67227e+07	3.21854e+07	2.08358e+07	1.1596e+07	3.07074e+07	5.38687e+07	1.25922e+07	2.85588e+07	3.31106e+07	1.63981e+07	2.56254e+07	2.40494e+07	1.74542e+07	2.51589e+07	3.05604e+07	4.71782e+07
Com_18622_neg	Capric acid	C10 H20 O2	172.146	6.613	171.139	No results	No results	Full match	Lipids and lipid-like molecules	Fatty Acyls	Fatty acids and conjugates	Medium-chain fatty acids	802657	1.12445e+06	1.43397e+07	1.44912e+06	2.15283e+06	3.29055e+06	5.67899e+06	4.79552e+06	6.4757e+06	2.59394e+06	9.51127e+06	3.02849e+06	1.52065e+06	6.61431e+06	1.60265e+06	4.44514e+06	820167	3.73e+06	2.3157e+06	1.48544e+06	4.0247e+06	3.76116e+06	3.3359e+06	3.13274e+06	1.42372e+06	3.74742e+06	4.94794e+06	2.24607e+06	1.92435e+06	2.65267e+06	1.10935e+06	2.73354e+06	2.82593e+06	3.93723e+06	2.8254e+06	7.53918e+06	4.13799e+06
Com_18641_neg	Dihydrofolic acid	C19 H21 N7 O6	443.159	5.275	442.152	Invalid mass	No results	No results	Organic acids and derivatives	Carboxylic acids and derivatives	Amino acids, peptides, and analogues	Glutamic acid and derivatives	170607	76168.1	1.79789e+07	151716	134836	3.03732e+06	539653	360441	876473	198817	1.11246e+07	3.36807e+06	163491	470128	246015	420667	342636	433579	6.09487e+06	191731	444184	8.5685e+06	345780	366753	133480	8.44067e+06	337702	93766.4	386215	520683	138255	240439	177758	212414	266998	344052	773219
Com_18674_pos	THJ2201 N-(5-hydroxypentyl) metabolite	C23 H22 N2 O2	358.166	5.506	359.173	Invalid mass	No results	No results	Benzenoids	Naphthalenes	Naphthalenecarboxylic acids and derivatives	Naphthalenecarboxylic acids and derivatives	1.37088e+06	2.58716e+06	7.6702e+06	2.56324e+06	7.29463e+06	2.83433e+06	3.044e+07	1.043e+07	1.61957e+07	1.2386e+07	7.11024e+06	1.33397e+07	1.11087e+06	5.8278e+06	2.97811e+06	1.48317e+07	2.6568e+06	8.61715e+06	1.26306e+06	7.02234e+06	1.33816e+07	1.15747e+07	1.28036e+07	1.04908e+07	6.11018e+06	1.18527e+07	3.45628e+07	5.31256e+06	7.14891e+06	8.72225e+06	2.9594e+06	6.59874e+06	8.63063e+06	5.87112e+06	7.31627e+06	1.23279e+07	2.70432e+07
Com_1867_neg	Mevalonic acid	C6 H12 O4	148.074	3.644	147.066	Full match	No results	Full match	Lipids and lipid-like molecules	Fatty Acyls	Fatty acids and conjugates	Hydroxy fatty acids	1.34244e+07	2.16209e+07	8.10218e+07	5.28222e+07	1.24017e+08	2.38407e+07	2.71908e+07	3.32307e+07	6.96898e+07	3.7238e+07	5.46425e+07	1.68718e+08	3.44325e+07	2.11215e+08	4.68548e+07	1.32532e+08	1.93199e+07	6.70061e+07	1.56436e+07	4.83083e+07	1.5153e+08	1.10362e+08	5.73681e+07	1.20618e+08	1.01895e+08	4.34625e+08	1.06378e+08	2.2105e+07	1.06005e+08	3.75823e+07	1.37587e+07	1.49972e+07	9.67754e+07	5.0442e+07	6.10843e+07	5.60767e+07	1.34125e+08
Com_18681_pos	3-(dimethylamino)-1-[4-(phenylsulfonyl)phenyl]prop-2-en-1-one	C17 H17 N O3 S	315.09	2.067	316.098	Invalid mass	No results	No results					262467	200888	526237	167605	229558	853097	1.94911e+06	1.15417e+06	6.35414e+06	861765	255227	482841	206410	297442	258256	298549	425395	1.93454e+06	188158	200204	3.83264e+06	383494	2.3182e+06	632591	241458	472801	483177	270658	289326	2.22753e+06	246990	657593	324097	247017	295016	4.44562e+06	4.73386e+06
Com_18686_pos	4',7-Dihydroxyflavanone	C15 H12 O4	256.075	5.157	257.082	Full match	Full match	No results	Phenylpropanoids and polyketides	Flavonoids	Flavans	Flavanones	50347.8	60790.7	287398	118014	316178	136059	309294	143551	1.86376e+06	206225	3.23792e+06	279467	97745.7	273782	671299	1.38274e+06	118598	205447	85623.2	116686	284553	281806	241076	204888	165891	1.47109e+06	432169	88669	278100	226415	403006	113883	118538	483233	200672	246982	2.09917e+06
Com_186_neg	N'-(4-chlorobenzoyl)-3-[4-(trifluoromethoxy)phenyl]acrylohydrazide	C17 H12 Cl F3 N2 O3	384.054	5.244	383.046	Invalid mass	No results	No results					276661	1.97963e+06	2.39802e+07	6.27452e+06	2.56046e+06	1.19791e+07	2.30258e+07	1.03091e+06	5.50889e+07	1.18175e+06	1.30896e+07	9.32917e+06	3.23252e+06	1.73425e+07	5.21958e+07	1.25593e+07	2.46246e+06	1.179e+07	2.6338e+06	5.88559e+06	6.59708e+07	1.41564e+09	6.82136e+06	742187	8.31912e+07	4.34799e+07	2.41423e+07	994654	5.83925e+06	737335	1.07106e+06	9.07617e+07	1.95474e+07	4.6619e+06	6.93393e+06	8.31885e+07	1.99501e+08
Com_18702_pos	1-adamantyl(piperidino)methanone	C16 H25 N O	269.176	6.399	270.183	Invalid mass	No results	No results					380298	343057	571430	370607	422408	469154	928296	538897	914756	508289	574037	643525	380167	2.64513e+06	636475	1.09274e+06	511982	501299	579157	766469	610996	1.12253e+06	981722	486770	592031	1.04994e+06	753917	732565	582910	541385	393422	472543	486237	471759	697205	1.18163e+06	1.1553e+06
Com_18708_pos	Methyl jasmonate	C13 H20 O3	224.142	6.269	225.15	No results	Full match	No results	Lipids and lipid-like molecules	Fatty Acyls	Lineolic acids and derivatives	Jasmonic acids	5.90804e+06	5.85514e+06	1.5733e+07	8.00557e+06	1.44748e+07	1.21688e+07	3.32411e+07	1.16111e+07	1.81592e+07	1.51061e+07	2.13187e+07	1.38224e+07	6.90038e+06	9.03189e+06	1.73298e+07	1.45083e+07	4.97502e+06	1.639e+07	9.30765e+06	1.69017e+07	2.34191e+07	2.56892e+07	1.24447e+07	1.36539e+07	7.84912e+06	5.10735e+07	3.16987e+07	9.46647e+06	1.42445e+07	1.53119e+07	6.13839e+06	7.15494e+06	2.44871e+07	9.68262e+06	1.49634e+07	1.13395e+07	1.6156e+07
Com_18713_neg	Lysopa 16:0	C19 H39 O7 P	410.243	5.326	409.236	No results	No results	Full match	Lipids and lipid-like molecules	Glycerophospholipids	Glycerophosphates	1-acylglycerol-3-phosphates	1.85886e+06	1.41288e+06	5.33033e+06	3.14092e+06	4.18254e+06	1.96038e+06	3.78948e+06	4.43608e+06	4.12525e+06	4.36204e+06	4.00651e+06	9.65405e+06	2.27907e+06	8.37251e+06	5.93785e+06	6.24108e+06	2.49355e+06	1.04616e+07	5.03775e+06	4.45376e+06	6.13233e+06	6.05346e+06	5.37593e+06	5.53347e+06	1.9818e+06	6.62047e+06	2.73171e+07	1.44452e+06	5.62485e+06	6.13938e+06	2.39533e+06	2.78371e+06	3.46569e+06	2.21436e+06	2.88308e+06	8.5954e+06	6.90477e+06
Com_18737_pos	3-Methylcytidine	C10 H15 N3 O5	257.102	1.839	258.109	No results	Full match	No match	Nucleosides, nucleotides, and analogues	Pyrimidine nucleosides	Not available	Pyrimidine nucleosides	401206	7.52284e+06	1.43416e+07	9.08245e+06	1.1299e+07	1.2658e+06	2.4804e+06	967244	4.78968e+06	2.95134e+06	1.85811e+06	3.71779e+07	1.19209e+07	2.58821e+07	9.58022e+06	2.26873e+07	296118	2.49503e+06	9.57858e+06	1.3197e+07	2.02751e+07	3.40817e+07	2.92389e+06	2.38018e+07	1.38232e+07	3.54611e+07	5.10014e+07	1.28871e+07	1.75132e+07	2.16384e+06	938532	1.02914e+06	1.48636e+07	1.13723e+07	2.30689e+07	2.88696e+06	6.32225e+06
Com_18766_pos	4-methoxy-6-[2-(4-methoxyphenyl)ethyl]-2H-pyran-2-one	C15 H16 O4	282.088	5.815	283.095	Invalid mass	No results	No results					1.15169e+06	1.76985e+07	5.84234e+07	1.09545e+07	4.78083e+06	1.20958e+07	2.32282e+07	2.10329e+07	5.11164e+07	4.17874e+06	1.53684e+07	2.78288e+07	2.58647e+06	5.90825e+06	7.85483e+06	2.2302e+07	961454	1.6926e+07	1.53151e+07	5.68729e+06	3.28391e+07	3.40946e+06	8.35279e+06	1.51164e+07	4.56991e+06	4.59968e+06	1.47329e+07	3.68403e+06	1.04021e+07	1.72045e+07	1.68174e+06	3.20564e+06	4.99436e+07	8.74144e+06	5.09278e+06	1.6863e+07	4.66475e+06
Com_18786_pos	Ouabain	C29 H44 O12	566.274	6.324	567.282	Invalid mass	No results	No results	Lipids and lipid-like molecules	Steroids and steroid derivatives	Steroid lactones	Cardenolide glycosides and derivatives	483245	463438	1.4606e+06	468089	549850	584836	1.82239e+06	679059	1.28687e+06	1.09693e+06	743511	846812	468088	3.34506e+06	813812	2.9535e+06	691947	804342	737324	977554	804164	1.67987e+06	1.24503e+06	616437	760637	1.5268e+06	4.97299e+06	938520	740956	1.82456e+06	495089	602545	611153	608538	879294	1.73971e+06	1.79735e+06
Com_18793_pos	Dl-3-Hydroxy-kynurenine	C10 H12 N2 O4	224.08	1.385	225.088	No results	No results	Full match	Organic oxygen compounds	Organooxygen compounds	Carbonyl compounds	Alkyl-phenylketones	2.39921e+06	2.7529e+06	1.0125e+07	2.27474e+07	8.75534e+06	9.16921e+06	1.54986e+07	1.19665e+07	1.02098e+07	1.39958e+07	8.26089e+06	1.30734e+07	3.28536e+06	6.86842e+06	1.20488e+07	2.13298e+07	3.69904e+06	2.04322e+07	3.70167e+06	7.54908e+06	1.2136e+07	1.33729e+07	1.8526e+07	5.76818e+06	2.61411e+06	1.60238e+07	5.87501e+07	1.48185e+07	1.0632e+07	1.21045e+07	2.69887e+07	1.22754e+07	1.60114e+07	2.89361e+06	1.73739e+07	8.18383e+06	3.12755e+07
Com_1879_pos	(S)-Nicotine	C10 H14 N2	162.116	1.972	163.124	Full match	Full match	No results	Organoheterocyclic compounds	Pyridines and derivatives	Pyrrolidinylpyridines	Pyrrolidinylpyridines	155334	683444	596914	124043	88971.6	145389	112780	387894	420024	366647	272814	93733.3	172315	99318.8	122419	200305	611776	98099.7	110099	165687	67066.9	173605	122576	55251.4	132975	103232	316894	104210	110978	206798	1.21416e+06	666967	57863.5	391034	7.93012e+06	128444	351503
Com_18801_pos	Corticosterone	C21 H30 O4	346.216	6.341	347.223	Full match	Full match	Full match	Lipids and lipid-like molecules	Steroids and steroid derivatives	Hydroxysteroids	21-hydroxysteroids	2.78602e+06	4.61555e+06	9.93236e+06	6.28536e+06	4.68852e+06	7.46789e+06	4.17232e+06	7.38937e+06	1.53503e+07	1.22538e+07	7.47921e+06	2.16952e+07	4.05191e+06	1.19665e+07	5.95342e+06	1.40258e+07	2.58751e+06	1.02035e+07	3.86549e+06	7.95412e+06	1.04625e+07	9.0314e+06	1.65276e+07	7.00859e+06	3.75016e+06	1.21327e+07	2.61228e+07	7.92839e+06	1.18148e+07	1.75099e+07	3.60342e+06	6.26244e+06	7.01685e+06	4.07652e+06	8.98364e+06	1.87271e+07	1.90896e+07
Com_18807_pos	Ginsenoside Rb1	C54 H92 O23	1130.59	6.528	1131.6	Invalid mass	No results	No results	Lipids and lipid-like molecules	Prenol lipids	Terpene glycosides	Triterpene saponins	170533	335062	527679	284890	370484	343890	727764	382608	1.16992e+06	361635	427103	1.11163e+06	268094	1.20077e+06	319474	714919	319147	350988	209273	427949	595168	1.08453e+06	481951	342966	588256	817926	882398	421807	549432	450034	193584	311042	417225	324730	455262	468542	764532
Com_18817_neg	Hydroxytriazolam	C17 H12 Cl2 N4 O	358.037	5.152	357.03	Full match	No results	No results	Organoheterocyclic compounds	Benzodiazepines	1,4-benzodiazepines	1,2,4-triazolo[4,3-a][1,4]benzodiazepines	683070	1.44615e+06	7.11747e+06	1.45735e+06	3.61599e+06	1.7949e+06	4.52197e+06	6.35409e+06	4.95068e+06	1.36579e+06	4.1214e+06	5.66952e+06	1.78326e+06	4.56246e+06	2.95532e+06	7.88841e+06	1.37092e+06	7.29538e+06	1.46937e+06	3.59084e+06	8.22092e+06	6.69372e+06	4.0649e+06	6.89932e+06	973321	8.04369e+06	4.89858e+06	993778	3.85863e+06	4.08163e+06	1.11554e+06	2.17578e+06	1.78245e+06	1.2113e+06	2.69295e+06	5.48421e+06	3.82423e+07
Com_18825_neg	Inosine-5'-monophosphate (IMP)	C10 H13 N4 O8 P	348.05	1.397	347.042	Invalid mass	No results	No results	Nucleosides, nucleotides, and analogues	Purine nucleotides	Purine ribonucleotides	Purine ribonucleoside monophosphates	392716	621687	1.33909e+06	762006	817505	647778	834812	774750	1.09472e+06	710838	752084	1.17192e+06	792272	1.34677e+06	886851	1.20751e+06	486052	865953	692201	718603	1.47136e+06	1.24699e+06	887344	945371	877194	1.39956e+06	1.39279e+06	812351	1.12432e+06	927534	473429	592818	940716	753241	1.08338e+06	1.04631e+06	1.62286e+06
Com_18868_pos	Poncirin	C28 H34 O14	594.197	5.379	595.204	Full match	No results	No results	Phenylpropanoids and polyketides	Flavonoids	Flavonoid glycosides	Flavonoid-7-O-glycosides	894837	699009	6.70681e+06	1.39451e+06	1.9557e+06	884546	2.13045e+06	2.54513e+06	1.97024e+06	755166	2.45862e+06	2.82226e+06	1.12214e+06	3.80411e+06	2.79294e+06	3.42918e+06	1.61806e+06	3.39245e+06	1.01977e+06	984251	3.1114e+06	3.21605e+06	5.71298e+06	2.827e+06	1.00701e+06	3.92452e+07	3.7204e+06	696885	3.0454e+06	2.32251e+06	1.24118e+06	1.49199e+06	6.68553e+06	980707	1.35092e+06	2.29635e+06	3.57578e+06
Com_1888_pos	RPK	C17 H33 N7 O4	399.264	5.971	400.271	Invalid mass	No results	No results					2.34027e+07	2.39936e+07	1.64375e+08	1.23998e+08	1.80658e+08	6.3981e+07	8.50905e+08	1.62785e+08	2.89671e+08	2.38328e+08	1.92798e+08	2.42497e+08	5.6312e+07	1.87743e+08	3.52093e+07	2.54725e+08	2.21435e+07	2.50495e+08	2.92869e+07	1.66638e+08	4.17937e+08	2.63452e+08	1.55189e+08	9.60354e+07	1.22563e+08	3.39468e+08	7.01266e+08	8.66868e+07	8.14712e+07	1.76612e+08	6.32217e+07	2.94829e+07	1.43768e+08	1.2684e+08	1.40359e+08	2.49104e+08	3.09297e+08
Com_1890_pos	N-Methylhydantoin	C4 H6 N2 O2	114.044	5.281	115.051	Invalid mass	No results	No results	Organoheterocyclic compounds	Azolines	Imidazolines	Imidazolines	785970	641120	917322	726435	455458	820565	889109	639447	577647	1.03072e+06	581056	311875	953233	685632	509981	1.13248e+06	625781	681292	724497	1.15818e+06	763268	744361	624339	652727	805108	787823	532866	723335	736173	620408	734342	755251	685574	1.03966e+06	1.0444e+06	872649	488608
Com_18931_pos	(R)-3-Hydroxy myristic acid	C14 H28 O3	261.232	5.747	262.239	Invalid mass	No results	No results	Lipids and lipid-like molecules	Fatty Acyls	Fatty acids and conjugates	Long-chain fatty acids	1.01159e+07	1.61638e+07	9.78592e+06	1.39938e+07	1.06179e+07	1.94874e+07	3.64664e+06	6.61007e+06	2.56885e+06	9.11884e+06	4.34191e+06	1.89041e+07	1.26763e+07	8.77792e+06	2.38123e+07	2.4534e+07	2.71659e+06	6.14638e+06	1.19837e+07	2.2848e+07	1.31783e+07	1.9102e+07	1.91377e+07	3.67373e+06	1.79292e+07	6.67553e+06	5.5028e+07	2.52712e+07	1.28032e+07	1.13204e+07	6.84946e+06	7.85016e+06	9.87545e+06	1.57411e+07	1.3653e+07	4.65485e+06	1.79348e+06
Com_19003_pos	s7p	C7 H15 O10 P	290.041	5.102	291.048	No results	No results	Full match	Organic oxygen compounds	Organooxygen compounds	Carbohydrates and carbohydrate conjugates	C-glycosyl compounds	66578.8	1.70102e+06	142602	36713.8	2.02522e+06	34396.4	668253	43423.2	71519.5	41934.6	67235.4	359619	28345	84624.5	39822.6	103695	25037.4	54729.1	21777.4	36197	74912	74459.1	115252	65238.7	37461.8	112146	89363.3	29927.3	69374	72261.7	25295.5	77041.5	31819	63805.5	44141.6	74025.8	113739
Com_1901_neg	1-(4-Methoxyphenyl)-2-propanone	C10 H12 O2	164.083	5.215	163.076	No results	No results	Full match					118010	68930.2	259417	119422	77782.5	406494	1.88306e+06	567249	2.10265e+07	1.17972e+06	2.15566e+06	968617	93016.1	4.12793e+06	3.24156e+06	449414	1.16375e+06	2.50858e+06	29819.4	380736	211087	3.07707e+06	1.39386e+06	179172	26015.5	6.06377e+06	6.94923e+06	544268	923717	492789	73633.9	1.48428e+06	1.99313e+06	39966.1	1.16321e+07	1.44674e+06	2.35526e+07
Com_19025_pos	5-Methyl-2'-deoxycytidine	C10 H15 N3 O4	241.107	1.633	242.115	No results	No results	Full match	Nucleosides, nucleotides, and analogues	Pyrimidine nucleosides	Pyrimidine 2'-deoxyribonucleosides	Pyrimidine 2'-deoxyribonucleosides	1.26246e+06	440245	1.66217e+06	760634	714452	4.29112e+06	1.03058e+07	4.80052e+06	1.29568e+07	7.84687e+06	6.47652e+06	1.50124e+06	1.17708e+06	2.50505e+06	963331	1.68712e+06	2.33289e+06	9.11185e+06	552071	940709	3.09955e+06	2.13262e+06	9.46309e+06	1.57055e+06	1.01019e+06	3.08365e+06	2.05701e+06	700886	3.34155e+06	6.31961e+06	2.37347e+06	4.22036e+06	1.19863e+06	960790	1.72966e+06	9.88173e+06	1.09373e+07
Com_19051_pos	5α-Dihydrotestosterone glucuronide	C25 H38 O8	466.259	6.599	467.266	Full match	No results	No results	Lipids and lipid-like molecules	Steroids and steroid derivatives	Steroidal glycosides	Steroid glucuronide conjugates	137719	2.7918e+06	2.78651e+06	241953	4.50329e+06	7.42202e+06	1.17085e+07	9.8708e+06	2.48789e+07	1.22535e+07	6.01511e+06	1.38295e+07	693437	1.72782e+07	705856	1.96069e+07	336760	5.78451e+06	169065	4.60112e+06	6.47632e+06	1.50125e+06	7.58087e+06	1.04148e+07	561827	1.77599e+07	1.71079e+07	822900	1.16806e+07	7.23282e+06	170543	2.41327e+07	1.0798e+07	242393	8.77162e+06	1.47854e+07	1.44049e+07
Com_1906_pos	7-Methylguanosine	C11 H15 N5 O5	297.108	4.762	298.116	Full match	Full match	Full match	Nucleosides, nucleotides, and analogues	Purine nucleosides	Not available	Purine nucleosides	5.66763e+06	1.47983e+08	4.10508e+08	2.32853e+08	2.39801e+08	2.01467e+07	1.06141e+08	3.93967e+07	2.90929e+08	1.55086e+07	2.41671e+07	8.78813e+08	2.14973e+08	6.13546e+08	1.08856e+08	3.8672e+08	7.63557e+06	3.16924e+07	1.83829e+08	2.20239e+08	6.4395e+08	2.78822e+08	1.26065e+07	2.85142e+08	3.07861e+08	9.85744e+08	9.14508e+08	1.81493e+08	6.05443e+08	5.11875e+07	2.24562e+07	5.94587e+06	2.85316e+08	1.61145e+08	4.17886e+08	6.43791e+07	1.09185e+08
Com_19144_pos	N'1-[1-(2-hydroxyphenyl)ethylidene]-3-methoxybenzene-1-carbohydrazide	C16 H16 N2 O3	284.118	5.411	285.125	Invalid mass	No results	No results					1.76762e+06	3.08199e+06	1.1188e+07	2.85672e+06	3.68253e+06	8.45369e+06	1.38813e+07	9.01135e+06	2.21128e+07	1.57371e+07	6.89793e+06	2.00418e+07	4.21891e+06	1.11329e+07	5.10638e+06	1.28973e+07	3.12922e+06	9.97099e+06	3.64354e+06	5.04626e+06	2.52364e+07	1.58129e+07	1.92621e+07	5.56882e+06	5.5899e+06	1.92304e+07	2.3059e+07	6.55853e+06	8.72457e+06	1.5512e+07	4.34772e+06	3.55434e+06	4.69091e+06	3.31042e+06	1.38157e+07	2.56031e+07	2.76214e+07
Com_19150_pos	3-(3,4-dimethoxyphenyl)-1-(2-hydroxy-4,6-dimethoxyphenyl)propan-1-one	C19 H22 O6	346.137	5.901	347.144	Invalid mass	No results	No results					190605	272757	1.59974e+06	374082	606593	499055	1.37728e+06	665545	1.02789e+06	675237	923162	896475	423493	1.44798e+06	532048	1.62548e+06	351303	747814	330669	507248	947891	1.76627e+06	899937	660726	500359	3.15239e+06	1.33652e+06	458315	944866	909047	390530	385177	578360	541103	620439	1.15977e+06	1.33634e+06
Com_19151_pos	D-Glucosamine 6-phosphate	C6 H14 N O8 P	259.046	5.235	260.054	No results	No results	Full match	Organic oxygen compounds	Organooxygen compounds	Carbohydrates and carbohydrate conjugates	Hexose phosphates	188438	1.90246e+06	1.68965e+06	468926	466566	835441	903372	894107	970997	743956	848152	1.16213e+06	426454	1.63893e+06	516625	1.15595e+06	769805	785916	400945	567805	1.20196e+06	879361	846407	2.01684e+07	626393	3.61671e+06	1.99105e+06	2.53877e+06	1.22731e+06	920527	304686	570421	539898	1.81427e+06	1.21198e+06	1.08015e+06	1.77952e+06
Com_19203_pos	Medroxyprogesterone	C22 H32 O3	344.236	6.225	345.244	No results	Full match	Full match	Lipids and lipid-like molecules	Steroids and steroid derivatives	Pregnane steroids	Gluco/mineralocorticoids, progestogins and derivatives	2.0194e+06	3.62796e+06	7.89273e+06	4.08101e+06	3.94643e+06	5.65839e+06	1.01001e+07	9.11107e+06	1.77669e+07	8.57252e+06	9.25663e+06	1.20904e+07	3.42814e+06	7.28887e+06	6.41789e+06	1.94667e+06	3.14135e+06	1.11351e+07	2.60559e+06	7.12678e+06	1.26397e+07	1.41336e+07	9.85989e+06	7.42718e+06	2.75243e+06	1.62784e+07	3.98864e+07	5.82232e+06	1.0353e+07	2.00611e+07	2.67657e+06	5.15076e+06	7.67393e+06	2.63946e+06	8.31698e+06	8.37566e+06	2.28579e+07
Com_19222_neg	D-Xylulose 5-phosphate	C5 H11 O8 P	184.016	1.292	229.013	Invalid mass	No results	No results	Organic oxygen compounds	Organooxygen compounds	Carbohydrates and carbohydrate conjugates	Pentose phosphates	5.37612e+06	6.85486e+06	7.31508e+06	2.52977e+06	4.57851e+06	9.04914e+06	6.19679e+06	1.91682e+07	1.70725e+07	7.76773e+06	1.73156e+07	6.54127e+06	1.74548e+07	1.35594e+07	1.19792e+07	9.03896e+06	5.94375e+06	2.23607e+07	9.53113e+06	1.0183e+07	7.96226e+06	1.72489e+07	7.15321e+06	1.09672e+07	9.93992e+06	3.71604e+06	1.69615e+07	6.22532e+06	6.59584e+06	1.67122e+07	1.45117e+07	8.91466e+06	1.63257e+07	9.55065e+06	9.60047e+06	1.25694e+07	1.05171e+07
Com_19234_pos	Guanosine-3',5'-cyclic monophosphate	C10 H12 N5 O7 P	345.049	3.391	346.056	No results	Full match	Full match	Nucleosides, nucleotides, and analogues	Purine nucleotides	Cyclic purine nucleotides	3',5'-cyclic purine nucleotides	299561	3.24983e+06	1.06175e+07	8.1387e+06	6.76919e+06	1.6071e+06	2.04773e+06	1.57242e+06	3.25066e+06	1.97885e+06	1.17765e+06	1.89449e+07	3.56512e+06	1.19036e+07	7.60562e+06	7.88995e+06	1.06198e+06	2.10128e+06	1.91905e+06	5.34924e+06	3.2349e+07	1.20277e+07	2.16766e+06	1.00751e+07	3.33074e+06	1.51417e+07	1.74038e+07	3.06001e+06	1.80417e+07	3.03465e+06	1.21778e+06	1.18595e+06	4.63644e+06	6.90263e+06	4.81873e+06	3.64384e+06	5.67933e+06
Com_19293_pos	5,6-Dimethylbenzimidazole	C9 H10 N2	146.084	4.92	315.156	No results	Full match	No results	Organoheterocyclic compounds	Benzimidazoles	Not available	Benzimidazoles	617994	1.56745e+06	1.80721e+07	3.22739e+06	4.40364e+06	1.89042e+06	1.92459e+07	4.58625e+06	1.13254e+07	4.90762e+06	2.45358e+06	1.26994e+07	4.00488e+06	1.05491e+07	1.8244e+06	9.98613e+06	1.62345e+06	7.2749e+06	2.71714e+06	2.22272e+06	1.39104e+07	1.31359e+07	6.49368e+06	9.52017e+06	3.84305e+06	1.40836e+07	1.24513e+07	2.33951e+06	7.13642e+06	3.82722e+06	1.83571e+06	1.51991e+06	7.29492e+06	2.28394e+06	8.04003e+06	8.41052e+06	1.50807e+07
Com_19310_pos	N1-(5-methylisoxazol-3-yl)-2-morpholinoacetamide	C10 H15 N3 O3	225.112	4.704	226.12	Full match	No results	No results					295532	528478	1.99867e+06	1.0811e+06	2.08966e+06	335254	3.56927e+06	934142	1.55966e+06	765625	1.40996e+06	2.44298e+06	2.44996e+06	1.53198e+07	991368	5.16601e+06	442848	1.25905e+06	963049	2.37704e+06	3.29244e+06	2.36504e+06	842136	1.98747e+06	2.84802e+06	8.09801e+06	8.27215e+06	2.67425e+06	2.34912e+06	341784	395912	509876	1.18727e+06	3.13137e+06	6.71639e+06	605658	4.39301e+06
Com_19311_pos	KQH	C17 H29 N7 O5	411.228	5.616	412.235	Invalid mass	No results	No results					1.90823e+06	1.51607e+06	1.49465e+07	8.69298e+06	4.25547e+06	3.0819e+06	1.32719e+07	9.69939e+06	1.50483e+07	8.94749e+06	9.52882e+06	1.28894e+07	3.57053e+06	7.78417e+06	829362	1.72118e+07	1.16337e+06	1.72006e+07	3.68416e+06	1.16466e+07	5.4804e+07	1.08899e+07	5.38751e+06	7.01428e+06	8.96412e+06	2.64437e+07	3.85738e+07	5.30503e+06	6.63995e+06	6.06259e+06	3.97996e+06	1.04897e+06	7.98294e+06	5.20516e+06	6.63576e+06	2.19312e+07	2.4354e+07
Com_19356_neg	2,2-Dimethylsuccinic acid	C6 H10 O4	146.057	4.119	145.05	Full match	No results	Full match	Lipids and lipid-like molecules	Fatty Acyls	Fatty acids and conjugates	Methyl-branched fatty acids	1.69676e+07	1.67097e+07	2.74728e+07	1.65816e+07	1.39498e+07	1.9324e+07	2.87975e+07	2.54213e+07	4.99459e+07	2.39888e+07	2.70495e+07	2.19947e+07	1.65695e+07	3.51199e+07	1.61968e+07	2.42503e+07	1.81701e+07	2.79323e+07	1.88411e+07	1.60265e+07	2.90011e+07	2.59095e+07	2.63343e+07	1.66832e+07	1.6689e+07	2.86991e+07	2.27689e+07	1.33301e+07	2.97985e+07	2.85913e+07	1.57907e+07	1.88126e+07	1.63062e+07	1.5875e+07	1.80467e+07	3.19013e+07	5.98051e+07
Com_1936_pos	N-α-L-Acetyl-arginine	C8 H16 N4 O3	216.123	1.64	217.13	Full match	No results	Full match	Organic acids and derivatives	Carboxylic acids and derivatives	Amino acids, peptides, and analogues	N-acyl-L-alpha-amino acids	2.84644e+06	1.82938e+08	5.15229e+08	1.65937e+08	1.88579e+08	7.65533e+07	8.8363e+07	6.1029e+07	2.05482e+08	7.22355e+07	7.52768e+07	9.47742e+08	1.2353e+08	4.49462e+08	2.38835e+08	6.75332e+08	2.19902e+07	1.13371e+08	1.83719e+08	1.1706e+08	3.72458e+07	4.13244e+08	1.45413e+08	1.65135e+08	1.14088e+08	5.18289e+08	7.32915e+08	2.30452e+08	3.89648e+08	1.06931e+08	5.30228e+07	3.07099e+07	1.59613e+08	1.36893e+08	2.17813e+08	5.12689e+07	1.73769e+08
Com_19377_pos	5'-Deoxy-5'-(Methylthio)Adenosine	C11 H15 N5 O3 S	297.09	5.068	280.086	No results	No results	Full match	Nucleosides, nucleotides, and analogues	5'-deoxyribonucleosides	5'-deoxy-5'-thionucleosides	5'-deoxy-5'-thionucleosides	121802	646315	4.51441e+06	762030	4.02774e+06	520266	741494	1.20531e+06	1.6846e+06	214238	229434	4.60111e+06	876217	5.3575e+06	983592	3.57392e+06	91617.8	876226	702808	2.05797e+06	4.7396e+06	3.91174e+06	637824	2.47798e+06	968219	9.48218e+06	3.39428e+06	787631	1.99817e+06	1.09147e+06	655207	605634	4.23587e+06	754363	3.97856e+06	1.71106e+06	1.3681e+06
Com_1937_neg	Ethylmalonate	C5 H8 O4	132.042	5.807	113.024	No results	No results	Full match	Lipids and lipid-like molecules	Fatty Acyls	Fatty acids and conjugates	Branched fatty acids	1.73043e+07	1.30224e+07	1.37397e+08	7.62366e+07	2.21055e+07	2.15683e+07	7.74441e+07	4.41949e+07	9.25922e+07	2.01408e+08	4.77171e+07	7.41621e+07	4.67304e+07	1.61723e+08	9.02772e+07	9.10534e+07	3.77554e+07	3.46688e+07	8.28146e+07	1.16416e+08	2.29536e+08	2.8192e+08	2.50887e+07	2.57288e+08	5.9327e+07	2.16182e+08	6.94752e+07	4.4573e+07	1.04024e+08	7.69175e+07	5.67394e+06	4.25362e+07	6.81505e+07	3.32024e+07	3.34682e+08	3.66091e+07	1.30993e+08
Com_19381_pos	10b-methyl-1,5,6,10b-tetrahydroimidazo[2,1-a]isoquinolin-2(3H)-one	C12 H14 N2 O	202.112	5.133	203.119	Full match	No results	No results					149678	403016	1.32389e+06	530935	279391	372614	3.28801e+06	438479	718369	456246	857028	556905	893269	888687	380546	2.04879e+06	322427	772848	204123	358277	2.6951e+06	3.52408e+06	998275	673522	473351	2.14263e+06	9.80501e+06	246123	716674	865831	2.07285e+06	319459	342904	1.13251e+06	1.31707e+06	778804	8.88487e+06
Com_19391_pos	N-(4-butyl-2-methylphenyl)-N'-[4-(4-methylpiperazino)phenyl]urea	C23 H32 N4 O	380.257	7.208	381.264	Full match	No results	No results					693445	771308	1.04799e+06	1.08874e+06	985340	994536	1.43714e+06	949643	1.02664e+06	1.0788e+06	1.55082e+06	1.29412e+06	760689	914205	1.26057e+06	1.62972e+06	759855	750894	843693	976381	1.09457e+06	1.74427e+06	1.02596e+06	925413	710752	1.48518e+06	3.35012e+06	1.02839e+06	1.07626e+06	1.13619e+06	594361	1.14514e+06	1.84317e+06	840747	1.81485e+06	369663	777325
Com_19396_pos	LQH	C17 H28 N6 O5	396.216	7.413	397.223	Invalid mass	No results	No results					409949	487753	1.56451e+06	391770	906632	867092	2.19951e+06	1.20401e+06	3.54514e+06	1.622e+06	1.67955e+06	2.19727e+06	1.30539e+06	3.02745e+06	394315	4.00535e+06	617643	561105	440364	509297	1.73847e+06	2.08614e+06	3.82988e+06	706118	378741	6.8332e+06	3.62322e+06	2.88694e+06	2.12939e+06	1.68546e+06	380220	657399	1.23749e+06	811291	1.46174e+06	1.82369e+06	2.78021e+06
Com_19410_neg	Glucosamine 6-sulfate	C6 H13 N O8 S	259.034	1.39	258.027	Invalid mass	No results	No results	Organic oxygen compounds	Organooxygen compounds	Carbohydrates and carbohydrate conjugates	Hexoses	86712.1	182725	1.27752e+06	220728	441134	2.39773e+06	4.35251e+06	460419	776776	1.37337e+06	4.53518e+06	985004	1.13463e+06	3.91039e+06	287710	608050	224977	607051	232535	261624	504018	3.40719e+06	1.38996e+06	292936	256658	550454	410187	589754	2.24609e+06	5.5377e+06	676877	2.7111e+06	2.00239e+06	216386	394225	4.07072e+06	2.36471e+06
Com_19419_pos	Phlorizin	C21 H24 O10	458.121	5.763	459.128	Invalid mass	No results	No results	Phenylpropanoids and polyketides	Flavonoids	Flavonoid glycosides	Flavonoid O-glycosides	3.82355e+06	560267	7.3998e+06	1.2454e+06	1.4247e+06	1.1487e+06	2.64302e+06	1.87731e+06	3.17651e+06	1.86767e+06	2.72487e+07	2.80187e+06	1.56907e+06	6.78363e+06	1.44065e+06	4.42946e+06	982992	1.88105e+06	978531	1.21472e+06	2.36103e+06	4.02427e+06	2.3289e+06	1.68099e+06	2.84427e+06	6.35512e+06	4.01506e+06	952146	6.02965e+06	2.64957e+06	1.11537e+06	1.01134e+06	1.55759e+06	4.43981e+06	1.44922e+06	2.63493e+06	3.63547e+06
Com_19439_pos	N1-(1H-indol-4-yl)cyclohexane-1-carboxamide	C15 H18 N2 O	242.143	6.564	243.15	Full match	Full match	No results					34573.2	41087.4	55691.8	47047.3	110464	69968.6	149664	76402	227712	73484.4	84486.6	129080	92343.4	194283	160601	242042	64929.1	71650.1	30762	61455.9	104913	642371	129933	686645	91173.1	7.56805e+06	462355	57322.7	126239	283205	38117.7	66351.2	86279.5	40771.1	77164.9	95510.5	1.73645e+06
Com_19445_pos	Spiculisporic Acid	C17 H28 O6	328.188	1.434	329.195	No results	No results	Full match	Organic acids and derivatives	Carboxylic acids and derivatives	Tricarboxylic acids and derivatives	Tricarboxylic acids and derivatives	2.374e+06	736186	1.59306e+06	853394	655832	1.66089e+06	6.22782e+06	1.87531e+06	3.82702e+06	2.19368e+06	4.51848e+06	1.77288e+06	1.00456e+06	1.85917e+06	855348	1.65698e+06	1.73418e+06	2.55204e+06	1.02022e+06	905428	2.48221e+06	1.99223e+06	2.78602e+06	1.26529e+06	1.74625e+06	2.8781e+06	2.08216e+06	1.06236e+06	1.47743e+06	1.0017e+07	1.39059e+06	1.76246e+06	1.26065e+06	1.15619e+06	1.36725e+06	3.23425e+06	3.79944e+06
Com_1944_pos	Genistein	C15 H10 O5	270.054	5.56	271.061	Invalid mass	Invalid mass	No results	Phenylpropanoids and polyketides	Isoflavonoids	Isoflav-2-enes	Isoflavones	2.47325e+06	1.85306e+06	7.27922e+06	8.55867e+06	3.57462e+06	9.70787e+06	2.97989e+06	530561	3.41788e+06	3.7432e+07	1.55086e+08	1.39773e+07	5.44236e+06	2.1975e+06	6.39957e+06	1.37991e+08	2.53415e+07	3.16248e+06	630236	4.82388e+07	7.45182e+06	6.48777e+06	1.0499e+06	1.25753e+06	4.41929e+07	4.4197e+07	5.2548e+07	1.23992e+06	8.46674e+07	6.9859e+06	2.02829e+07	1.13128e+07	2.46592e+06	1.19672e+07	1.0415e+06	9.11494e+07	2.63336e+07
Com_19478_neg	2-(1-{2-[(3-furylmethyl)amino]-2-oxoethyl}cyclohexyl)acetic acid	C15 H21 N O4	279.149	5.733	278.141	Invalid mass	No results	No results					382193	488535	1.7727e+06	827142	1.05693e+06	860271	1.73085e+06	1.24722e+06	2.48144e+06	1.25719e+06	3.86967e+06	1.91447e+06	705072	3.12329e+06	982540	1.88721e+06	660468	1.46334e+06	777062	960526	2.33831e+06	3.19218e+06	1.76984e+06	1.12383e+06	864390	2.05725e+06	2.07137e+06	696623	1.3899e+06	1.56654e+06	1.84171e+06	839970	1.07962e+06	1.09676e+06	1.03877e+06	1.76647e+06	2.28777e+06
Com_19498_pos	Prostaglandin B1	C20 H32 O4	336.231	6.565	337.239	Full match	No results	Full match	Lipids and lipid-like molecules	Fatty Acyls	Eicosanoids	Prostaglandins and related compounds	2.99156e+06	2.0752e+06	1.04419e+07	3.98683e+06	7.18919e+06	7.18929e+06	1.96397e+07	7.1422e+06	9.6013e+06	1.17384e+07	1.49431e+07	1.37217e+07	4.39667e+06	1.06062e+07	7.94551e+06	2.5634e+07	1.71955e+06	9.43317e+06	5.07658e+06	1.14843e+07	1.08798e+07	1.11412e+07	2.25141e+07	6.56122e+06	3.27458e+06	1.87836e+07	4.65436e+07	6.01078e+06	7.58202e+06	1.66566e+07	2.86005e+06	7.85446e+06	1.07787e+07	4.9535e+06	1.31078e+07	1.4106e+07	1.47885e+07
Com_1949_pos	2-Amino-1,3,4-octadecanetriol	C18 H39 N O3	317.294	6.54	318.302	Full match	No results	No results	Organic nitrogen compounds	Organonitrogen compounds	Amines	1,3-aminoalcohols	1.57071e+08	1.8385e+08	2.47152e+08	2.32238e+08	1.38479e+08	1.67146e+08	3.28342e+08	7.02679e+07	8.12624e+07	2.78509e+08	6.88516e+07	5.23265e+08	1.48101e+08	1.53269e+08	1.87342e+08	4.8073e+08	6.7404e+07	6.29829e+07	1.24274e+08	3.32189e+08	1.16407e+08	3.80932e+08	1.54149e+08	4.22863e+07	4.013e+08	1.20908e+08	7.77732e+08	3.48163e+08	3.06709e+08	1.47588e+08	1.7483e+08	1.15721e+08	1.6251e+08	1.60768e+08	2.49883e+08	1.42759e+08	8.78786e+07
Com_19502_pos	Proscillaridin A	C30 H42 O8	530.29	6.632	531.297	Full match	No results	No results	Lipids and lipid-like molecules	Steroids and steroid derivatives	Steroid lactones	Bufanolides and derivatives	92142.4	112124	351801	2.79646e+06	145141	679600	3.10347e+06	4.2286e+06	355675	1.99171e+06	1.74845e+06	420566	92924.4	1.98512e+06	963391	3.672e+06	1.08404e+07	3.46633e+06	162119	429481	638536	555712	795747	319295	1.68174e+06	3.11928e+06	6.7549e+06	498544	242161	450746	1.37338e+06	2.77904e+06	156438	102113	793111	703284	6.88055e+06
Com_19548_neg	7-hydroxy-3-phenyl-4H-chromen-4-one	C15 H10 O3	238.065	5.946	237.057	Invalid mass	No results	No results					270646	391468	1.42024e+06	452130	696769	925125	1.49135e+06	856909	1.90219e+06	895292	4.56962e+07	1.22614e+06	949188	1.30506e+06	548298	1.35448e+06	535694	1.09156e+06	523764	690823	1.4851e+06	1.89977e+06	3.74881e+06	847018	524053	3.4072e+06	1.70797e+06	752367	1.33197e+06	1.46556e+06	496058	622354	824580	773485	854837	1.49685e+06	2.42002e+06
Com_19549_pos	5-phenyl-3-(phenylmethylene)furan-2(3H)-one	C17 H12 O2	248.085	5.569	249.092	Invalid mass	No results	No results					210558	257985	1.11722e+06	444682	543013	483875	1.04284e+06	893616	1.14324e+06	631780	1.08589e+06	1.11174e+06	407013	1.3215e+06	502169	3.52364e+06	403169	778974	380329	457452	1.03653e+06	1.16213e+06	971645	757776	479285	1.76073e+06	1.28616e+06	356293	4.85865e+06	947053	380171	370946	914106	664637	541163	1.35432e+06	4.06363e+06
Com_1956_pos	RMH	C17 H30 N8 O4 S	442.22	6.099	443.227	Invalid mass	No results	No results					21728.5	30064	782972	135459	63436.8	51558.7	217411	185939	357255	94316.4	658645	196692	50140.9	378858	67112.2	663295	64708.6	105618	37615.8	60696.6	155098	146953	1.3e+06	153078	67416	7.88781e+06	386992	64829	688860	264884	78462.2	59727.9	119413	297361	91829.9	205881	335213
Com_19592_neg	Gamma-Glu-Leu	C11 H20 N2 O5	260.138	4.916	259.131	No results	No results	Full match	Organic acids and derivatives	Carboxylic acids and derivatives	Amino acids, peptides, and analogues	Dipeptides	264267	1.21722e+06	7.85866e+06	1.83496e+06	3.96698e+06	582547	1.2176e+06	167878	90036.4	1.64636e+06	363960	9.07459e+06	2.07728e+06	6.63762e+06	1.68911e+06	8.27927e+06	425206	1.37579e+06	1.50934e+06	2.42011e+06	4.46253e+06	7.33447e+06	647739	3.60946e+06	5.698e+06	6.25105e+06	5.91511e+06	2.44858e+06	2.70172e+06	904739	407678	482472	1.84074e+06	6.82398e+06	2.53271e+06	253132	881279
Com_19592_pos	4-acetyl-4-(ethoxycarbonyl)heptanedioic acid	C12 H18 O7	274.104	4.193	275.111	Full match	No results	No results					390790	6.1166e+06	2.73287e+07	6.36454e+06	1.21682e+06	1.72625e+06	3.01514e+06	1.45741e+06	2.48658e+06	1.14984e+06	7.12904e+06	6.81993e+06	2.73798e+06	7.41362e+06	9.82656e+06	5.68549e+06	468561	3.25613e+06	1.02099e+07	5.49784e+06	2.20616e+07	6.45723e+06	6.51287e+06	6.68997e+06	6.43807e+06	3.05416e+07	3.0435e+07	1.98559e+06	4.58738e+06	5.61865e+06	1.4835e+06	388345	5.09783e+06	4.97687e+06	9.14899e+06	3.92174e+06	2.70176e+07
Com_1959_pos	Methyl palmitate	C17 H34 O2	287.284	6.773	288.291	Invalid mass	No results	No results	Lipids and lipid-like molecules	Fatty Acyls	Fatty acid esters	Fatty acid methyl esters	2.67858e+08	1.99007e+08	3.39393e+08	1.63126e+08	1.87568e+08	1.98977e+08	1.99789e+08	5.95807e+08	5.83616e+08	3.57609e+08	3.08641e+08	4.60101e+08	2.38682e+08	3.36922e+08	7.25063e+07	4.64871e+08	3.15114e+08	3.74536e+08	1.80481e+08	2.04169e+08	7.8614e+07	2.13899e+08	3.22644e+08	6.07824e+08	1.94444e+08	3.15015e+08	5.00022e+08	7.62602e+07	3.19825e+08	6.39019e+08	2.75302e+08	3.52214e+08	1.86738e+08	1.77777e+08	1.54483e+08	3.33545e+08	6.05741e+08
Com_195_neg	Saccharin	C7 H5 N O3 S	182.999	5.034	181.992	Full match	No results	No results	Organoheterocyclic compounds	Benzothiazoles	Not available	Benzothiazoles	2279.35	64118.6	3591.37	5303.46	2.3295e+06	5676.53	1.49274e+07	16688	449271	708.799	8201.16	46490	25850.2	281232	1015.89	32336.9	53723.9	12692.7	450.189	37641.3	6767.53	26874.1	30904.6	3381	911.785	24700.5	2253.32	26603.5	8221.52	10978.7	1269.97	1560.47	7001.75	11932.5	4224.67	12982.4	19138.7
Com_1963_pos	Imidazolelactic acid	C6 H8 N2 O3	156.054	1.374	157.062	Full match	Full match	Full match	Organoheterocyclic compounds	Azoles	Imidazoles	Imidazolyl carboxylic acids and derivatives	1.20337e+08	2.77738e+08	1.81751e+08	2.76553e+08	1.42977e+08	9.31988e+08	7.1794e+08	1.08943e+09	1.59421e+09	7.21855e+08	5.52161e+08	6.60758e+08	1.61687e+08	3.49995e+08	2.12318e+08	5.23171e+08	2.27182e+08	6.94574e+08	2.45994e+08	1.91347e+08	4.74978e+08	3.11925e+08	5.23524e+08	4.95983e+08	1.14433e+08	5.00442e+08	3.47112e+08	3.11367e+08	3.3193e+08	6.74965e+08	5.69028e+08	6.79252e+08	3.6618e+08	9.71378e+07	4.30387e+08	7.5372e+08	3.63623e+08
Com_19674_pos	4-methoxy-9-(2-methylbut-3-en-2-yl)-7H-furo[3,2-g]chromen-7-one	C17 H16 O4	284.105	6.242	285.112	Full match	No results	No results					198142	375232	681810	231960	114485	253642	1.68628e+06	409298	367558	315281	4.45159e+06	240582	145545	446556	234606	8.076e+06	178581	482048	490457	286564	456214	531056	623298	290055	201027	8.60663e+06	401777	342479	314816	489269	379699	264965	518402	2.12255e+06	447206	690018	834118
Com_19699_neg	6-Phosphogluconic acid	C6 H13 O10 P	276.026	1.285	275.019	No results	Invalid mass	No results	None	None	None	None	263707	265425	720316	308426	321101	307734	409075	780375	564600	6.94822e+06	413743	476269	1.6602e+06	568712	311709	1.98847e+06	216672	1.30204e+06	355022	339417	1.87689e+06	373849	1.73754e+06	269938	307628	533634	414666	266667	419209	5.91469e+06	305672	369186	501791	317067	337102	737084	6.19779e+06
Com_19701_pos	α-Lapachone	C15 H14 O3	264.079	3.401	265.086	Invalid mass	No results	No results	Organoheterocyclic compounds	Naphthopyrans	Naphthopyranones	Naphthopyranones	64977.8	30472.8	605726	94077.3	230121	74105.5	122113	76445.4	105085	166617	89301.2	367226	229173	5.72065e+06	136655	3.45365e+06	82886.4	150555	120084	368539	4.52412e+06	1.28083e+06	96434	1.59932e+06	387650	2.82228e+06	1.91931e+06	58240.6	691485	107608	72698	72288.8	88070.4	146695	2.92414e+06	209295	285797
Com_19703_pos	DL-Stachydrine	C7 H13 N O2	143.095	1.124	144.103	Invalid mass	No results	No results	Organic acids and derivatives	Carboxylic acids and derivatives	Amino acids, peptides, and analogues	Proline and derivatives	4.91802e+07	1.04357e+07	7.60102e+06	1.47615e+07	1.31336e+07	1.24315e+07	1.97191e+07	4.62213e+07	2.06515e+07	1.81411e+07	1.25694e+07	1.85936e+07	1.87578e+07	1.30975e+07	2.06689e+07	1.30283e+07	2.00968e+07	1.70082e+07	9.82957e+06	1.08798e+07	8.89398e+06	1.58796e+07	4.50318e+07	1.90062e+07	1.70807e+07	1.76469e+07	1.46495e+07	1.05625e+07	2.13417e+07	1.58007e+07	1.96636e+07	8.65892e+06	1.8875e+07	9.59845e+06	1.64411e+07	1.6956e+07	4.22337e+07
Com_19708_pos	4-Ethylbenzaldehyde	C9 H10 O	151.1	5.505	152.108	Invalid mass	No results	No results	Benzenoids	Benzene and substituted derivatives	Benzoyl derivatives	Benzoyl derivatives	3.64452e+06	5.98509e+06	1.97137e+07	5.14762e+06	8.0118e+06	5.00531e+06	1.61192e+07	8.57279e+06	1.0828e+07	8.01165e+06	2.05919e+07	1.69008e+07	7.83481e+06	1.03423e+07	7.44623e+06	1.93552e+07	3.46895e+06	1.30877e+07	6.50721e+06	1.04828e+07	1.55958e+07	1.98454e+07	1.54748e+07	1.31344e+07	7.75956e+06	1.97502e+07	2.57453e+07	6.77426e+06	8.71577e+06	1.17514e+07	4.78575e+06	4.10848e+06	1.21757e+07	1.30583e+07	1.60556e+07	1.10066e+07	5.4818e+07
Com_19824_neg	6α-Prostaglandin I1	C20 H34 O5	336.232	7.007	335.225	Invalid mass	No results	No results	Lipids and lipid-like molecules	Fatty Acyls	Eicosanoids	Prostaglandins and related compounds	115963	104199	612586	326533	425682	501743	559230	563354	2.02955e+06	650422	634458	736589	114072	822725	756586	1.26794e+06	100391	501026	109310	271298	304482	437129	2.07812e+07	285298	145638	805567	1.93007e+06	247841	182667	813140	256636	262659	511197	248134	626376	1.118e+06	2.33807e+06
Com_19849_neg	N-Carbamoyl-L-aspartate	C5 H8 N2 O5	176.044	1.382	175.036	No results	Full match	Full match	Organic acids and derivatives	Carboxylic acids and derivatives	Amino acids, peptides, and analogues	Aspartic acid and derivatives	2.48024e+06	2.30267e+06	1.91513e+06	1.67059e+06	4.20994e+06	475739	7.97959e+06	6.68435e+06	1.04814e+07	1.00378e+07	4.89587e+06	4.86708e+06	2.3774e+06	1.1786e+07	455205	3.05579e+06	1.91008e+06	1.41278e+07	3.06974e+06	2.11683e+06	1.06305e+06	5.44653e+06	1.00207e+07	4.97986e+06	3.24177e+06	4.02081e+06	6.63215e+06	1.67008e+06	3.56333e+06	676554	3.4742e+06	4.2438e+06	3.57459e+06	2.47738e+06	5.5943e+06	6.52227e+06	8.97734e+06
Com_19850_pos	Coumestrol	C15 H8 O5	268.038	6.229	269.046	Full match	No results	No results	Phenylpropanoids and polyketides	Isoflavonoids	Coumestans	Coumestans	144343	177040	721024	406609	274759	247139	776839	419860	747590	361778	2.99886e+06	669977	211663	632145	311414	683651	188161	510598	225579	323802	743106	828376	765008	426159	242440	862155	870611	286714	526015	544589	186136	280796	348068	292372	380209	1.43052e+06	841723
Com_1987_pos	1-Methyladenosine	C11 H15 N5 O4	281.113	1.785	282.121	Full match	Full match	Full match	Nucleosides, nucleotides, and analogues	Purine nucleosides	Not available	Purine nucleosides	8.99719e+06	1.5507e+08	4.13012e+08	2.063e+08	1.86099e+08	3.10308e+07	1.10918e+08	2.83835e+07	1.26121e+08	3.34019e+07	4.35184e+07	6.08417e+08	1.68614e+08	5.19551e+08	2.08084e+08	4.19401e+08	1.05264e+07	6.8251e+07	1.65758e+08	2.03725e+08	7.3643e+08	6.75002e+08	5.44571e+07	2.9057e+08	2.35644e+08	7.92503e+08	8.24625e+08	1.85065e+08	6.0117e+08	5.69722e+07	3.67279e+07	2.38919e+07	2.47965e+08	1.60303e+08	3.86494e+08	5.60206e+07	2.63311e+08
Com_19906_pos	7-methylpyrimido[4,5-d]pyrimidin-4-amine	C7 H7 N5	183.049	3.44	184.056	Invalid mass	No results	No results					312910	330956	586772	361372	336433	343069	543057	358549	480955	416559	418849	523986	374254	1.61208e+07	330175	507019	379017	391305	308142	372462	1.21667e+07	5.78529e+07	451319	467798	402629	674807	1.12706e+06	366295	4.08073e+06	426442	338113	320568	421217	350683	401461	1.09296e+06	2.13964e+07
Com_19937_neg	Sulfaquinoxaline	C14 H12 N4 O2 S	300.069	5.696	299.061	Full match	No results	No results	Organoheterocyclic compounds	Diazanaphthalenes	Benzodiazines	Quinoxalines	124802	3.62949e+06	2.62387e+06	1.40804e+07	1.34068e+06	1.05672e+06	2.07146e+07	6.79887e+06	4.20209e+06	511423	1.36946e+06	8.46042e+06	394831	2.0964e+06	758187	2.31392e+06	402359	2.25211e+06	487223	948856	8.41167e+06	797587	1.83214e+06	1.48537e+06	850918	8.33737e+06	3.97857e+06	1.15146e+06	1.50493e+06	2.89794e+06	819416	793686	1.95904e+06	1.12092e+06	1.81488e+07	729514	1.76089e+07
Com_19944_pos	6,9-dimethoxy-11H-indeno[1,2-b]quinoxalin-11-one	C17 H12 N2 O3	292.086	5.302	293.094	Invalid mass	No results	No results					435093	276116	987210	371045	459331	596851	1.86886e+06	788078	1.68154e+06	563939	1.75964e+06	832487	360894	1.93776e+06	565305	932922	1.24426e+06	860698	278866	507521	866512	831840	1.86261e+06	754528	462409	1.21652e+06	1.282e+06	375032	1.42907e+06	1.02194e+06	738938	932564	427535	714685	528269	1.28003e+06	3.34219e+06
Com_19951_pos	Dextrorphan	C17 H23 N O	257.179	5.096	258.186	Full match	Full match	No results	Alkaloids and derivatives	Morphinans	Not available	Morphinans	168337	239701	977942	460147	295213	402338	1.02855e+06	497774	818204	526801	816896	723389	327860	1.06626e+06	451722	940417	313905	671695	262638	426136	872349	906792	1.36892e+06	764467	469070	1.37948e+06	909260	329231	832746	831668	289091	224079	366367	619889	545262	872084	1.31401e+06
Com_19_neg	2-Hydroxyhippuric acid	C9 H9 N O4	195.054	5.538	194.046	Full match	Full match	No results	Benzenoids	Benzene and substituted derivatives	Benzoic acids and derivatives	Hippuric acids	463205	459895	4.85028e+06	1.00121e+06	1.68765e+06	3.76551e+06	1.15141e+06	1.58216e+06	1.09356e+07	1.86182e+06	2.07287e+06	2.91236e+06	272955	2.29656e+06	1.39016e+06	4.33698e+06	9.97465e+06	846804	1.25536e+06	1.67268e+06	3.04701e+06	411084	955944	672309	1.02699e+06	7.59536e+07	771935	461123	1.05297e+06	832515	1.66676e+07	1.10846e+06	6.85843e+07	1.83835e+06	861293	7.74786e+07	7.78399e+07
Com_20003_pos	Citrinin	C13 H14 O5	250.085	5.077	251.092	Full match	No results	No results	Organoheterocyclic compounds	Benzopyrans	Not available	Benzopyrans	644071	158331	839380	370871	131411	156568	3.10199e+06	651001	670136	424712	1.86903e+06	704118	839613	247425	155835	602995	306936	693949	410434	322913	366618	277631	1.63684e+06	483143	106365	219927	267578	81451.2	206918	306094	241693	433311	89006.9	194147	578420	583718	7.21302e+06
Com_2001_neg	N-Acetyl-D-galactosamine 4-sulfate	C8 H15 N O9 S	255.042	1.363	300.04	Invalid mass	No results	No results	Organic oxygen compounds	Organooxygen compounds	Carbohydrates and carbohydrate conjugates	Acylaminosugars	8.36054e+07	1.21077e+08	2.73237e+08	1.16092e+08	1.76894e+08	2.31191e+08	3.93084e+08	5.69898e+08	8.50908e+08	5.94513e+08	1.32371e+08	2.37674e+08	3.21624e+08	6.36807e+08	2.41895e+08	2.5296e+08	6.39647e+07	4.63283e+08	2.32158e+08	1.45932e+08	2.86659e+08	2.84459e+08	6.8749e+08	2.59215e+08	2.56683e+08	3.52405e+08	5.21319e+08	2.00703e+08	2.31565e+08	4.21214e+08	2.6987e+08	1.61013e+08	2.78723e+08	1.46205e+08	2.95539e+08	6.29544e+08	8.26317e+08
Com_20030_pos	16-Heptadecyne-1,2,4-triol	C17 H32 O3	266.226	6.866	267.233	Invalid mass	No results	No results	Lipids and lipid-like molecules	Fatty Acyls	Fatty alcohols	Long-chain fatty alcohols	725940	879807	2.40386e+06	979164	1.55679e+06	1.40686e+06	4.56263e+06	1.15808e+06	2.78574e+06	2.01071e+06	6.09551e+06	3.94075e+06	1.13646e+06	1.97243e+06	1.41046e+06	5.1302e+06	831769	1.77654e+06	1.14885e+06	1.59232e+06	2.16018e+06	2.7885e+06	2.70911e+06	2.70533e+06	1.07874e+06	3.29824e+06	6.39523e+06	1.30544e+06	1.56338e+06	8.53922e+06	790775	5.08548e+06	1.9692e+06	1.47848e+06	2.81634e+06	1.63609e+06	3.62907e+06
Com_20039_pos	Rutamarin	C21 H24 O5	356.164	6.233	357.171	Full match	No results	No results	Phenylpropanoids and polyketides	Coumarins and derivatives	Furanocoumarins	Psoralens	1.89029e+06	972881	1.19073e+07	3.19713e+06	4.79942e+06	3.39894e+06	5.07935e+06	3.26983e+06	7.75855e+06	4.37094e+06	6.31056e+06	3.27122e+06	2.23141e+06	4.14224e+06	470610	9.14056e+06	2.56316e+06	2.83202e+06	1.58383e+06	1.69444e+06	3.78742e+06	3.12257e+06	5.14551e+06	4.209e+06	1.9296e+06	5.98392e+07	6.25476e+06	2.41875e+06	1.83116e+07	4.48729e+06	1.96454e+06	2.37659e+06	9.22444e+06	3.51226e+06	3.40164e+06	4.44789e+06	6.04093e+06
Com_20059_pos	Spermidine	C7 H19 N3	145.159	1.042	146.166	No results	No results	Full match	Organic nitrogen compounds	Organonitrogen compounds	Amines	Dialkylamines	90205	524974	1.19714e+06	273714	952095	255195	502730	120591	83303.9	395858	194631	1.32401e+06	914721	5.48098e+06	3.24166e+06	1.18695e+06	144506	352809	335398	469762	2.09192e+06	1.82296e+06	100751	1.89374e+06	770938	2.27414e+06	2.48599e+06	776492	1.48795e+06	117064	247919	395159	823989	454630	1.00303e+06	143440	152760
Com_2005_pos	D-Gluconic acid	C6 H12 O7	196.058	5.595	197.065	No results	No results	Full match	Organic oxygen compounds	Organooxygen compounds	Carbohydrates and carbohydrate conjugates	Gluconolactones	4299.21	4714.97	90416.6	13074.7	26484.5	37631.8	26584.6	30476	208498	17163.6	47185.6	38156.7	3529.21	27318.2	18228.9	95653.7	120789	20005.5	14328.2	20001.3	48399.5	17830	18368	20425.4	11930.8	1.35724e+06	17256.8	6116.15	16485	18208.6	257427	14095.1	854486	4964	8920.05	1.32849e+06	1.57693e+06
Com_20075_pos	2-Hydroxy-2-methyl-3-buten-1-yl beta-D-glucopyranoside	C11 H20 O7	246.106	5.618	247.113	Invalid mass	No results	No results					4.51425e+06	4.0028e+06	2.88199e+06	8.17589e+06	4.19119e+06	7.09055e+06	2.70389e+07	2.50145e+07	1.21711e+07	2.21199e+07	2.74168e+07	6.55438e+06	6.451e+06	2.359e+07	1.59868e+07	1.82499e+07	6.60963e+06	2.70639e+07	1.23357e+07	2.1968e+07	2.97209e+07	1.68482e+07	2.29572e+07	1.28856e+07	8.9343e+06	3.44553e+07	3.99537e+07	8.92521e+06	2.18096e+07	2.39781e+07	1.33169e+07	1.18771e+07	1.72956e+07	1.71528e+06	2.2024e+07	2.33959e+07	5.42128e+07
Com_200_pos	Theobromine	C7 H8 N4 O2	180.066	5.007	181.073	Full match	No results	No results	Organoheterocyclic compounds	Imidazopyrimidines	Purines and purine derivatives	Xanthines	466997	176810	1.07348e+06	141207	200226	58972.7	3.52532e+07	48203.1	261091	658364	29533.7	1.62281e+06	1.80234e+06	1.18096e+07	2.52805e+06	698813	300394	311725	160420	4.81698e+06	4.10058e+07	8.89948e+07	615000	359588	9.06426e+06	919502	1.95804e+06	206355	6.42682e+06	113886	83110.8	831181	243098	392667	3.76533e+06	842221	1.43632e+08
Com_20125_pos	Rutarin	C20 H24 O10	446.121	5.669	447.129	Invalid mass	No results	No results	Phenylpropanoids and polyketides	Coumarins and derivatives	Coumarin glycosides	Coumarin glycosides	36656.6	183775	901193	49310.5	1.72914e+06	91350.5	529915	416284	302215	192602	405401	396930	68413.9	231825	461123	2.95994e+06	219014	119644	1.25734e+07	106048	120430	255652	2.12405e+06	3.11862e+06	189729	669852	449981	86281.8	952355	368807	63008.4	123851	139636	252985	418860	341740	1.57463e+06
Com_2016_pos	CAR 12:1	C19 H36 N O4	341.258	6.483	342.265	No results	Invalid mass	No results					8.77935e+06	2.52992e+07	6.95517e+07	1.4904e+07	5.21654e+07	4.31159e+07	4.98165e+08	1.3473e+08	1.37593e+08	5.42802e+07	6.91584e+07	1.57014e+08	1.39769e+07	3.48515e+08	3.179e+06	2.73596e+07	1.99776e+07	4.36088e+07	9.65472e+06	1.52478e+07	7.94493e+07	2.52978e+08	3.45855e+07	4.93765e+07	3.10545e+07	1.43806e+08	2.03103e+08	5.68322e+07	7.8491e+07	6.79905e+07	2.03625e+07	3.9779e+07	5.94207e+07	2.50812e+07	8.03767e+07	3.45326e+08	1.05858e+08
Com_20170_neg	Dl-Glyceraldehyde3-phosphate	C3 H7 O6 P	169.998	1.384	168.991	No results	No results	Full match					1.99605e+06	2.65324e+06	7.38666e+06	1.95346e+06	3.6687e+06	824252	772529	2.25319e+06	3.77369e+06	5.08631e+06	1.00428e+07	4.99962e+06	8.44258e+06	2.40748e+07	2.81749e+06	3.42117e+07	1.06322e+06	2.64404e+07	3.58235e+06	5.40838e+06	1.40718e+07	1.22068e+07	7.33886e+06	1.29076e+07	9.80657e+06	7.75225e+06	1.38837e+07	4.65408e+06	7.11667e+06	8.12851e+06	1.29648e+06	1.79411e+06	6.40199e+06	4.77145e+06	2.71057e+06	1.06662e+07	1.08389e+07
Com_20186_pos	Docosahexaenoic acid	C22 H32 O2	328.242	6.809	329.249	Full match	No results	No results	Lipids and lipid-like molecules	Fatty Acyls	Fatty acids and conjugates	Very long-chain fatty acids	766022	1.36353e+06	3.66209e+06	1.02133e+06	1.42568e+06	1.64188e+06	3.76078e+06	3.6155e+06	5.21089e+06	2.38305e+06	2.00402e+06	1.25913e+07	1.09115e+06	3.64211e+06	7.94418e+06	5.16671e+06	1.21775e+06	2.98472e+07	828053	1.59775e+06	4.73911e+06	5.70212e+06	5.22339e+06	1.46987e+06	893016	5.16425e+06	2.23364e+07	1.86281e+06	2.51887e+06	5.73936e+06	1.08973e+06	2.05343e+06	2.08222e+06	813639	2.7567e+06	3.86272e+06	1.64581e+07
Com_20220_pos	N'2-cinnamoyl-3-(1H-pyrrol-1-yl)thiophene-2-carbohydrazide	C18 H15 N3 O2 S	337.081	1.926	338.088	Invalid mass	No results	No results					5361.07	11920.5	21146	12168.2	10411	5961.63	13157	10424.2	8879.34	7795.79	7510.66	23521.9	10125.2	19789.8	120819	53383.3	6658.47	134581	12124.9	11636.4	36960.9	22571.4	10433.6	13144.6	13133.1	27702.9	660330	17766.5	16395.3	8634.43	5677.03	5621.36	16557.6	15568.7	18892.2	22619.8	55129.9
Com_20228_pos	N-Phenyl-5-(4-(trifluoromethyl)phenyl)oxazol-2-amine	C16 H11 F3 N2 O	304.087	5.331	305.094	Invalid mass	No results	No results	Organoheterocyclic compounds	Azoles	Oxazoles	Phenyl-1,3-oxazoles	1.42848e+06	1.11532e+06	3.68817e+06	2.23697e+06	3.11638e+06	1.41193e+06	3.42749e+06	4.04119e+06	3.17177e+06	1.12188e+06	3.74805e+06	4.49899e+06	1.80532e+06	6.09972e+06	4.46574e+06	5.47872e+06	2.53425e+06	4.84245e+06	1.63214e+06	1.57462e+06	5.00377e+06	5.16391e+06	3.89174e+06	4.5449e+06	1.61332e+06	5.53512e+06	5.94088e+06	1.11383e+06	4.88219e+06	3.29672e+06	1.96401e+06	2.39701e+06	2.28525e+06	1.56541e+06	2.16825e+06	3.43492e+06	5.75834e+06
Com_20246_pos	2-(3-chloro-2-methylanilino)benzoic acid	C14 H12 Cl N O2	261.057	6.11	262.064	Full match	No results	No results					175568	286797	1.85967e+06	558781	598381	422897	1.41646e+06	776806	1.62016e+06	719647	731596	1.46422e+06	422993	1.18485e+06	629182	1.03215e+06	259731	922266	316743	547100	1.47853e+07	1.29515e+06	1.29965e+06	667939	436646	1.3575e+06	2.02157e+06	484660	732737	1.14133e+06	349622	404092	703994	610864	637185	1.40597e+06	1.76369e+06
Com_20267_neg	Deoxyinosine	C10 H12 N4 O4	252.087	4.888	251.079	No results	No results	Full match	Nucleosides, nucleotides, and analogues	Purine nucleosides	Purine 2'-deoxyribonucleosides	Purine 2'-deoxyribonucleosides	9947.49	308197	170622	370535	321398	27782.2	71353.7	15894.9	17667.6	18370.7	54563.4	1.40719e+06	151809	384622	118821	150461	13627.6	42890.6	161875	101172	341661	2.91376e+06	24442.9	211846	640133	629962	734446	698967	1.32019e+06	47605.4	12704.7	96179.2	387974	256954	398505	29978.9	109428
Com_20277_pos	5-Hydroxymebendazole	C16 H15 N3 O3	297.114	5.367	298.121	Invalid mass	No results	No results	Organoheterocyclic compounds	Benzimidazoles	2-benzimidazolylcarbamic acid esters	2-benzimidazolylcarbamic acid esters	1.25169e+06	977766	3.26952e+06	1.95062e+06	2.73561e+06	1.23729e+06	2.98005e+06	3.5601e+06	2.75595e+06	1.05632e+06	3.43908e+06	3.94774e+06	1.56963e+06	5.32114e+06	1.18013e+07	4.7967e+06	2.26332e+06	4.74531e+06	1.42645e+06	1.37676e+06	4.35219e+06	4.49858e+06	4.16474e+07	3.95437e+06	1.40859e+06	4.83548e+06	5.20404e+06	974795	4.25986e+06	3.24869e+06	1.73615e+06	2.08697e+06	1.98642e+06	1.3718e+06	1.88965e+06	3.21211e+06	5.00175e+06
Com_20318_pos	(9cis)-Retinal	C20 H28 O	284.215	6.41	285.222	Full match	No results	Full match	Lipids and lipid-like molecules	Prenol lipids	Retinoids	Retinoids	1.10402e+06	1.82858e+06	4.59828e+06	2.76446e+06	1.83752e+06	3.90042e+06	1.00849e+07	5.91839e+06	1.95363e+07	3.80779e+06	7.23601e+06	5.97242e+06	3.36008e+06	2.91834e+06	2.66563e+06	2.21281e+07	2.18362e+06	4.29015e+06	1.94715e+06	5.12748e+06	8.31339e+06	6.83977e+06	1.13565e+07	5.20779e+06	1.63104e+06	1.88981e+07	1.30614e+07	5.26358e+06	1.01504e+07	5.39613e+06	2.22411e+06	3.7462e+06	3.14288e+06	2.76885e+06	6.37612e+06	9.08994e+06	2.85166e+07
Com_20349_pos	1-Methyl-2-[(3S)-1-(3-phenylpropyl)-3-pyrrolidinyl]-1H-benzimidazole	C21 H25 N3	319.201	5.037	320.208	Invalid mass	No results	No results	Benzenoids	Benzene and substituted derivatives	Phenylpropylamines	Phenylpropylamines	114019	338963	2.77463e+06	3.88622e+06	4.26329e+06	228851	459036	99887.8	917514	366248	318962	4.51246e+06	833871	3.65704e+06	1.02791e+06	3.92509e+06	61578.5	267898	787757	2.5759e+06	5.52072e+06	2.07232e+06	786785	3.09414e+06	2.83232e+06	1.32796e+07	6.60167e+06	777985	4.01821e+06	313145	706580	64581	4.31521e+06	5.03196e+06	2.30462e+06	356464	2.38241e+06
Com_2034_pos	Threonine	C4 H9 N O3	119.059	1.393	120.066	Invalid mass	No results	No results	Organic acids and derivatives	Carboxylic acids and derivatives	Amino acids, peptides, and analogues	D-alpha-amino acids	3.84236e+07	1.52118e+08	3.79775e+08	2.51286e+08	3.87712e+08	3.5532e+08	3.31903e+08	8.14481e+08	7.84091e+08	5.95459e+08	1.94616e+08	4.54289e+08	6.51791e+08	4.08123e+08	3.0992e+08	5.46811e+08	1.2611e+08	3.5741e+08	1.34006e+08	2.08406e+08	1.78928e+08	2.061e+08	8.01612e+08	3.15573e+08	2.41533e+08	1.14702e+09	4.21457e+08	2.24912e+08	3.21012e+08	4.05057e+08	3.48562e+08	3.22855e+08	2.44222e+08	1.29728e+08	4.42802e+08	7.27652e+08	6.50745e+08
Com_20376_pos	Dutasteride	C27 H30 F6 N2 O2	528.215	5.394	529.221	Invalid mass	No results	No results					818123	638162	2.13701e+06	1.27496e+06	1.78804e+06	808715	1.94781e+06	2.32694e+06	1.80134e+06	690426	2.24784e+06	2.58031e+06	1.02594e+06	3.47799e+06	2.5535e+06	3.1352e+06	1.47934e+06	3.10161e+06	932350	846747	2.84466e+06	2.94034e+06	2.26987e+06	2.55939e+06	874397	3.16055e+06	3.40145e+06	637142	2.78432e+06	2.1234e+06	1.13478e+06	1.36408e+06	1.29836e+06	1.56028e+06	1.23511e+06	2.09949e+06	3.26923e+06
Com_20396_pos	LPC 16:0-SN1	C24 H50 N O7 P	495.335	9.179	496.342	No results	Full match	Full match					2.88124e+06	2.63512e+06	2.13872e+06	2.52689e+06	3.10844e+06	2.02717e+06	2.41254e+06	2.48787e+06	2.72903e+06	3.19447e+06	2.35422e+06	2.17e+06	3.54726e+06	7.15231e+06	4.5284e+06	6.69775e+06	2.42002e+06	2.4986e+06	7.47013e+06	4.84409e+06	2.97052e+06	2.49669e+06	2.53653e+06	2.07541e+06	2.91601e+06	1.09492e+07	4.24625e+06	4.79555e+06	4.88035e+06	2.44173e+06	2.33348e+06	6.98797e+06	2.51276e+06	2.10955e+06	3.05831e+06	2.70905e+06	6.98562e+06
Com_20404_pos	(2E,4E)-N-[2-(4-hydroxyphenyl)ethyl]dodeca-2,4-dienamide	C20 H29 N O2	315.217	4.905	316.224	Invalid mass	No results	No results					31584.7	899772	2.16696e+06	983296	1.35288e+06	41013.6	1.03476e+06	60191.4	1.51671e+06	48618.3	74617.2	3.79769e+06	701534	4.08269e+06	1.30164e+06	2.88926e+06	36198.9	66911.3	885841	947997	4.6347e+06	3.87609e+06	492481	2.69703e+06	1.05012e+06	4.49182e+06	6.64201e+06	1.25673e+06	2.25332e+06	61849.7	187553	557857	1.22993e+06	950002	1.33292e+06	83765.9	1.28635e+06
Com_2042_pos	Cinnamoylglycine	C11 H11 N O3	205.075	5.693	206.082	Full match	Full match	Full match	Organic acids and derivatives	Carboxylic acids and derivatives	Amino acids, peptides, and analogues	N-acyl-alpha amino acids	3.43673e+07	1.92562e+07	5.73234e+07	1.60528e+07	2.87035e+07	4.96258e+07	3.47735e+07	8.77081e+07	3.08801e+07	5.98921e+07	2.00753e+07	2.53009e+08	1.16379e+07	4.47503e+07	1.02992e+08	1.90873e+07	1.17366e+07	1.34929e+08	8.09064e+07	8.30381e+06	2.36156e+07	5.41666e+07	1.24497e+08	3.17392e+07	2.67047e+07	3.19184e+07	1.45945e+08	7.00454e+06	9.11268e+07	2.70941e+08	1.18161e+07	4.03904e+07	3.74612e+07	9.24118e+06	1.10469e+07	4.38117e+07	3.53837e+08
Com_2043_pos	cis,cis-Muconic acid	C6 H6 O4	142.027	4.685	125.024	Full match	No results	Full match	Lipids and lipid-like molecules	Fatty Acyls	Fatty acids and conjugates	Medium-chain fatty acids	1.40451e+07	1.49982e+07	1.17226e+08	1.48764e+07	1.43897e+07	1.50694e+07	1.61021e+07	1.43135e+07	1.47952e+07	1.61603e+07	1.71372e+07	1.35379e+08	1.68717e+07	8.91522e+06	1.42302e+07	1.5331e+07	1.35506e+07	1.36916e+07	1.48137e+07	1.54378e+07	4.18519e+07	9.769e+06	1.57507e+07	1.6218e+07	1.51108e+07	8.42702e+07	8.59886e+06	1.42378e+07	3.91987e+07	1.40931e+07	1.38554e+07	1.35322e+07	1.7126e+07	1.48606e+07	1.64876e+07	1.55454e+07	2.03636e+07
Com_20460_neg	N1-morpholinocarbonyl-4-methylbenzene-1-sulfonamide	C12 H16 N2 O4 S	284.085	1.591	283.077	Invalid mass	No results	No results					18347	4851.62	100302	8220.67	9918.93	46691.4	105265	221877	151136	31221.9	82602.7	52315.4	35068.1	71738.8	7645.68	71571.5	17091.6	105550	9832.24	8259.05	202443	272735	225861	36196.6	40384.6	327776	477067	33920.6	98131.9	156872	31897.6	28946.4	22576.1	4729.57	69849.8	211581	179362
Com_20476_neg	(±)9-HpODE	C18 H32 O4	312.232	6.974	311.224	Invalid mass	No results	No results					553510	532643	1.02643e+06	663782	874175	819756	1.51031e+06	889831	1.36988e+06	2.02625e+06	1.34948e+06	2.8816e+06	698316	1.23016e+06	2.09007e+06	1.67268e+06	677341	971359	589373	848445	1.09077e+06	2.26466e+06	772889	647137	582281	1.3484e+06	3.95509e+06	804392	758814	2.08587e+06	1.0942e+06	976744	2.05609e+06	898816	1.10716e+06	806165	1.42986e+06
Com_2048_pos	Sedanolide	C12 H18 O2	194.132	5.85	195.139	Full match	No results	No results	Organoheterocyclic compounds	Isobenzofurans	Not available	Isobenzofurans	4.49968e+07	4.75671e+07	3.4657e+08	8.43205e+07	4.13971e+08	1.06359e+08	3.93312e+08	2.27061e+08	2.50665e+08	3.71949e+08	1.70501e+08	4.47775e+08	1.40321e+08	3.27221e+08	1.47997e+08	5.72712e+08	9.81189e+07	4.64687e+08	2.59525e+08	3.16877e+08	6.41112e+08	4.83231e+08	2.1197e+08	3.13936e+08	1.21208e+08	1.14811e+08	9.09406e+08	1.52969e+08	1.74596e+08	4.53924e+08	5.64402e+07	7.41664e+07	2.58875e+08	2.39285e+08	2.43847e+08	3.09008e+08	2.22665e+08
Com_20530_neg	3'-Adenosine monophosphate (3'-AMP)	C10 H14 N5 O7 P	347.062	5.08	346.055	Full match	No results	Full match	Nucleosides, nucleotides, and analogues	Ribonucleoside 3'-phosphates	Not available	Ribonucleoside 3'-phosphates	1.02078e+07	1.11749e+07	3.02251e+06	8.08323e+06	5.83951e+06	614024	9.48963e+06	7.46992e+06	9.90978e+06	1.30981e+07	1.11354e+07	1.23117e+06	1.07817e+07	1.73259e+06	1.24708e+07	2.26622e+06	1.21492e+07	1.74607e+07	8.59682e+06	2.46794e+06	3.5508e+06	5.73138e+06	2.55823e+07	3.34491e+06	2.36497e+06	2.59069e+06	1.63371e+06	6.2654e+06	2.29907e+06	1.61921e+07	1.16558e+07	2.21998e+07	4.66739e+06	5.83318e+06	4.86655e+06	3.09659e+06	1.92838e+06
Com_20532_pos	4-methyl-3-(methylthio)-5-undecyl-4H-1,2,4-triazole	C15 H29 N3 S	321.162	6.623	322.169	Invalid mass	No results	No results					175034	295044	516990	220702	301947	294924	869971	641919	881363	334962	426620	871273	764069	774383	370703	628699	262048	846892	192609	5.41275e+07	1.54947e+06	1.04453e+06	1.56393e+06	386129	457977	893241	1.10878e+06	266604	556102	558205	210530	384883	407202	249902	374119	936208	913916
Com_2058_neg	3-Hydroxybutyric acid	C4 H8 O3	104.047	2.737	103.039	Invalid mass	Invalid mass	No results	Organic acids and derivatives	Hydroxy acids and derivatives	Beta hydroxy acids and derivatives	Beta hydroxy acids and derivatives	5.75446e+06	3.45477e+06	9.01408e+06	4.15288e+06	3.13221e+06	1.3405e+07	2.15074e+07	2.09038e+07	6.02384e+07	4.32932e+07	2.76288e+07	8.30412e+06	4.07825e+06	8.32153e+06	3.96284e+06	8.73231e+06	5.75141e+06	2.37705e+07	2.92185e+06	3.45072e+06	9.93424e+06	7.60142e+06	1.76075e+07	5.60168e+06	3.86945e+06	1.77078e+07	5.9782e+06	4.04044e+06	6.19809e+06	1.02419e+08	5.69519e+06	1.09702e+07	4.74976e+06	6.28097e+06	6.4571e+06	7.22564e+07	5.44022e+07
Com_2059_pos	Nootkatone	C15 H22 O	218.168	5.935	219.175	Full match	No results	No results	Lipids and lipid-like molecules	Prenol lipids	Sesquiterpenoids	Eremophilane, 8,9-secoeremophilane and furoeremophilane sesquiterpenoids	6.91104e+06	7.50479e+06	8.12201e+07	1.16679e+07	2.11781e+07	5.64e+06	3.02003e+07	4.75664e+07	4.64493e+07	9.13162e+06	2.72692e+08	4.08951e+07	1.04102e+07	5.6144e+07	9.33555e+06	7.58042e+07	1.7693e+07	2.79099e+07	8.91566e+06	1.8919e+07	1.2729e+07	1.86805e+07	6.29271e+07	3.02523e+07	7.96289e+06	1.19666e+08	7.06885e+07	2.25311e+07	5.71453e+07	5.62349e+07	9.56756e+06	1.7251e+07	3.57331e+07	4.4313e+07	2.3684e+07	6.90793e+07	5.13983e+07
Com_20600_pos	N,N-dimethyl-5-nitro-6-[3-(trifluoromethyl)phenoxy]pyrimidin-4-amine	C13 H11 F3 N4 O3	310.069	2.024	311.076	Invalid mass	No results	No results					942608	1.49584e+06	2.84359e+06	1.59931e+06	1.65956e+06	6.86283e+06	3.0305e+07	1.51271e+06	2.21436e+06	2.19517e+06	1.09587e+08	3.91909e+06	1.7922e+06	2.73704e+06	1.68415e+06	2.93463e+06	2.2666e+06	3.78154e+06	1.51209e+06	1.74358e+06	2.69314e+06	3.68935e+06	1.17107e+07	2.16154e+06	1.73449e+06	3.50133e+06	4.18218e+06	1.84399e+06	2.12301e+06	1.51103e+06	1.01034e+06	1.08077e+06	2.14294e+06	5.04547e+07	2.26623e+06	6.42421e+06	4.23075e+07
Com_2064_pos	Mesalamine	C7 H7 N O3	153.043	4.92	154.051	Full match	No results	Full match	Benzenoids	Benzene and substituted derivatives	Benzoic acids and derivatives	Aminobenzoic acids	1.27145e+07	4.97579e+06	1.49869e+07	9.18817e+06	4.75095e+07	2.78546e+07	3.08497e+07	2.1611e+07	3.07414e+07	1.36564e+07	1.90029e+07	5.32581e+07	1.0423e+07	1.58754e+07	1.25268e+07	3.28942e+07	1.50489e+07	2.00499e+07	8.72093e+06	3.3167e+07	1.94115e+07	1.2836e+07	3.3195e+07	1.33425e+07	2.61018e+07	3.1082e+07	2.52075e+07	8.6081e+06	2.13928e+07	1.33595e+07	1.72262e+07	1.18604e+07	3.92158e+07	3.77618e+07	2.35839e+07	2.18729e+07	1.20931e+08
Com_20664_pos	(2E)-N-(4-acetamidobutyl)-3-(4-hydroxy-3-methoxyphenyl)prop-2-enamide	C16 H22 N2 O4	306.159	5.028	307.166	Full match	No results	No results					388509	2.7782e+06	1.89774e+07	3.41921e+06	5.38753e+06	1.31755e+06	2.27396e+06	1.43718e+06	6.52548e+06	1.41261e+06	1.16796e+06	1.24904e+07	3.09414e+06	1.02418e+07	3.14319e+06	7.30209e+06	585900	2.09189e+06	3.16534e+06	3.97446e+06	1.12105e+07	9.62571e+06	5.04932e+06	6.26094e+06	5.12591e+06	8.56528e+06	1.10754e+07	4.4882e+06	6.28759e+06	2.41738e+06	1.5949e+06	841044	4.69673e+06	4.41698e+06	3.88219e+06	2.31793e+06	6.00497e+06
Com_20675_pos	Escitalopram	C20 H21 F N2 O	324.17	5.592	325.177	Invalid mass	No results	No results	Benzenoids	Benzene and substituted derivatives	Phenylbutylamines	Phenylbutylamines	1.67332e+06	1.39299e+06	2.66497e+06	1.53156e+06	2.26665e+06	2.20478e+06	5.4904e+06	7.71046e+06	1.20987e+06	4.31618e+06	2.46514e+06	1.49723e+07	2.07638e+06	1.69274e+06	4.59996e+06	8.3951e+06	2.59543e+06	3.08552e+07	1.14281e+06	774949	5.19315e+06	3.34033e+06	3.12523e+06	4.26797e+06	619053	5.73335e+06	3.1605e+07	2.18975e+06	4.39091e+06	3.47761e+06	1.56118e+06	5.9334e+06	1.7855e+06	658445	7.99914e+06	2.97392e+06	2.96008e+07
Com_20707_pos	1-(4-bromophenyl)-2-phenylethan-1-one	C14 H11 Br O	223.122	3.94	224.129	Invalid mass	No results	No results					500113	475832	2.03067e+07	706526	1.04662e+06	383111	421267	507215	2.22663e+06	624004	803415	1.75538e+06	716768	1.10293e+06	1.03415e+06	1.0306e+06	538309	527261	585376	1.22352e+06	577948	1.33892e+06	844525	731025	843875	5.42402e+06	2.52448e+06	891662	1.41302e+06	495255	391366	447243	599221	1.11679e+07	702858	563720	1.40309e+06
Com_2070_neg	Ibuprofen metabolite B	C13 H16 O4	236.106	5.988	235.099	Invalid mass	No results	No results	Phenylpropanoids and polyketides	Phenylpropanoic acids	Not available	Phenylpropanoic acids	13075	17961.8	67065.4	34038.3	33401.4	42580.3	66712.5	51798.2	139699	75368.9	66989.2	71186.4	42742.5	59950.6	27121.6	71147.9	24677	50069	24049.9	72563.5	67832.9	87298	172578	41924.1	23687.2	64689.1	101965	31990.2	61212.2	125740	28002.6	28574.9	35768.4	35493.4	42267.4	65447.7	111360
Com_20729_pos	QQH	C16 H25 N7 O6	433.166	5.693	434.173	Invalid mass	No results	No results					461215	403008	1.88403e+06	865132	767832	721380	2.19705e+06	1.28352e+06	2.08098e+06	1.11675e+06	1.33451e+06	1.77652e+06	530281	3.27288e+06	830896	1.60012e+06	615377	1.35204e+06	645515	915967	1.49844e+06	1.32573e+06	3.93428e+06	964912	1.65494e+06	3.52234e+06	2.45515e+06	686889	4.5225e+06	3.07181e+06	762816	927686	986864	1.16913e+06	1.08046e+06	1.88062e+06	2.14069e+06
Com_20789_pos	4,5-diphenyl-1,3-oxazole-2-thiol	C15 H11 N O S	253.053	3.064	254.06	Invalid mass	No results	No results					804150	891897	1.60738e+06	1.051e+06	955569	860997	1.44446e+06	943290	1.22754e+06	1.05101e+06	998664	1.68771e+06	989760	1.7225e+06	934202	1.69056e+06	1.00313e+06	1.02407e+06	847673	975823	4.77495e+06	1.55599e+06	1.12201e+06	1.33195e+06	1.22836e+06	1.91809e+06	2.11645e+06	1.38987e+06	1.93185e+06	1.24776e+06	901810	833084	1.2987e+06	1.01959e+06	1.13283e+06	1.2548e+06	2.42598e+06
Com_20824_pos	SNH	C13 H20 N6 O6	378.131	5.984	379.138	Invalid mass	No results	No results					438772	81174	2.50505e+06	420479	310639	254866	2.0031e+06	261638	974362	245652	920630	365445	238799	1.90474e+06	339501	349501	197666	6.18072e+06	1.18767e+06	414327	2.05181e+06	1.25047e+07	2.96116e+06	212145	263349	4.01391e+06	478769	198263	1.1135e+06	310632	124166	167272	1.02657e+06	258922	8.65516e+06	441135	1.07959e+06
Com_20843_pos	Sildenafil N-oxide	C22 H30 N6 O5 S	490.199	5.316	491.206	Full match	No results	No results	Benzenoids	Benzene and substituted derivatives	Benzenesulfonamides	Benzenesulfonamides	836114	804467	2.52934e+06	1.35273e+06	2.00102e+06	951431	2.74972e+06	2.78923e+06	2.39982e+06	854589	2.71797e+06	2.65966e+06	887147	4.51418e+06	2.62369e+06	2.41747e+06	1.86196e+06	3.38735e+06	1.02317e+06	1.18482e+06	2.6849e+06	2.90073e+06	2.91722e+06	3.22292e+06	1.17358e+06	3.35716e+06	4.39994e+06	878191	2.92586e+06	2.07009e+06	1.32558e+06	1.49305e+06	1.25303e+06	1.27304e+06	1.30909e+06	2.55002e+06	4.63469e+06
Com_2085_pos	Methionine	C5 H11 N O2 S	149.047	2.005	321.083	Invalid mass	Invalid mass	No results	Organic acids and derivatives	Carboxylic acids and derivatives	Amino acids, peptides, and analogues	Methionine and derivatives	2.17839e+06	3.21894e+06	1.91317e+07	5.73662e+06	1.2916e+07	3.30856e+06	9.63677e+07	4.02131e+07	6.11711e+06	1.15282e+07	3.00233e+07	1.87525e+07	3.46215e+06	3.84138e+07	5.3138e+06	3.40866e+07	1.07869e+07	5.43656e+07	4.23227e+06	6.58113e+06	5.23862e+07	6.21445e+07	6.86053e+07	1.04028e+07	4.06822e+06	2.64729e+07	2.17165e+07	1.95977e+06	7.46575e+06	8.90082e+06	4.17989e+06	2.98322e+06	4.74473e+06	1.90166e+07	2.04289e+07	8.89536e+06	1.06384e+07
Com_2089_neg	Quercetin-3β-D-glucoside	C21 H20 O12	464.098	5.579	463.091	Invalid mass	No results	No results	Phenylpropanoids and polyketides	Flavonoids	Flavonoid glycosides	Flavonoid-3-O-glycosides	14847.4	12939.7	61812.2	18662.6	27365.9	21212.4	646879	58467	58036.7	30549.2	2.29493e+07	46312.1	20256.6	52915.3	30174.4	833414	560000	52791.3	18656.6	34797.4	38915.4	176595	107078	646231	132553	80464.6	51896.3	14988.6	976457	98202.4	26297.8	29258.4	47111.1	70093.9	24121.1	1.34282e+06	1.34147e+06
Com_208_neg	L-Threonic acid	C4 H8 O5	136.037	1.323	135.03	Full match	Full match	No results	Organic oxygen compounds	Organooxygen compounds	Carbohydrates and carbohydrate conjugates	Sugar acids and derivatives	1.44031e+09	1.91216e+09	3.64301e+09	1.99426e+09	2.48402e+09	3.24841e+09	5.08169e+09	4.70953e+09	7.12132e+09	2.4985e+09	4.81933e+09	3.29306e+09	2.61362e+09	4.6003e+09	2.78355e+09	3.97324e+09	1.82004e+09	5.07537e+09	2.53176e+09	2.25241e+09	5.14332e+09	4.70757e+09	4.11981e+09	2.44942e+09	2.91274e+09	3.2969e+09	4.23036e+09	2.80471e+09	2.50578e+09	4.03468e+09	2.442e+09	2.81764e+09	3.07238e+09	2.25719e+09	3.19345e+09	4.21844e+09	6.89843e+09
Com_20971_pos	LPC 11:0-SN1	C19 H40 N O7 P	425.256	6.263	426.263	No results	Full match	Full match					107530	142248	507417	321282	121856	187840	1.38151e+06	318388	5.88108e+06	327828	353984	274128	617387	2.95603e+06	334746	5.38131e+06	315316	430840	219021	311920	3.22039e+06	1.79079e+06	972693	875673	335778	1.02407e+06	1.42846e+06	115691	280670	1.07195e+06	123552	225351	219585	124725	215075	1.17766e+06	2.84942e+07
Com_2097_neg	5-Methoxysalicylic acid	C8 H8 O4	168.042	5.009	167.035	Full match	No results	Full match	Benzenoids	Benzene and substituted derivatives	Benzoic acids and derivatives	M-methoxybenzoic acids and derivatives	1.6537e+06	6.66329e+06	6.01069e+06	7.64158e+06	1.15335e+07	3.91665e+06	4.77514e+07	8.44805e+06	1.50181e+07	4.40007e+06	3.26213e+07	1.75562e+07	1.83445e+07	4.46651e+07	1.29749e+07	3.35878e+07	2.51494e+06	8.67838e+06	1.27504e+07	1.22808e+07	5.13094e+07	1.04016e+08	1.15362e+07	2.16387e+07	1.62736e+07	8.40002e+07	2.09237e+07	3.20384e+06	3.14906e+07	4.25305e+07	1.8333e+06	2.88378e+06	1.63574e+07	4.65746e+07	1.38044e+07	7.59763e+06	3.12643e+07
Com_20_neg	Citric acid	C6 H8 O7	192.027	1.522	191.02	Full match	Full match	Full match	Organic acids and derivatives	Carboxylic acids and derivatives	Tricarboxylic acids and derivatives	Tricarboxylic acids and derivatives	3.98362e+09	6.23213e+09	2.5339e+10	5.89055e+09	5.11387e+09	1.85496e+09	9.57685e+09	6.36617e+09	5.34671e+09	6.83181e+09	7.67008e+09	2.97308e+10	7.80358e+09	1.44257e+10	7.4101e+09	2.06802e+10	8.89039e+08	1.48601e+10	5.51342e+09	6.3733e+09	3.81067e+10	2.54811e+10	4.61983e+09	1.0468e+10	5.03922e+09	2.39319e+10	6.99224e+09	7.68354e+09	2.1744e+10	9.60666e+09	3.02757e+09	1.07487e+09	1.05826e+10	4.43171e+09	1.17184e+10	7.34519e+09	4.91428e+09
Com_21008_pos	TQH	C15 H24 N6 O6	384.173	10.653	385.18	Invalid mass	No results	No results					8.0739e+06	1.57387e+06	1.49315e+06	1.62709e+06	1.53414e+06	2.5739e+07	6.2072e+06	4.38382e+06	2.71452e+06	2.35787e+06	4.71509e+06	1.82236e+06	2.00947e+06	1.17371e+06	1.69782e+06	2.08533e+06	5.22612e+06	3.69345e+06	1.41747e+06	1.33914e+06	2.01125e+06	1.5691e+06	8.19181e+06	2.40938e+06	1.42487e+06	1.22835e+06	2.07599e+06	2.11693e+06	1.61747e+06	1.10361e+07	6.51702e+06	6.60074e+06	2.5691e+06	2.30621e+06	1.41492e+06	4.73323e+06	3.37311e+06
Com_21013_neg	4-Amino-5-imidazolecarboxamide	C4 H6 N4 O	126.054	4.698	125.046	No results	No results	Full match	Organoheterocyclic compounds	Azoles	Imidazoles	Aminoimidazoles	386875	4.89215e+06	5.51255e+06	3.83059e+06	6.97656e+06	306762	1.7842e+06	317949	698238	1.04752e+06	1.30219e+06	7.14403e+06	4.71773e+06	1.18867e+07	5.11562e+06	6.98307e+06	1.181e+06	1.26249e+06	5.19332e+06	4.40457e+06	8.40858e+06	9.50808e+06	777569	9.89813e+06	2.68299e+06	8.09659e+06	3.03603e+07	3.13934e+06	3.10979e+06	392989	878021	1.3938e+06	2.80057e+06	5.07456e+06	8.08923e+06	890614	1.03882e+06
Com_2104_neg	DL-Norvaline	C5 H11 N O2	117.079	1.353	116.071	No results	No results	Full match	Organic acids and derivatives	Carboxylic acids and derivatives	Amino acids, peptides, and analogues	Alpha amino acids	94661.7	109630	798956	126327	376498	225121	434313	396391	290202	612935	1.1027e+06	511433	157722	281712	132456	373554	95945.4	1.02001e+06	154121	155405	347335	289106	550555	566731	234312	493193	252088	103254	300620	211695	105731	496308	126954	144800	844398	752068	251555
Com_21059_pos	Morphine 6-β-D-glucuronide	C23 H27 N O9	461.171	4.56	462.178	Full match	No results	No results					105053	107619	241476	112710	108819	106461	208385	138242	193008	132426	183826	175435	118122	196317	111148	176125	129114	122503	104527	120914	339254	194486	148791	137473	145365	248751	223812	106031	491395	137639	110657	111724	119435	120012	135397	139289	272298
Com_21079_pos	Tetrahydroaldosterone	C21 H32 O5	364.226	6.357	365.233	No results	No results	Full match	Organoheterocyclic compounds	Oxepanes	Not available	Oxepanes	3.00434e+06	5.19982e+06	2.14737e+07	4.40035e+06	2.07298e+06	7.99025e+06	1.58492e+07	6.67785e+06	1.1943e+07	1.30849e+07	1.34441e+07	2.44832e+07	4.4842e+06	8.79096e+06	2.42411e+07	6.1021e+06	2.979e+06	6.50329e+06	4.29817e+06	3.60454e+06	1.00211e+07	1.34586e+07	1.28452e+07	5.44888e+06	2.4076e+06	1.64619e+07	3.72874e+07	4.25097e+06	6.91317e+06	1.2459e+07	3.75694e+06	7.15166e+06	1.22437e+07	2.66459e+06	2.74798e+06	8.77171e+06	1.04324e+07
Com_21083_pos	Flunitrazepam-d3	C16 H9 [2]H3 F N3 O3	316.108	5.091	317.115	Invalid mass	No results	No results					77176	119189	727739	213708	171100	257953	480221	225141	370652	780895	3.6944e+06	8.99515e+06	1.85069e+06	912952	243114	1.28699e+07	1.27773e+06	1.33619e+06	123384	204160	1.4109e+06	980286	811513	356028	231351	662169	1.01478e+06	298654	500294	377590	130672	171209	333984	395886	386011	404736	1.14087e+06
Com_21120_neg	UDP	C9 H14 N2 O12 P2	404.004	3.611	402.997	No results	No results	Full match	Nucleosides, nucleotides, and analogues	Pyrimidine nucleotides	Pyrimidine nucleotide sugars	Pyrimidine nucleotide sugars	9670.86	6769.14	1.28123e+06	38512.4	9679.47	10864.8	159804	14194.3	463690	12370.8	25027.1	16059	11617.3	17275	514720	129640	10392.2	17272.7	9696.48	224549	194885	288009	19327	273232	359486	1.07316e+06	1.43472e+06	9692.25	674424	14000.7	9879.7	11061.7	603195	315164	486497	195284	1.10509e+06
Com_2116_pos	2-(acetylamino)-3-[4-(acetylamino)phenyl]acrylic acid	C13 H14 N2 O4	262.097	5.413	263.104	Full match	No results	No results					2.33446e+07	4.21714e+07	4.34013e+08	7.53007e+07	2.64898e+08	9.52045e+07	2.05451e+08	1.03983e+08	1.43741e+08	2.27524e+08	1.71798e+08	1.78276e+08	1.12215e+08	7.16885e+08	5.69082e+08	5.38328e+08	4.02763e+07	2.90073e+08	2.93341e+09	1.52311e+09	8.84852e+08	2.85404e+08	2.97719e+08	1.90525e+08	7.23871e+08	2.86097e+09	2.32119e+08	1.76138e+08	6.49535e+08	1.00736e+08	7.41018e+07	8.20471e+07	1.14021e+08	8.55313e+07	1.65738e+08	2.1353e+07	3.27295e+08
Com_21173_pos	D-Glucarate	C6 H10 O8	210.038	11.465	211.045	No results	No results	Full match	Organic oxygen compounds	Organooxygen compounds	Carbohydrates and carbohydrate conjugates	Glucuronic acid derivatives	1.5459e+07	2.38033e+07	1.24573e+07	2.06046e+07	9.11885e+06	1.61084e+07	1.79903e+07	1.79071e+07	1.94862e+07	2.04512e+07	1.71636e+07	1.66038e+07	3.89444e+07	2.25024e+07	1.93751e+07	2.64484e+07	3.20871e+07	1.95888e+07	2.13293e+07	2.50703e+07	1.69315e+07	2.1779e+07	3.31245e+07	1.63038e+07	2.1955e+07	2.04729e+07	2.02992e+07	1.86061e+07	2.23701e+07	1.81698e+07	1.99561e+07	2.62367e+07	2.28773e+07	1.60919e+07	2.35705e+07	1.91868e+07	1.76637e+07
Com_2117_pos	2-oxopiperidine-3-carbohydrazide	C6 H11 N3 O2	157.086	2.21	158.093	Full match	No results	No results					6.28172e+06	9.42427e+06	5.74086e+08	7.79006e+07	5.81304e+07	2.12851e+07	3.4197e+07	1.7725e+07	5.9092e+07	1.97887e+07	1.4995e+08	1.15105e+08	8.32962e+07	1.25351e+08	6.0831e+07	8.18926e+07	1.18059e+07	2.38159e+07	1.96005e+07	1.11186e+08	8.61787e+07	8.65167e+07	5.01894e+07	9.25762e+07	4.13738e+07	1.72559e+08	1.53926e+08	2.14864e+07	1.82264e+08	1.00515e+07	7.24229e+06	7.90493e+06	4.27474e+07	1.57563e+08	5.28033e+07	1.77929e+07	7.06166e+07
Com_2121_pos	2-Naphthol	C10 H8 O	144.058	5.697	145.065	No results	No results	Full match	Benzenoids	Naphthalenes	Naphthols and derivatives	Naphthols and derivatives	5.79383e+06	4.37962e+06	2.06421e+07	9.53987e+06	3.08778e+07	7.06118e+06	1.65986e+07	1.76595e+07	2.8698e+07	1.20751e+07	3.18399e+07	3.28935e+07	2.64768e+07	2.0946e+07	1.31785e+07	4.20726e+07	6.49174e+06	1.93177e+07	2.13341e+07	1.34246e+07	5.238e+07	7.33523e+07	2.40387e+07	4.66665e+07	1.07666e+07	3.86608e+07	3.59798e+07	7.69321e+06	1.25457e+07	2.09948e+07	3.93749e+06	6.98281e+06	1.73072e+07	1.56544e+07	1.41558e+07	2.1858e+07	6.06343e+07
Com_21225_pos	8-(1,2-dihydroxy-3-methylbut-3-en-1-yl)-7-methoxy-2H-chromen-2-one	C15 H16 O5	276.099	6.744	277.106	Full match	No results	No results					866829	409410	2.17308e+06	970505	1.87265e+06	3.54211e+06	9.43021e+06	1.13377e+06	2.86143e+06	151518	4.55929e+06	2.44463e+06	534845	778788	700579	1.89645e+06	938665	205832	693428	1.7108e+06	610228	5.63542e+06	356238	2.91778e+06	901334	950789	825800	557708	5.35768e+06	482401	126461	329932	5.92689e+06	951937	4.24613e+06	809984	1.12516e+06
Com_21232_pos	1-(3-phenylpropanoyl)-4-piperidinecarboxylic acid	C15 H19 N O3	261.138	5.179	262.145	Full match	No results	No results					89171.8	149120	551513	222253	235871	257554	505211	249008	413350	347139	525902	1.1152e+06	196718	669442	260403	569582	200672	346121	219050	281986	2.1731e+06	471221	429355	434831	356455	2.21146e+06	1.05751e+06	216878	635930	411313	143227	183587	264831	1.07524e+06	449101	430061	969924
Com_21243_pos	(1E)-5-hydroxy-1,7-diphenylhept-1-en-3-one	C19 H20 O2	302.124	1.385	303.131	Invalid mass	No results	No results					1.63759e+06	3.78798e+06	5.71175e+06	4.12968e+06	1.27308e+07	4.82784e+06	2.06852e+07	5.63243e+06	1.62472e+07	9.65665e+06	1.25523e+07	5.98781e+06	5.7825e+06	3.9876e+06	7.26896e+06	6.39902e+06	5.93249e+06	6.3843e+06	1.57436e+06	3.24392e+06	2.6388e+06	1.52223e+07	1.43998e+07	2.34503e+07	1.67478e+06	8.45042e+06	4.17692e+06	2.34141e+06	7.2329e+06	6.91766e+06	3.26468e+06	4.16401e+06	3.69158e+06	1.61001e+07	8.55803e+06	4.54527e+06	1.73525e+07
Com_21264_pos	3,5-dimethyl-1-phenyl-1,5-dihydro-4H-pyrazolo[4,3-c]quinolin-4-one	C18 H15 N3 O	289.117	1.93	290.124	Invalid mass	No results	No results					1.24997e+06	2.13086e+06	7.14337e+06	3.11873e+06	2.57993e+06	1.23705e+07	2.16708e+07	1.31511e+07	2.4352e+07	1.5956e+07	1.22397e+07	9.667e+06	2.7943e+06	1.58436e+07	2.86565e+06	8.03429e+06	1.6291e+06	1.72736e+07	2.32016e+06	2.50943e+06	6.69511e+06	5.97868e+06	1.7343e+07	4.49124e+06	3.14973e+06	2.99758e+07	1.11964e+07	3.55745e+06	4.22858e+06	1.67685e+07	6.63627e+06	1.03555e+07	3.86858e+06	3.62108e+06	5.51123e+06	2.29623e+07	3.12603e+07
Com_21272_neg	LPG 16:0	C22 H45 O9 P	484.283	11.092	483.276	No results	Invalid mass	No results	Lipids and lipid-like molecules	Glycerophospholipids	Glycerophosphoglycerols	Phosphatidylglycerols	83753.5	90069.4	128715	60620.6	123159	81046.5	89131.1	98543	97152.4	82264.5	83846.5	111686	75576.3	61254.9	1.75433e+06	76506.2	79320.2	81879.8	58845.7	63119	72656.3	623647	91786.6	71713.1	59769.8	56891.6	80530.6	67010.8	70273.4	95233.2	97815.4	90214.3	76067	83776.7	63253.3	89099.3	93343
Com_212_pos	4-(dimethylamino)-1,1-diphenylbut-3-en-2-one	C18 H19 N O	265.147	6.377	266.155	Full match	No results	No results					48.4788	20.4892	34.3959	53.715	24.1929	136.721	57.7268	32.2659	61.9787	30.9592	37.2072	37.299	23.239	510637	36.5928	84.6448	32.3992	30.553	33.6814	44.3166	37.4319	81.3013	58.483	30.0541	35.4548	61.471	46.2835	42.0063	49.9421	33.0391	27.3799	33.1101	29.6466	26.9636	42.3501	81.7517	76.2782
Com_21327_neg	L-Threonic acid Calcium Salt	C8 H14 Ca O10	310.02	5.027	309.013	No results	No results	Full match	Organic oxygen compounds	Organooxygen compounds	Carbohydrates and carbohydrate conjugates	Sugar acids and derivatives	161570	202032	1.14218e+06	1.5577e+06	519482	664958	991562	641718	1.42127e+06	436722	1.20607e+06	634626	271493	882358	554628	857538	301296	577638	216791	476881	1.38911e+06	1.08415e+06	1.14905e+06	6.52325e+06	520829	1.65487e+06	1.24813e+06	335340	849066	4.94894e+06	324905	269905	3.38602e+06	379386	977606	1.04455e+06	1.77491e+06
Com_2133_pos	Styrene	C8 H8	104.063	5.434	231.114	No results	No results	Full match	Benzenoids	Benzene and substituted derivatives	Styrenes	Styrenes	6.01309e+06	2.58164e+07	4.64386e+07	1.88998e+07	3.81558e+07	6.8783e+07	7.23331e+07	1.18146e+07	1.38469e+07	3.3475e+08	1.35191e+07	8.94022e+07	2.96663e+07	4.14301e+07	5.66623e+07	9.92447e+07	2.54154e+07	1.23192e+08	1.89081e+07	9.13738e+07	3.04288e+08	6.51145e+07	1.08046e+08	7.80874e+06	1.50275e+07	3.72399e+07	1.22042e+08	3.36342e+07	1.64216e+08	1.14711e+07	2.07654e+07	1.11469e+07	6.3788e+07	2.34451e+08	8.46795e+07	2.78253e+07	9.06221e+07
Com_2146_pos	Urocanic acid	C6 H6 N2 O2	138.044	1.452	139.051	Invalid mass	Invalid mass	No results	Organoheterocyclic compounds	Azoles	Imidazoles	Imidazolyl carboxylic acids and derivatives	5.16325e+07	7.884e+07	2.01541e+08	1.28019e+08	7.5054e+07	4.62395e+08	4.17548e+08	2.42828e+08	1.08331e+09	3.55055e+08	2.09511e+08	3.69802e+08	1.03309e+08	1.42312e+08	5.9966e+07	1.22093e+08	1.24698e+08	3.44025e+08	7.92173e+07	9.38148e+07	2.46711e+08	2.46556e+08	2.84987e+08	5.6211e+07	6.2096e+07	2.08388e+08	1.50093e+08	1.12489e+08	1.61728e+08	5.26871e+08	1.70004e+08	2.41796e+08	1.24317e+08	7.72115e+07	6.96226e+07	8.45015e+08	1.03157e+09
Com_21473_pos	5-oxo-1-[4-(trifluoromethyl)benzyl]pyrrolidine-3-carboxylic acid	C13 H12 F3 N O3	287.078	5.914	288.085	Full match	No results	No results					238966	341961	2.00563e+06	468995	760500	649109	1.72673e+06	834410	1.28869e+06	846560	1.17428e+06	1.12393e+06	530943	1.81537e+06	667042	2.0379e+06	440437	937551	414567	730605	1.23598e+06	2.21442e+06	1.12827e+06	828368	627312	3.95222e+06	1.67562e+06	574600	1.1846e+06	1.13969e+06	489616	482905	725104	678393	814560	1.45403e+06	1.8288e+06
Com_2150_neg	6-Sialyllactose	C23 H39 N O19	633.213	1.35	632.206	No results	No results	Full match	Organic oxygen compounds	Organooxygen compounds	Carbohydrates and carbohydrate conjugates	N-acylneuraminic acids	1.16006e+08	1.20376e+08	2.18366e+08	9.74669e+07	1.68864e+08	2.6481e+08	3.0357e+08	3.15777e+08	5.08879e+08	1.04312e+09	4.18567e+08	1.75031e+08	2.1354e+08	4.63115e+08	1.74875e+08	2.01438e+08	6.86417e+07	2.97677e+08	1.14406e+08	1.58265e+08	2.85672e+08	3.39234e+08	3.4642e+08	1.57949e+08	2.12018e+08	2.58783e+08	3.07964e+08	2.18452e+08	2.21598e+08	5.08399e+08	1.71347e+08	1.40232e+08	2.58114e+08	1.04382e+08	2.39244e+08	3.55873e+08	5.68854e+08
Com_21530_pos	Phe-Pro	C14 H18 N2 O3	262.133	5.876	263.14	No results	No results	Full match	Organic acids and derivatives	Carboxylic acids and derivatives	Amino acids, peptides, and analogues	Dipeptides	889405	1.0529e+06	5.76423e+06	1.98161e+06	2.57987e+06	2.07996e+06	9.03029e+06	3.34772e+06	5.55588e+06	3.3818e+06	3.46659e+06	5.08217e+06	7.26566e+06	1.22832e+07	2.6086e+06	8.02048e+06	1.86601e+06	7.5252e+06	1.77183e+06	2.21187e+06	4.27512e+06	7.28677e+06	3.58832e+06	3.04378e+06	5.15013e+06	1.20638e+07	7.27008e+06	1.88415e+06	4.80903e+07	4.71818e+06	1.92218e+06	1.74499e+06	2.99654e+06	3.62191e+06	2.8282e+06	4.77108e+06	4.22413e+07
Com_21562_pos	Psilocybin	C12 H17 N2 O4 P	284.095	1.435	285.103	Invalid mass	No results	No results	Organoheterocyclic compounds	Indoles and derivatives	Tryptamines and derivatives	Tryptamines and derivatives	109043	39416.9	367034	41694	46646.6	85805.9	457148	109195	182379	127696	170577	332828	144978	196138	53991.9	325963	95490.7	409741	46760.4	42185.6	231954	124464	132080	69571.6	55404.7	162062	135997	51494	110691	546068	99658.8	92688.6	97952.3	120500	334322	561664	260337
Com_2158_pos	3-benzyl-1-butyl-4-hydroxy-1,2-dihydroquinolin-2-one	C20 H21 N O2	156.057	5.775	157.065	Invalid mass	No results	No results					4.22113e+06	2.25605e+06	6.21194e+06	2.95152e+06	4.49834e+06	4.28421e+06	6.82045e+06	4.5881e+06	9.74873e+06	4.87031e+06	6.66354e+06	6.45151e+06	1.90853e+07	8.86959e+06	3.27136e+06	9.17073e+06	4.43124e+06	3.8399e+06	3.0459e+06	4.35348e+06	7.39649e+06	1.13511e+07	1.19618e+07	4.79356e+06	2.6481e+06	7.9967e+06	1.10858e+07	3.52468e+06	1.08164e+07	9.20816e+06	2.3913e+06	2.74478e+06	5.15232e+06	3.39029e+06	5.52265e+06	7.50224e+06	2.01554e+07
Com_21619_pos	Rhein	C15 H8 O6	284.034	5.795	285.041	Invalid mass	No results	No results	Benzenoids	Anthracenes	Anthracenecarboxylic acids and derivatives	Anthracenecarboxylic acids	458091	427099	6.09225e+06	944895	1.17298e+06	945645	2.31286e+06	1.54546e+06	2.615e+06	1.53752e+06	1.63518e+06	2.31064e+06	1.29171e+06	5.58449e+06	1.18599e+06	3.64649e+06	848372	1.61001e+06	805554	1.00561e+06	1.94367e+06	3.3129e+06	1.7113e+06	1.38384e+06	2.34149e+06	5.23172e+06	3.3053e+06	808164	4.96998e+06	2.18121e+06	918205	832566	1.36236e+06	1.69591e+06	1.28583e+06	2.82332e+07	2.99283e+06
Com_2162_pos	Nicotinic acid	C6 H5 N O2	123.033	5.102	124.04	Full match	No results	Full match	Organoheterocyclic compounds	Pyridines and derivatives	Pyridinecarboxylic acids and derivatives	Pyridinecarboxylic acids	4.90166e+07	5.27026e+07	1.14772e+08	6.17731e+07	6.27711e+07	6.20105e+07	9.22161e+07	7.55444e+07	8.4202e+07	6.08596e+07	8.34282e+07	9.18978e+07	6.3439e+07	8.61089e+07	5.71492e+07	1.27271e+08	4.93242e+07	9.08682e+07	5.52746e+07	5.89598e+07	1.12989e+08	9.19899e+07	9.35269e+07	7.27548e+07	5.90558e+07	8.54394e+07	8.38327e+07	5.4872e+07	6.73714e+07	6.65527e+07	5.36024e+07	5.95667e+07	5.73369e+07	6.36859e+07	6.48808e+07	9.01806e+07	1.4541e+08
Com_21637_pos	Kanamycin	C18 H36 N4 O11	506.219	6.303	507.226	Invalid mass	No results	No results	Organic oxygen compounds	Organooxygen compounds	Carbohydrates and carbohydrate conjugates	4,6-disubstituted 2-deoxystreptamines	19314.6	132402	514973	51961.7	232054	34111.3	87200.5	47614	134636	206213	507747	1.54312e+06	32406.8	392103	94737.8	660747	47280	159870	67298.2	644415	418454	219412	451211	58030.6	140490	413857	411306	135316	736399	218399	23974.3	26732.6	214817	188993	231742	1.68014e+06	731440
Com_21673_neg	IDP	C10 H14 N4 O11 P2	428.012	6.371	427.004	No results	No results	Full match	Nucleosides, nucleotides, and analogues	Purine nucleotides	Purine ribonucleotides	Purine ribonucleoside diphosphates	3.3464e+07	3.02363e+07	2.54708e+07	3.93725e+07	3.74935e+07	3.4277e+07	3.23885e+07	3.83592e+07	2.09685e+07	3.5157e+07	3.36414e+07	4.35101e+07	3.74608e+07	1.58664e+07	3.37716e+07	2.85931e+07	3.44569e+07	3.6398e+07	3.6302e+07	3.85308e+07	4.29773e+07	2.68726e+07	3.41494e+07	3.74048e+07	5.69005e+07	3.24261e+07	4.19302e+07	3.69144e+07	2.42851e+07	3.63658e+07	3.62692e+07	3.47246e+07	3.74132e+07	4.65929e+07	3.88678e+07	2.10427e+06	2.77133e+07
Com_21710_pos	8-Aminooctanoic acid	C8 H17 N O2	159.126	5.067	357.214	No results	No results	Full match	Organic acids and derivatives	Carboxylic acids and derivatives	Amino acids, peptides, and analogues	Alpha amino acids and derivatives	27195.1	176051	1.85413e+06	336774	789105	158638	526472	467077	2.93137e+06	1.58611e+06	539718	1.65937e+06	2.2955e+06	4.20043e+06	1.1145e+06	1.70689e+06	125634	1.47074e+06	661098	1.16944e+06	3.79135e+06	3.34191e+06	692326	4.78031e+06	574481	1.8672e+06	3.24374e+06	738760	2.14127e+06	307418	391483	453384	1.15829e+06	253202	2.14671e+06	1.3199e+06	206406
Com_2171_neg	Pseudouridine	C9 H12 N2 O6	244.07	1.71	243.063	Full match	Full match	Full match	Nucleosides, nucleotides, and analogues	Nucleoside and nucleotide analogues	Not available	Nucleoside and nucleotide analogues	8.23239e+06	1.68502e+08	4.33404e+08	2.08986e+08	3.32943e+08	3.44487e+07	3.98219e+07	3.74746e+07	8.01976e+07	2.8672e+07	1.90516e+07	6.1231e+08	1.85966e+08	7.24983e+08	2.26405e+08	4.04484e+08	1.11954e+07	2.96224e+07	2.11643e+08	3.51119e+08	5.27291e+08	5.30192e+08	4.917e+07	4.42215e+08	3.54625e+08	8.32715e+08	7.11935e+08	2.22296e+08	4.69578e+08	3.98994e+07	1.59917e+07	2.06708e+07	2.34953e+08	2.25206e+08	3.33734e+08	5.77066e+07	7.52542e+07
Com_21720_neg	12-Epileukotriene B4	C20 H32 O4	372.201	7.13	371.194	Invalid mass	No results	No results	Lipids and lipid-like molecules	Fatty Acyls	Eicosanoids	Leukotrienes	109121	811306	1.20923e+06	156550	730086	827741	2.05548e+06	2.07133e+06	2.53732e+06	381805	228350	1.18076e+06	352499	79601.6	1.11724e+06	1.55379e+06	200400	2.17844e+06	1.39e+06	2.25555e+06	6.79055e+06	1.78589e+06	234927	241985	43672.7	449800	2.13433e+06	1.08093e+06	1.39507e+06	779806	303464	285261	520439	871229	3.62178e+06	2.41238e+06	1.11834e+06
Com_21723_pos	2-[4-(2,4-dimethylphenyl)-1,3-thiazol-2-yl]pyrazine	C15 H13 N3 S	267.084	1.353	268.091	Full match	No results	No results					866074	792345	1.75937e+06	1.73422e+06	4.60142e+06	1.74749e+06	3.97251e+06	2.57935e+06	3.53702e+06	8.93037e+06	2.49168e+06	2.16425e+06	709262	7.17521e+06	2.96177e+06	2.6149e+06	932581	2.47259e+06	1.00048e+06	3.198e+06	4.16306e+06	2.53709e+06	2.42996e+06	4.81024e+06	2.00917e+06	1.33805e+07	1.5533e+07	2.5263e+06	2.60553e+06	2.96752e+06	1.06534e+06	2.55556e+06	1.36264e+06	4.58736e+06	5.58029e+06	3.27906e+06	3.12201e+06
Com_21727_pos	4-(morpholinocarbothioyl)benzonitrile	C12 H12 N2 O S	232.068	5.645	233.075	Full match	No results	No results					315340	246043	1.33562e+06	546103	543289	457099	1.61434e+06	877030	1.24884e+06	746249	1.01849e+06	1.12222e+06	419513	2.33565e+06	586397	2.08703e+06	440540	968733	473179	650882	2.53628e+06	1.08694e+06	3.16875e+06	688489	1.18014e+06	2.47336e+06	1.52757e+06	488753	4.88753e+06	2.22868e+06	546661	664529	703210	803477	771720	1.27454e+06	1.60025e+06
Com_21756_neg	Epigallocatechin gallate	C22 H18 O11	458.091	5.338	457.083	Invalid mass	No results	No results	Phenylpropanoids and polyketides	Flavonoids	Flavans	Catechin gallates	1.56779e+06	1.18237e+06	3.62422e+06	3.27777e+06	3.50281e+06	3.84832e+06	3.42405e+06	3.84478e+06	3.54661e+06	1.23883e+06	3.42021e+06	5.29222e+06	1.89816e+06	7.259e+06	4.96306e+06	5.55642e+06	2.22335e+06	4.9566e+06	1.81688e+06	4.42916e+06	1.31439e+07	5.0695e+06	1.26816e+07	2.0997e+07	1.6547e+06	2.90309e+06	6.56999e+06	1.20766e+06	4.6897e+06	4.49745e+06	2.22311e+06	2.4103e+06	2.8858e+06	1.85266e+06	2.41658e+06	3.59818e+06	5.89529e+06
Com_21775_pos	Vindoline	C25 H32 N2 O6	456.231	5.568	457.239	Invalid mass	No results	No results	Alkaloids and derivatives	Plumeran-type alkaloids	Not available	Plumeran-type alkaloids	173376	1.41501e+06	975960	352602	8.55147e+06	399907	854660	757606	1.39006e+07	1.72156e+07	916972	1.79028e+07	292846	1.13374e+06	415408	3.9622e+06	565801	657601	402502	394608	1.72127e+06	974607	788089	3.17378e+06	723157	5.42497e+06	1.09596e+06	301114	4.06702e+06	802327	317541	310093	3.88184e+06	2.41328e+06	449673	1.14503e+06	3.07743e+06
Com_21789_neg	N-{6-[(7-chloro-4-quinazolinyl)oxy]-3-pyridinyl}-4-methoxybenzamide	C21 H15 Cl N4 O3	406.09	5.276	405.082	Invalid mass	No results	No results					292900	210610	950496	446534	352003	828710	1.91037e+06	1.59042e+06	1.62872e+06	623864	1.72417e+06	642834	412024	1.31943e+06	7.64171e+06	1.07125e+06	538542	1.56291e+06	288911	531786	1.41107e+06	1.15729e+06	1.41509e+06	887299	369088	1.10446e+06	1.7497e+06	620954	931250	2.01261e+06	454743	875263	1.39388e+06	813877	2.08764e+07	1.46633e+06	3.0172e+06
Com_2179_pos	Methylhippuric acid	C10 H11 N O3	193.075	5.501	194.082	Invalid mass	No results	No results	Organic acids and derivatives	Carboxylic acids and derivatives	Amino acids, peptides, and analogues	N-acyl-alpha amino acids and derivatives	2.64286e+07	1.15713e+07	9.17621e+07	2.73778e+07	6.20564e+07	2.22066e+07	1.11732e+08	1.48607e+08	5.65729e+07	2.16734e+07	1.1806e+08	2.14847e+08	3.24333e+07	6.48154e+08	1.30641e+08	1.18953e+08	3.20115e+07	2.60873e+08	3.39272e+07	2.16533e+07	1.68633e+08	3.47572e+08	6.94175e+07	1.03765e+08	1.81539e+07	9.87146e+07	1.5793e+08	9.00989e+06	3.2312e+07	1.50736e+08	1.17815e+07	5.01066e+07	1.05127e+08	1.9416e+07	9.2303e+07	2.10565e+08	2.22058e+08
Com_21817_neg	3-Chloro-L-tyrosine	C9 H10 Cl N O3	215.035	5.362	214.028	No results	No results	Full match	Organic acids and derivatives	Carboxylic acids and derivatives	Amino acids, peptides, and analogues	Tyrosine and derivatives	1.57106e+07	6.81142e+06	3.85489e+07	1.84036e+07	8.24089e+06	2.38839e+07	3.92367e+06	1.31348e+07	1.551e+07	5.52997e+06	7.89668e+06	1.32301e+07	3.45657e+06	3.35628e+07	1.90903e+07	1.78398e+07	9.7404e+06	1.26639e+07	6.75209e+06	9.16206e+06	1.11982e+07	1.54771e+07	8.51855e+06	1.79583e+07	2.81054e+06	6.73378e+06	9.519e+06	2.5242e+06	9.03396e+06	3.89562e+07	4.46942e+06	1.561e+07	2.58596e+07	6.33201e+06	1.46675e+07	7.34193e+06	1.54308e+07
Com_21825_neg	Methyl alpha-D-glucopyranoside	C7 H14 O6	194.08	1.376	193.072	No results	No results	Full match					954302	2.20628e+06	1.71976e+07	5.6753e+06	2.00885e+06	9.84981e+06	7.9379e+06	4.57337e+06	1.18649e+07	3.58684e+06	9.01235e+06	3.12286e+06	3.16133e+06	8.86512e+06	7.72132e+06	7.01503e+06	1.55475e+06	3.18855e+06	4.67829e+06	4.0627e+06	7.68278e+06	4.64493e+06	1.01091e+07	1.06014e+07	5.56801e+06	2.28602e+07	6.20916e+06	1.248e+06	5.9879e+06	5.23743e+06	2.82489e+06	2.45653e+06	6.46881e+06	5.49771e+06	3.3127e+06	3.90037e+06	1.82111e+07
Com_21833_pos	2-methyl-1,2-dihydrophthalazin-1-one	C9 H8 N2 O	160.063	3.946	343.115	Full match	No results	No results					196709	241472	722642	245499	293930	199439	298243	264199	292794	248752	254920	525131	284213	539429	286979	452695	234075	226349	212124	298690	665601	889473	242152	356669	467101	593764	587113	240750	878652	252277	193218	197909	349432	260012	323382	252266	349343
[truncated: 1,429 more rows]
[truncated: 73 more columns]
