# Supplementary material for: Urine metabolomics phenotyping and urinary biomarker exploratory in mild cognitive impairment and Alzheimer’s disease
Source: Front Aging Neurosci. 2023 Dec 22;15:1273807. doi: 10.3389/fnagi.2023.1273807 (PMC10768723; doi:10.3389/fnagi.2023.1273807)
Supplement: Supplementary file 3 [file Data_Sheet_3.XLSX]

## Sheet: Sheet1
Compound_ID	Name	Formula	Molecular Weight	RT [min]	m/z	mzCloud_Results	mzVault_Results	MassList_Results	Class_I	Class_II	Class_III	Class_IV	all_AD1	all_AD10	all_AD11	all_AD12	all_AD13	all_AD14	all_AD15	all_AD16	all_AD17	all_AD18	all_AD19	all_AD2	all_AD20	all_AD21	all_AD22	all_AD23	all_AD24	all_AD25	all_AD26	all_AD27	all_AD28	all_AD29	all_AD3	all_AD30	all_AD31	all_AD32	all_AD33	all_AD34	all_AD35	all_AD36	all_AD37	all_AD38	all_AD39	all_AD4	all_AD40	all_AD41	all_AD42
Com_10002_neg	LPE 18:1	C23 H46 N O7 P	479.304	9.418	478.297	No results	Invalid mass	No results	Lipids and lipid-like molecules	Glycerophospholipids	Glycerophosphoethanolamines	1-acyl-sn-glycero-3-phosphoethanolamines	3814.92	32092.1	19257.4	7273.46	3438.5	141509	2311.14	2072.23	4562.06	2872.21	346660	9606.66	24230.2	14010.2	16167.6	775122	2382.54	1731.08	2103.19	4070.32	61932.9	4750.2	37521.4	19611.1	19570.8	2107.74	3793.12	1957.78	22293.6	2273.74	5483.84	21403.9	12043.9	11034.2	2786.47	1916.33	25094.4
Com_1005_pos	3-Methoxycinnamic acid	C10 H10 O3	160.053	5.673	161.061	Invalid mass	No results	No results	Phenylpropanoids and polyketides	Cinnamic acids and derivatives	Hydroxycinnamic acids and derivatives	Coumaric acids and derivatives	7.99219e+07	1.86902e+07	2.63746e+07	6.25899e+06	1.60051e+07	3.61455e+07	7.19503e+08	2.18289e+07	6.76173e+06	2.50626e+07	1.64459e+07	1.11405e+07	2.2941e+07	1.40291e+07	1.67962e+07	2.65558e+07	2.60778e+07	1.17616e+07	2.03934e+07	1.35496e+07	6.83222e+07	9.77121e+06	1.36324e+07	2.70263e+07	2.6573e+07	2.00393e+07	1.17801e+07	1.90573e+07	7.82359e+07	6.6656e+06	1.53013e+07	5.12202e+07	1.51451e+07	2.31224e+07	2.8831e+07	3.09494e+08	4.30486e+07
Com_10068_neg	Rotenone	C23 H22 O6	394.139	5.006	393.131	Invalid mass	No results	No results	Phenylpropanoids and polyketides	Isoflavonoids	Rotenoids	Rotenones	84575.8	110043	67416.7	107042	57719.9	89423.2	97644.6	70523.4	178295	120744	627540	1.94803e+06	273400	249321	158698	73714.4	90744.9	36407.9	62205.9	24570.4	104122	36513.1	49044.5	140883	229313	92160.2	37873.1	1.13139e+07	191864	116247	119647	497935	113761	404783	97494	2.13679e+06	1.04938e+06
Com_10088_neg	DL-m-Tyrosine	C9 H11 N O3	181.074	1.547	180.067	No results	No results	Full match	Organic acids and derivatives	Carboxylic acids and derivatives	Amino acids, peptides, and analogues	Phenylalanine and derivatives	4.28675e+07	4.64462e+07	2.14629e+07	2.03501e+07	4.39872e+06	2.48575e+07	2.54251e+07	1.09883e+07	3.52458e+07	6.75234e+07	1.3159e+07	1.62433e+07	4.18555e+07	4.44011e+07	2.95711e+07	1.9983e+07	1.10049e+07	3.41064e+06	1.47793e+07	8.84998e+06	3.67946e+07	3.20247e+07	2.01715e+07	2.17769e+07	5.1166e+07	1.06528e+07	2.60411e+07	1.10717e+07	3.02437e+07	1.2606e+07	1.00541e+07	2.71337e+07	2.37726e+07	2.9843e+07	6.24455e+06	1.0603e+07	2.80138e+07
Com_10149_pos	4-Hydroxyisoleucine	C6 H13 N O3	147.09	1.404	148.098	No results	No results	Full match	Organic acids and derivatives	Carboxylic acids and derivatives	Amino acids, peptides, and analogues	Isoleucine and derivatives	5.72402e+07	7.06424e+07	4.03743e+07	2.37423e+07	2.88406e+07	4.66167e+07	2.63546e+07	3.96851e+07	7.84702e+07	1.56509e+07	1.9826e+07	5.1955e+07	2.73351e+07	3.56939e+07	3.29998e+07	5.39467e+07	2.03043e+07	9.50899e+06	4.42117e+07	1.61577e+07	3.17444e+07	2.52358e+07	1.91012e+07	2.7909e+07	2.14707e+07	2.8813e+07	2.93219e+07	2.83236e+07	4.68184e+07	3.95489e+07	2.20255e+07	5.10678e+07	2.50675e+07	3.55764e+07	1.36082e+07	2.5274e+07	3.7836e+07
Com_1015_pos	Choline	C5 H13 N O	103.101	1.265	104.108	Invalid mass	Invalid mass	No results	Organic nitrogen compounds	Organonitrogen compounds	Quaternary ammonium salts	Cholines	3.71924e+08	1.02536e+09	4.7443e+08	4.98162e+08	2.34061e+08	4.57778e+08	3.32951e+08	1.29039e+09	5.19072e+08	3.81328e+08	4.93153e+08	6.09726e+08	7.21833e+08	5.98091e+08	5.41146e+08	6.90862e+08	5.9393e+08	2.73969e+08	2.78109e+08	3.06102e+08	6.33407e+08	7.89495e+08	4.47463e+08	5.3621e+08	4.7156e+08	5.61198e+08	1.09665e+09	4.81687e+08	1.99726e+09	6.25895e+08	5.90766e+08	3.46834e+08	6.98797e+08	3.95207e+08	2.03329e+08	3.36892e+08	5.91512e+08
Com_1018_pos	Hexanoylcarnitine	C13 H25 N O4	259.18	5.442	260.187	Full match	Full match	No results	Lipids and lipid-like molecules	Fatty Acyls	Fatty acid esters	Acyl carnitines	1.05568e+08	1.31747e+09	7.61683e+07	7.4852e+07	2.81917e+07	7.89408e+07	8.37207e+07	7.14704e+07	1.29781e+08	9.0169e+06	6.20365e+07	4.68981e+07	9.72064e+07	1.67126e+08	3.32606e+08	3.39975e+08	3.28792e+07	1.4523e+07	1.14803e+08	9.99071e+06	1.00751e+08	4.11934e+07	1.01834e+08	4.75863e+07	7.25803e+07	5.08921e+07	6.04029e+07	2.17698e+07	6.31337e+07	6.12685e+07	6.18377e+07	6.26928e+07	2.50907e+07	1.3274e+08	3.53225e+07	4.35157e+07	7.20472e+07
Com_10205_neg	3-Methylindole	C9 H9 N	131.073	5.651	130.066	No results	No results	Full match	Organoheterocyclic compounds	Indoles and derivatives	Indoles	3-methylindoles	1.27942e+07	1.78916e+07	2.50947e+07	1.24552e+07	1.28113e+07	2.50754e+07	1.76519e+07	2.3473e+07	1.92524e+07	8.29736e+06	1.01272e+07	1.52455e+07	3.69659e+07	8.70699e+07	1.89463e+07	6.54432e+06	1.72314e+07	1.44342e+07	3.47408e+07	1.35528e+07	2.33995e+07	2.0113e+07	2.28635e+07	2.45307e+07	1.0514e+07	9.94183e+06	2.96964e+07	2.32277e+07	3.96089e+07	2.91835e+07	4.77813e+07	2.03761e+07	3.46549e+07	2.07446e+07	4.19747e+06	1.92078e+07	2.14587e+07
Com_10210_pos	Ethyl paraben	C9 H10 O3	166.064	6.826	167.071	Invalid mass	No results	No results	Benzenoids	Benzene and substituted derivatives	Benzoic acids and derivatives	p-Hydroxybenzoic acid alkyl esters	2.0831e+07	3.3942e+07	2.97581e+07	2.95663e+07	2.49465e+07	2.87455e+07	2.9467e+07	2.76887e+07	1.97797e+07	2.70519e+07	2.04028e+07	3.46377e+07	2.86713e+07	2.1012e+07	1.9082e+07	3.16064e+07	2.4429e+07	2.46285e+07	2.24861e+07	2.56411e+07	3.2667e+07	3.77883e+07	2.03214e+07	2.45197e+07	2.00652e+07	2.58785e+07	2.5344e+07	1.87404e+07	3.7421e+07	3.46398e+07	3.30599e+07	3.14797e+07	2.74842e+07	3.12914e+07	3.13052e+07	3.39514e+07	4.20938e+07
Com_10212_pos	N-allyl-2-(2-methyl-1-benzofuran-3-yl)acetamide	C14 H15 N O2	229.107	2.246	230.115	Invalid mass	No results	No results					1.03468e+07	8.08666e+06	770943	2.47578e+07	716434	2.71509e+06	5.71408e+06	2.95008e+07	1.76796e+08	560181	1.30571e+06	3.93157e+07	6.03707e+06	3.45548e+06	2.05342e+06	7.92201e+06	1.66489e+07	3.29161e+06	2.50785e+07	422612	1.21152e+07	2.91194e+06	481818	4.9178e+06	2.28297e+07	2.66777e+07	4.45132e+06	1.42575e+07	5.88381e+07	6.00179e+07	1.7823e+07	3.84194e+07	2.80921e+06	6.11426e+07	1.25355e+07	3.97478e+07	1.08476e+08
Com_10224_pos	Monobutyl phthalate	C12 H14 O4	222.09	5.861	223.097	Full match	No results	Full match	Benzenoids	Benzene and substituted derivatives	Benzoic acids and derivatives	Benzoic acid esters	1.38848e+07	1.87916e+07	1.76615e+06	3.92696e+06	1.761e+06	6.70642e+07	5.44564e+07	624507	2.48745e+07	1.80517e+06	5.15244e+06	2.2027e+06	1.61422e+07	6.1888e+06	6.70431e+07	5.30816e+06	7.55372e+06	570413	1.66691e+06	619717	6.6461e+06	3.09434e+07	8.78264e+06	1.46446e+06	9.19557e+06	3.44513e+06	1.23955e+07	5.15667e+06	1.25109e+07	5.94161e+06	1.11687e+06	9.42891e+06	2.23893e+06	5.7872e+06	6.29311e+06	2.21256e+06	2.51221e+06
Com_10241_pos	Choline Glycerophosphate	C8 H20 N O6 P	257.102	2.862	258.11	No results	No results	Full match	Lipids and lipid-like molecules	Glycerophospholipids	Glycerophosphocholines	Glycerophosphocholines	9.68285e+06	1.34142e+07	3.66539e+06	1.54154e+08	1.59945e+06	4.0563e+06	9.22902e+06	2.64253e+07	1.0019e+08	1.79686e+06	2.81949e+06	6.27455e+07	1.16794e+07	1.53412e+07	2.18121e+07	1.81916e+06	2.45931e+07	5.4175e+06	3.88639e+07	936208	8.20913e+06	1.30631e+07	6.00257e+06	9.5168e+06	2.97009e+07	3.31673e+07	1.17662e+07	4.52738e+07	5.01244e+07	2.35034e+07	3.04686e+07	9.2223e+07	4.79291e+06	1.19222e+08	1.74886e+07	5.56904e+07	7.80741e+07
Com_10243_pos	Trehalose 6-phosphate	C12 H23 O14 P	422.084	5.197	423.092	No results	No results	Full match	Lipids and lipid-like molecules	Saccharolipids	Not available	Saccharolipids	2.47699e+06	3.30982e+06	1.08101e+06	560832	574152	376719	357301	7.2097e+06	2.56874e+06	574446	2.08991e+06	674927	421309	450873	3.35174e+06	5.47998e+06	987664	1.04169e+06	461049	455296	8.145e+06	326402	364078	1.85701e+06	324860	534568	1.1489e+06	465040	2.25062e+06	2.50081e+06	393534	1.04591e+06	2.17547e+06	2.7323e+06	257193	3.4689e+06	1.54292e+06
Com_10253_neg	Ethyl chrysanthemumate	C12 H20 O2	196.147	6.166	195.14	No results	No results	Full match	Lipids and lipid-like molecules	Prenol lipids	Monoterpenoids	Monocyclic monoterpenoids	1.36376e+07	1.11196e+07	1.52823e+07	1.38772e+07	8.24773e+06	6.61429e+06	1.49406e+07	5.63082e+07	2.11401e+07	2.29092e+06	3.11902e+07	1.02249e+07	1.67633e+07	2.41783e+07	4.02134e+07	7.74667e+06	2.69505e+07	5.53834e+07	2.72672e+07	2.16919e+07	2.72912e+07	9.02794e+06	4.29623e+07	1.76856e+07	1.05306e+08	1.38687e+07	1.11235e+07	2.79691e+07	3.8811e+06	6.41849e+06	1.37996e+07	7.4002e+06	1.18129e+07	2.05554e+07	4.47856e+06	9.38351e+06	8.37737e+06
Com_10260_pos	6-Aminonicotinamide	C6 H7 N3 O	137.059	1.617	275.125	No results	No results	Full match	Organoheterocyclic compounds	Pyridines and derivatives	Pyridinecarboxylic acids and derivatives	Nicotinamides	4.18225e+07	3.03171e+07	2.46889e+07	9.87578e+06	8.27324e+06	3.33852e+07	2.28001e+07	4.42048e+06	2.12319e+07	1.33762e+07	1.98544e+07	1.13482e+07	3.26285e+07	3.58832e+07	326170	2.37501e+07	3.06008e+06	2.37187e+06	1.46099e+07	6.78472e+06	3.24588e+07	2.79463e+07	3.00364e+07	2.59857e+07	3.73579e+06	6.2125e+06	2.74731e+07	4.468e+06	1.0285e+07	4.25137e+06	3.4996e+06	1.7597e+07	2.06913e+07	1.98733e+07	3.21049e+06	4.51661e+06	1.22445e+07
Com_10285_pos	Jasmone	C11 H16 O	164.121	6.288	165.128	Full match	No results	No results					5.11897e+07	4.83789e+07	5.04601e+07	2.42556e+07	1.55197e+07	3.46521e+07	8.50571e+07	4.48697e+07	1.13255e+08	1.16775e+07	4.57286e+07	3.57707e+07	3.75633e+07	7.45045e+07	3.2935e+07	4.48763e+07	1.84939e+07	1.74266e+07	5.07783e+07	1.94718e+07	3.90252e+07	9.13304e+06	2.28332e+07	5.26973e+07	2.84395e+07	9.66559e+07	1.95522e+07	3.77104e+08	4.35476e+07	3.54151e+07	5.25947e+07	5.91667e+07	5.59803e+07	1.21178e+08	3.20334e+07	7.92191e+07	1.22526e+08
Com_10309_neg	Deoxycholic acid	C24 H40 O4	392.293	7.942	391.286	Full match	Full match	Full match	Lipids and lipid-like molecules	Steroids and steroid derivatives	Bile acids, alcohols and derivatives	Dihydroxy bile acids, alcohols and derivatives	189441	156773	151152	276060	142482	174899	146419	15879.7	173934	149042	157145	15094.9	170379	177844	165796	127165	70699.6	3631.99	93286.4	147608	143781	159139	150328	157098	319653	40550.7	149332	60772.6	54167.3	5363.95	179973	146851	177203	315489	10097.8	73604.6	72574.4
Com_10319_pos	Pinocembrin	C15 H12 O4	256.075	5.887	257.082	Invalid mass	No results	No results	Phenylpropanoids and polyketides	Flavonoids	Flavans	Flavanones	4.83066e+06	584761	1.26892e+06	414084	360513	695455	1.1483e+06	277916	698286	126719	986816	1.20616e+06	409638	542348	609933	3.43306e+06	900410	245562	407603	133160	460423	257646	249845	540881	5.64952e+06	788195	278693	769673	1.0766e+06	358485	310575	768235	770955	2.19705e+06	311452	552231	810098
Com_1031_pos	Gelsemine	C20 H22 N2 O2	322.17	5.418	323.177	Invalid mass	No results	No results	Alkaloids and derivatives	Gelsemium alkaloids	Not available	Gelsemium alkaloids	449900	226837	247978	243765	227112	284437	425843	135248	475839	237536	284067	486056	400309	135296	342478	241800	237413	59365.5	251469	319810	293368	285451	136799	309345	205077	165876	439101	166010	175179	163154	368012	295707	287632	382779	333920	310386	337215
Com_10349_pos	4-cyclopropyl-6-methoxy-1,3,5-triazin-2-amine	C7 H10 N4 O	166.086	1.401	167.094	Full match	No results	No results					6.69908e+07	4.63353e+07	2.1422e+07	1.69226e+07	2.36431e+07	3.78855e+07	3.48284e+07	6.88154e+06	3.20045e+07	8.66372e+06	1.25158e+08	2.51845e+07	3.28356e+07	2.70706e+07	4.43007e+07	4.57292e+07	6.86029e+07	722944	1.48066e+07	9.20076e+06	3.92694e+07	2.60086e+07	5.29381e+07	2.95921e+07	8.39845e+06	1.41771e+07	5.76643e+07	1.27217e+07	3.00018e+07	1.39105e+07	1.84898e+07	2.36933e+07	2.41363e+07	8.33749e+06	7.30331e+06	2.01047e+07	3.96262e+07
Com_10363_neg	Gentisic acid	C7 H6 O4	154.027	3.245	153.019	No results	No results	Full match	Benzenoids	Benzene and substituted derivatives	Benzoic acids and derivatives	Hydroxybenzoic acid derivatives	2.62229e+07	2.34108e+07	1.77036e+07	1.37558e+07	1.35751e+07	3.28859e+07	4.54071e+07	1.6239e+07	3.43335e+07	4.06063e+07	1.53849e+07	1.75899e+07	1.94596e+07	1.79908e+07	2.56309e+07	6.07378e+07	1.41048e+07	1.44769e+07	1.48713e+07	1.34097e+07	1.85528e+07	1.98203e+07	1.34737e+07	2.01511e+07	1.42517e+07	1.62958e+07	2.32e+07	1.30618e+07	2.70806e+07	3.17512e+07	1.44001e+07	2.15689e+07	1.57649e+07	2.00819e+07	1.35849e+07	1.51809e+07	2.28087e+07
Com_10379_neg	P-Coumaroyl Agmatine	C14 H20 N4 O2	276.159	5.626	275.152	No results	No results	Full match	Phenylpropanoids and polyketides	Cinnamic acids and derivatives	Hydroxycinnamic acids and derivatives	Coumaric acids and derivatives	9.01992e+06	5.02596e+07	5.81993e+06	9.72527e+06	4.99882e+06	1.37632e+07	6.66484e+06	1.93911e+07	2.10031e+07	2.59949e+06	2.96174e+06	1.43455e+07	1.30385e+07	7.66993e+06	7.99007e+06	3.34049e+07	4.80117e+06	3.55714e+07	2.90784e+06	1.72578e+06	2.64561e+07	8.65578e+06	7.66519e+06	5.28478e+07	1.10733e+07	2.69307e+07	9.54328e+06	7.62941e+06	3.23529e+07	1.67765e+07	8.85715e+06	2.23449e+07	8.35416e+06	1.51417e+07	3.01951e+06	7.42682e+06	2.69473e+07
Com_1037_pos	Quinoline	C9 H7 N	129.058	5.424	130.066	Full match	No results	No results	Organoheterocyclic compounds	Quinolines and derivatives	Not available	Quinolines and derivatives	1.05627e+09	3.63927e+08	2.83825e+08	7.95236e+08	1.40383e+08	3.64464e+08	2.73274e+08	1.94735e+08	3.91865e+08	1.97854e+08	1.9318e+08	2.61262e+08	2.36932e+08	6.29891e+08	4.63497e+08	3.82674e+08	9.28795e+07	1.0219e+08	1.24235e+08	1.93569e+08	8.49066e+08	2.20299e+08	2.85134e+08	2.99969e+08	1.31424e+08	2.49995e+08	6.86936e+08	2.1434e+08	2.6075e+08	9.00831e+08	1.34774e+08	6.70704e+08	1.87534e+08	3.51021e+08	1.20764e+08	1.52836e+08	2.22238e+08
Com_10427_neg	17α-Hydroxypregnenolone	C21 H32 O3	332.237	7.088	331.23	Invalid mass	No results	No results	Lipids and lipid-like molecules	Steroids and steroid derivatives	Pregnane steroids	Gluco/mineralocorticoids, progestogins and derivatives	10335.8	15568.5	7796.48	7895.12	9319.47	61889.5	35121.2	43151	14043.6	9346.95	7963.24	8580.39	24305	14599.7	47541.4	10599.2	6381.28	33079.9	23341.7	6240.87	27704.2	6773.53	6813.7	21115.9	14772.5	26578	7439.14	8201.68	19347.2	6959.7	12709.1	24033.8	11918.4	24988.2	5172.68	11743.6	57378.6
Com_1042_pos	Histamine	C5 H9 N3	111.08	1.148	112.088	Invalid mass	Invalid mass	No results	Organic nitrogen compounds	Organonitrogen compounds	Amines	2-arylethylamines	30517.6	27027.9	22257.4	50211.6	19345.9	18793.3	44856.6	27485.4	53826.8	18888.4	25266.7	68988.3	58691.5	86377.8	24856.2	3.09003e+07	25409.6	21225.9	24060	20688.7	35976.8	31271.8	30143.3	27447	2.19532e+07	30765	42261.5	23800.9	60118.7	27789.2	32893.4	55655.1	44434.3	49234.6	24553.1	20996.2	78370.6
Com_10430_neg	D-Ribose-1-phosphate	C5 H11 O8 P	230.02	1.296	211.002	Full match	Full match	Full match	Organic oxygen compounds	Organooxygen compounds	Carbohydrates and carbohydrate conjugates	Pentoses	5.53974e+07	3.89815e+07	1.80406e+07	3.21991e+07	1.16877e+07	7.42206e+07	2.41691e+07	9.08039e+06	4.18557e+07	1.99892e+07	1.98126e+07	2.68405e+07	6.75892e+07	5.59711e+07	4.65451e+07	6.54569e+07	1.74493e+07	1.08404e+07	8.6159e+06	1.51478e+07	5.43635e+07	7.49737e+07	3.44381e+07	3.79735e+07	1.54252e+07	5.80159e+07	4.62955e+07	1.21517e+07	6.85729e+07	6.28554e+07	2.17213e+07	3.63317e+07	3.5147e+07	2.0736e+07	1.4724e+07	1.84017e+07	3.30473e+07
Com_10431_pos	TNH	C14 H22 N6 O6	370.164	6.018	371.172	Invalid mass	No results	No results					3.07623e+06	8.00726e+06	7.08629e+06	2.1771e+06	1.80677e+06	3.0888e+06	4.34061e+06	5.65957e+06	2.36285e+07	1.65593e+06	3.79408e+06	5.13579e+06	3.4717e+06	2.75051e+06	3.48746e+06	1.27049e+07	5.17172e+06	3.69232e+06	3.22877e+06	2.79226e+06	5.14917e+06	4.63233e+06	1.01102e+06	5.72853e+06	1.94078e+06	4.04408e+07	2.3766e+06	3.45315e+06	1.7623e+07	2.73214e+06	2.74141e+06	4.40539e+06	1.06514e+06	7.95467e+06	2.33952e+07	2.88271e+06	2.36224e+06
Com_10432_pos	12(S)-HETE	C20 H32 O3	320.237	5.978	321.244	No results	No results	Full match	Lipids and lipid-like molecules	Fatty Acyls	Eicosanoids	Hydroxyeicosatetraenoic acids	6.41205e+06	5.20154e+06	3.17163e+06	3.75983e+06	2.92482e+06	4.83438e+06	8.31077e+06	5.08721e+06	9.3819e+06	1.7086e+06	4.48202e+06	6.57126e+06	1.03718e+07	5.24973e+06	1.01271e+07	1.03779e+07	1.53123e+06	1.14617e+06	6.30467e+06	410722	8.72037e+06	7.83253e+06	2.40025e+06	7.97446e+06	2.48406e+06	5.27104e+06	4.80252e+06	9.53506e+06	2.36993e+07	1.62753e+07	3.60096e+06	1.23801e+07	3.80713e+06	1.03202e+07	2.90927e+06	4.52715e+06	5.04227e+06
Com_10476_pos	N-Phenyloxazol-5-(3-(trifluoromethyl)phenyl)oxazol-2-amine	C16 H11 F3 N2 O	304.08	3.038	305.087	Invalid mass	No results	No results	Organoheterocyclic compounds	Azoles	Oxazoles	Phenyl-1,3-oxazoles	8755.93	5190.65	497.368	1095.09	454.631	3499.26	6990.55	1907.8	1925.94	417.909	486.153	2232.21	6641.81	626.6	634.97	2699.17	1308.4	537.985	2159.61	417.087	2023.49	2308.82	488.5	1444.58	1376.14	1228.54	741.615	988.302	1879.64	1420.42	662.188	1067.84	818.162	2137.74	925.7	844.317	3514.6
Com_10486_pos	3-hydroxy-2-octylpentanedioic acid	C13 H24 O5	242.153	6.123	243.16	Invalid mass	No results	No results					1.45899e+07	2.17157e+07	7.47607e+06	4.8983e+06	6.2483e+06	1.31284e+07	8.86703e+06	3.12058e+07	7.92105e+06	5.68358e+06	1.06792e+07	8.66525e+06	1.00479e+07	1.62474e+07	1.24565e+07	1.8498e+07	9.46709e+06	4.64172e+07	1.73936e+07	3.38885e+06	1.95615e+07	4.3624e+06	1.35246e+07	1.96922e+07	1.41325e+07	1.97733e+07	9.44825e+06	4.72563e+07	8.66171e+06	7.43232e+06	1.0713e+07	9.58712e+06	1.12172e+07	1.85251e+07	7.39222e+06	1.58644e+07	1.27257e+07
Com_10491_pos	Coenzyme Q2	C19 H26 O4	318.183	6.297	319.19	Full match	No results	No results	Lipids and lipid-like molecules	Prenol lipids	Quinone and hydroquinone lipids	Ubiquinones	2.97036e+07	5.6483e+07	5.97459e+07	4.0194e+07	1.93094e+07	2.6806e+08	2.38419e+07	4.39636e+07	4.0451e+07	5.85799e+07	4.17018e+07	3.65125e+07	5.32609e+06	3.23035e+07	6.9868e+07	2.15017e+08	3.43411e+07	2.86684e+07	5.7765e+07	8.54143e+07	3.78661e+07	6.84112e+07	9.20652e+07	6.04981e+07	2.3717e+07	1.59315e+07	6.36949e+07	2.05479e+07	3.24828e+07	2.54108e+07	2.11413e+07	6.75716e+07	4.05273e+07	4.05699e+07	1.07921e+07	2.24586e+07	2.52266e+07
Com_10493_pos	4'-Methoxyflavone	C16 H12 O3	252.08	5.577	253.087	Invalid mass	No results	No results	Phenylpropanoids and polyketides	Flavonoids	O-methylated flavonoids	4'-O-methylated flavonoids	1.42547e+08	9.56348e+06	825548	2.78846e+06	505686	1.47791e+06	1.39742e+06	5.44251e+06	2.54925e+06	547826	759679	2.75261e+06	1.25833e+06	1.23283e+06	3.08532e+06	2.47561e+06	551857	617291	1.40421e+06	591882	1.34601e+06	1.78818e+06	1.27838e+06	1.11045e+06	1.0988e+06	1.63496e+06	1.63521e+06	1.34354e+06	1.54468e+06	1.02344e+06	820815	4.68894e+06	922571	1.85665e+06	777761	1.28282e+06	1.40549e+06
Com_10504_pos	6-methyl-7-nitro-2,3-dihydro-1,4-benzodioxine	C9 H9 N O4	177.044	5.13	178.051	Invalid mass	No results	No results					1.60978e+07	3.16989e+07	6.67581e+06	5.88439e+06	8.21532e+06	1.23466e+07	1.13213e+07	4.45552e+06	2.05228e+07	8.62725e+06	9.60369e+06	1.44483e+07	1.6713e+07	8.26046e+06	3.03736e+07	2.17232e+07	5.11702e+06	4.3011e+06	5.04899e+06	3.97418e+06	2.44858e+07	2.18643e+07	5.95498e+06	2.31096e+07	5.59834e+06	7.85232e+06	1.1589e+07	8.38947e+06	1.30653e+07	1.00345e+07	1.14897e+07	1.10776e+07	2.28028e+07	1.20217e+07	8.47432e+06	1.51118e+07	2.41195e+07
Com_10515_neg	3,5-Dihydroxyphenylglycine	C8 H9 N O4	183.054	5.303	182.046	Full match	No results	Full match	Organic acids and derivatives	Carboxylic acids and derivatives	Amino acids, peptides, and analogues	Alpha amino acids	6.48381e+06	1.90432e+07	7.69733e+06	1.08238e+07	1.70961e+06	1.25473e+07	7.98365e+06	7.89401e+06	2.3963e+07	2.59494e+06	1.67953e+06	1.67165e+07	9.77117e+06	1.64376e+07	5.74169e+06	1.21298e+07	6.46421e+06	6.1125e+06	3.67764e+06	3.47044e+06	6.81382e+06	5.13505e+06	1.39539e+07	1.81192e+07	5.06738e+06	1.66446e+07	9.26983e+06	6.19796e+06	2.2557e+07	2.38122e+07	5.0528e+06	1.63823e+07	3.71458e+06	1.26184e+07	2.63463e+06	7.20823e+06	1.94757e+07
Com_10515_pos	7-Ketolithocholic acid	C24 H38 O4	390.279	6.069	391.286	No results	No results	Full match	Lipids and lipid-like molecules	Steroids and steroid derivatives	Bile acids, alcohols and derivatives	Bile acids, alcohols and derivatives	521742	632626	151737	2.19263e+06	400625	5.63322e+06	220901	188942	825934	413193	1.27586e+06	391115	1.11208e+06	409922	2.41723e+06	286558	593608	93691.8	1.22761e+06	52090.7	4.81586e+06	3.06453e+06	137985	519161	171170	176105	498645	327481	266228	1.32148e+06	314023	2.36932e+06	3.08221e+06	2.62222e+06	255307	502668	685093
Com_10544_pos	3-hydroxy-3-methylpentanedioic acid	C6 H10 O5	184.036	1.201	185.043	Invalid mass	No results	No results					1.61186e+07	4.00206e+07	5.07012e+07	3.60452e+07	6.07011e+07	3.94646e+07	4.71801e+07	6.26165e+07	1.44057e+07	2.56531e+07	7.46862e+07	3.8426e+07	2.94227e+07	2.07584e+07	1.90062e+07	3.00327e+07	3.16679e+07	3.92275e+07	3.73962e+07	3.93509e+07	4.42077e+07	3.2735e+07	1.66788e+07	5.43037e+07	3.97438e+07	2.45879e+07	3.32915e+07	5.43079e+07	1.97502e+07	2.49821e+07	3.41956e+07	4.49999e+07	4.47104e+07	4.42076e+07	5.22987e+07	5.55597e+07	2.35279e+07
Com_10547_pos	2,6-Di-tert-butyl-1,4-benzoquinone	C14 H20 O2	220.147	6.896	221.155	Full match	No results	No results	Lipids and lipid-like molecules	Prenol lipids	Monoterpenoids	Monocyclic monoterpenoids	3.51373e+07	3.56914e+07	2.85703e+07	2.07701e+07	1.97294e+07	4.22972e+07	2.37911e+07	1.14862e+08	2.78128e+07	1.72221e+07	2.60941e+07	2.54339e+07	3.48918e+07	3.68015e+07	3.21604e+07	2.60207e+07	1.59485e+07	4.19798e+07	5.11905e+07	1.91981e+07	4.53806e+07	2.11629e+07	2.65836e+07	4.23123e+07	5.73846e+07	3.13822e+07	2.88225e+07	4.70492e+07	3.04106e+07	2.25204e+07	3.75467e+07	3.17723e+07	3.23156e+07	4.64495e+07	2.23157e+07	3.68492e+07	3.48511e+07
Com_10548_pos	5-(4-methylphenyl)-2-phenyl-6H-1,3-thiazin-6-one	C17 H13 N O S	279.068	5.551	280.075	Invalid mass	No results	No results					2.7496e+06	9.96475e+06	1.0125e+06	1.50402e+06	525479	1.49303e+06	1.42602e+06	5.65262e+06	2.68864e+06	500698	663612	9.40113e+06	1.30736e+06	1.28166e+06	3.12334e+07	2.46507e+06	1.08743e+06	1.25648e+08	1.33936e+06	1.30971e+06	1.34642e+06	2.00879e+06	1.334e+06	1.39403e+06	1.10779e+06	1.3004e+06	1.36075e+06	827958	1.77867e+06	1.06276e+06	829909	5.5462e+06	1.65296e+06	1.84926e+06	809463	1.31858e+06	1.31466e+06
Com_1054_pos	Methylparaben	C8 H8 O3	152.048	5.575	153.055	Full match	No results	Full match	Benzenoids	Benzene and substituted derivatives	Benzoic acids and derivatives	p-Hydroxybenzoic acid alkyl esters	1.57892e+08	6.89207e+07	3.90708e+07	4.43377e+07	2.98988e+07	2.22159e+08	1.35545e+08	8.35486e+07	2.50224e+08	2.44224e+07	2.99985e+07	3.3957e+07	4.29839e+07	3.95682e+07	6.86976e+08	4.33595e+07	4.673e+07	3.00617e+07	7.3604e+07	2.24085e+07	1.91427e+07	4.00105e+08	4.46525e+07	4.72137e+07	4.55402e+07	4.16039e+07	6.36758e+07	3.59411e+07	1.09741e+08	2.50144e+07	2.68709e+07	3.25885e+07	3.73808e+07	1.06709e+08	3.16819e+07	1.19901e+08	2.36928e+07
Com_10554_neg	Propylparaben	C10 H12 O3	180.078	6.551	179.071	Full match	No results	Full match	Benzenoids	Benzene and substituted derivatives	Benzoic acids and derivatives	p-Hydroxybenzoic acid alkyl esters	1.97652e+07	9.17555e+06	7.11386e+06	5.6471e+06	5.87802e+06	9.68354e+06	6.2739e+06	7.99921e+06	8.2215e+06	3.5486e+06	6.52856e+06	5.51213e+06	8.17006e+06	6.40245e+06	7.09877e+06	9.63525e+06	2.66827e+07	6.59151e+06	2.17389e+07	4.54585e+06	6.56522e+06	4.78045e+06	4.97026e+06	6.44954e+06	9.90836e+06	7.43092e+06	1.63098e+07	5.38422e+06	7.53155e+06	5.02796e+06	9.33382e+06	5.86073e+06	5.21932e+06	7.60467e+06	9.20949e+07	1.36437e+07	5.39191e+06
Com_1055_neg	Oxazepam	C15 H11 Cl N2 O2	286.053	5.818	285.046	Invalid mass	No results	No results	Organoheterocyclic compounds	Benzodiazepines	1,4-benzodiazepines	1,4-benzodiazepines	1.58089e+06	5.64141e+06	19361.7	24740.5	10879.8	3.80862e+07	3.35514e+07	78450.6	1.05833e+06	15440.1	6.11679e+06	37493.1	30761.9	27836.5	1.24678e+07	519357	111867	123539	1.77502e+06	7930.85	70790.6	23835.3	28564.4	86329.7	452641	77493.8	1.76983e+06	3.23948e+06	1.62178e+06	152439	21313.3	6.04596e+06	121034	551456	1.12618e+06	1.0321e+07	39847.4
Com_1055_pos	1-(4-benzylpiperazino)-2-(pyridin-2-ylamino)propan-1-one	C19 H24 N4 O	362.158	5.306	363.165	Invalid mass	No results	No results					87744.7	81442.7	35975.9	158900	51058.8	89594.6	111821	51699.1	223426	7243.35	21724.2	161741	21017.9	63326.8	13568	360111	138200	48359.5	24171.7	2.49787e+06	59268.2	22887.5	26861.5	218988	112338	107127	175548	67331.7	198984	26959.2	96171.2	82074	22435.3	123144	87218.3	240439	55737.1
Com_10572_pos	Mupirocin	C26 H44 O9	522.282	6.662	523.289	Invalid mass	No results	No results	Lipids and lipid-like molecules	Fatty Acyls	Fatty acids and conjugates	Medium-chain fatty acids	1.25499e+07	1.93076e+07	3.28637e+06	3.62437e+06	2.26582e+06	1.02211e+07	8.42402e+06	8.8417e+06	2.29891e+07	622312	2.44228e+06	8.29254e+06	9.46533e+06	7.57718e+07	9.15049e+06	6.1016e+06	743488	2.22951e+06	3.93148e+07	796083	2.61441e+06	4.85995e+06	1.61481e+06	2.03432e+07	1.26162e+07	5.98884e+06	1.61439e+07	1.09952e+07	3.46397e+07	1.53613e+07	4.29347e+06	1.20742e+07	1.97733e+07	4.28534e+06	1.46658e+06	1.36861e+07	2.97687e+06
Com_10618_pos	1-(4-hydroxyphenyl)propane-1,2-diol	C9 H12 O3	150.068	6.594	151.076	Invalid mass	No results	No match					1.65512e+07	1.95798e+07	1.63432e+07	1.20487e+07	9.5567e+06	1.60733e+07	1.34726e+07	5.41038e+07	1.80074e+07	9.81139e+06	1.39032e+07	1.56648e+07	1.7396e+07	1.36411e+07	1.67261e+07	1.69174e+07	5.43486e+07	1.25152e+07	7.2592e+07	9.0905e+06	2.19154e+07	1.26766e+07	1.35827e+07	2.31337e+07	1.65531e+07	1.37622e+07	1.2942e+07	5.02274e+07	1.70932e+07	1.21652e+07	2.72539e+07	1.81529e+07	1.59099e+07	4.35397e+07	1.34566e+07	4.85591e+07	5.51165e+07
Com_10627_pos	8,15-Dihete	C20 H32 O4	336.231	5.899	337.239	No results	No results	Full match					7.48648e+06	7.52893e+06	4.16498e+06	3.55318e+06	3.53473e+06	4.20007e+06	6.31299e+06	7.049e+06	3.21257e+06	2.76961e+06	2.92762e+06	5.11467e+06	1.15009e+07	7.67009e+06	7.26312e+06	8.93585e+06	4.4695e+06	2.43084e+06	1.71017e+07	479454	1.17236e+07	6.55684e+06	3.28211e+06	7.64612e+06	7.89104e+06	4.37839e+06	6.36041e+06	1.55222e+07	8.28015e+06	2.89599e+07	5.70487e+06	1.59046e+07	5.46101e+06	9.74911e+06	2.64786e+06	6.32485e+06	6.73324e+06
Com_10644_neg	ST 24:1;O3;G;S	C26 H43 N O7 S	513.279	6.613	512.271	No results	Invalid mass	No results					100699	276586	101515	672106	1.73996e+06	6.81246e+06	2.5941e+06	378983	249475	1.2173e+06	160264	119427	6.14541e+06	1.728e+06	40883.8	77235.9	106956	36507.3	967415	131466	6.65048e+06	26994.3	58223.7	438961	1.56767e+06	68881.9	123632	1.46686e+06	253753	67519.4	1.7919e+06	6.41217e+06	2.78998e+06	7.16809e+06	127483	509842	1.28358e+07
Com_10650_pos	N-Acetyl-L-methionine	C7 H13 N O3 S	191.062	1.903	192.07	No results	No results	Full match	Organic acids and derivatives	Carboxylic acids and derivatives	Amino acids, peptides, and analogues	Methionine and derivatives	7.67192e+06	5.65026e+07	4.55023e+06	7.13655e+06	1.11395e+06	9.75603e+06	1.80793e+06	1.6806e+06	3.07726e+06	990086	3.28121e+06	2.77706e+06	5.99099e+06	8.62795e+06	1.2536e+06	1.39484e+06	762175	517518	772939	1.11104e+06	7.59814e+06	1.85507e+06	1.50041e+06	3.98678e+06	750064	1.14189e+06	2.80554e+06	2.87876e+06	4.53013e+06	2.10973e+06	1.26999e+06	1.42065e+06	2.28666e+06	2.24036e+06	3.18566e+06	1.07253e+06	1.98439e+06
Com_1066_neg	Dodecanedioic acid	C12 H22 O4	230.153	6.4	229.145	Full match	No results	No results	Lipids and lipid-like molecules	Fatty Acyls	Fatty acids and conjugates	Medium-chain fatty acids	1.59921e+07	1.2792e+07	1.03194e+07	2.6792e+06	2.74879e+07	1.60763e+07	3.40385e+07	3.44292e+07	3.29663e+06	1.1618e+07	1.56864e+07	6.61055e+06	5.95691e+06	3.99424e+07	1.97716e+06	4.24361e+07	4.3579e+07	1.89893e+07	5.98948e+07	3.11673e+06	1.64234e+07	1.09239e+06	1.78501e+07	6.49682e+07	2.43738e+06	7.98311e+06	8.83766e+06	1.4907e+08	4.74132e+06	1.10514e+06	9.24837e+07	3.39215e+06	1.86923e+07	6.38892e+07	7.92212e+06	2.81057e+07	9.49133e+07
Com_106_pos	α-Hydroxyhippuric acid	C9 H9 N O4	195.054	5.531	196.061	Invalid mass	Invalid mass	No results	Benzenoids	Benzene and substituted derivatives	Benzoic acids and derivatives	Hippuric acids	1.6048e+07	325691	209014	164552	313756	713838	525169	1.16613e+06	2.0864e+07	182771	306143	458679	1.71325e+06	696428	9.66797e+07	364544	934010	443955	437683	97845.4	454678	5.26306e+07	99117.8	213110	198466	256149	532081	756873	704531	911742	796464	1.02384e+06	4.13557e+06	1.15221e+07	240713	326634	1.44611e+06
Com_10715_pos	N1,N1-diethyl-4-[5-(4-nitrophenyl)-1,3-oxazolan-2-yl]aniline	C19 H23 N3 O3	341.175	5.449	342.183	Full match	No results	No results					3.9846e+06	2.78476e+06	941029	1.9716e+06	1.55615e+06	1.91114e+06	3.13212e+06	1.14309e+06	1.06269e+08	1.65496e+06	2.31575e+06	6.45647e+06	2.45254e+06	1.06494e+06	2.63977e+06	1.99223e+06	1.42761e+06	581636	1.64018e+06	2.64336e+06	2.2506e+06	2.2057e+06	1.35969e+06	2.48318e+06	1.25111e+06	1.43231e+06	2.30966e+06	1.0175e+06	1.3332e+06	980131	2.43747e+06	2.75604e+06	3.05817e+06	2.86348e+06	2.5889e+06	2.23919e+06	2.36567e+06
Com_10717_pos	N'-[6-(tert-butyl)thieno[3,2-d]pyrimidin-4-yl]-4-methylbenzohydrazide	C18 H20 N4 O S	322.122	5.661	323.13	Invalid mass	No results	No results					2.75697e+06	5.72127e+06	1.47113e+06	5.91781e+06	774702	1.58026e+06	2.96996e+06	2.77701e+06	1.41365e+06	534492	1.2296e+06	3.9971e+06	1.28887e+06	1.53634e+06	1.75489e+06	2.61431e+06	2.89063e+07	1.26627e+06	1.04242e+07	608528	1.54828e+06	615488	1.1992e+06	1.31265e+06	717701	2.48457e+06	4.48824e+06	789711	3.08628e+06	664487	708193	1.16138e+06	813979	4.74655e+06	943927	2.52586e+06	2.1342e+06
Com_10738_pos	Minocycline	C23 H27 N3 O7	457.182	5.143	458.189	Invalid mass	No results	No results	Phenylpropanoids and polyketides	Tetracyclines	Not available	Tetracyclines	32372.9	25724.6	19377.5	897448	635501	11353.7	10684.3	9535.65	29627.3	5541.35	9847.78	17094.7	12968.7	13948.4	74354.5	235060	8790.86	98332.2	10911.7	9215.79	12502	11510	9645.7	1.89914e+06	7488.61	1.05535e+06	23431.3	10144.1	928906	13075.6	9807.67	17041.6	26368.6	2.26577e+06	14195.9	193467	15844.4
Com_10747_pos	Kasugamycin	C14 H25 N3 O9	379.165	5.224	380.172	Invalid mass	No results	No results	Organic oxygen compounds	Organooxygen compounds	Carbohydrates and carbohydrate conjugates	Aminocyclitol glycosides	3.39913e+06	2.06598e+06	1.1649e+06	856633	337949	756435	705041	660305	2.18746e+06	293485	464717	1.23836e+06	822655	844354	4.73162e+06	715660	597993	308923	660857	915692	897067	561328	645910	800106	528592	651607	1.6955e+06	653627	1.12644e+06	748914	641191	1.05309e+06	2.94512e+06	4.68976e+06	495562	778900	1.06382e+06
Com_1074_pos	DL-3-Aminoisobutyric acid	C4 H9 N O2	103.065	1.404	104.072	Invalid mass	Invalid mass	No results	Organic acids and derivatives	Carboxylic acids and derivatives	Amino acids, peptides, and analogues	Beta amino acids and derivatives	5.9593e+07	2.48906e+08	4.28338e+07	2.15146e+07	1.62158e+08	3.59282e+07	3.10286e+08	1.96482e+07	7.01592e+07	1.97889e+08	1.82845e+07	9.30585e+07	5.75525e+07	6.2847e+08	4.17673e+07	3.07615e+07	3.58714e+07	2.07706e+07	1.68822e+08	1.93463e+07	4.1809e+07	6.43184e+07	6.51859e+07	2.33051e+08	1.14254e+07	2.07099e+08	2.62511e+07	3.01958e+07	3.02337e+08	2.70793e+07	3.91016e+07	6.77217e+07	2.5297e+08	3.46543e+07	1.38035e+07	1.77959e+08	2.43469e+07
Com_10761_pos	Taurochenodeoxycholic acid	C26 H45 N O6 S	481.288	6.053	464.285	Invalid mass	No results	No results	Lipids and lipid-like molecules	Steroids and steroid derivatives	Bile acids, alcohols and derivatives	Taurinated bile acids and derivatives	1.14135e+07	7.40851e+06	5.89981e+06	1.68558e+06	2.37115e+06	4.87839e+06	4.99772e+06	680986	9.5677e+06	319735	3.88324e+06	3.20705e+06	6.89422e+06	9.66481e+06	8.17474e+06	1.26732e+06	1.09595e+06	1.01195e+06	6.22284e+07	1.92539e+06	4.83058e+06	698328	1.62844e+07	4.97119e+06	4.66346e+07	984020	1.34218e+07	520161	801067	9.15448e+06	1.35478e+06	3.17437e+06	1.83369e+06	7.21175e+06	4.09505e+06	1.45171e+06	6.93572e+06
Com_10763_neg	Tenofovir	C9 H14 N5 O4 P	287.084	5.246	286.076	Invalid mass	No results	No results	Organoheterocyclic compounds	Imidazopyrimidines	Purines and purine derivatives	6-aminopurines	2.13183e+06	1.14124e+06	680730	526356	401256	730374	1.87113e+06	440954	6.45849e+06	628001	1.32233e+06	759870	2.56517e+06	921617	1.36595e+06	789479	1.36836e+06	283513	4.36475e+06	298611	1.00529e+06	2.49565e+06	214401	2.07131e+06	376566	491509	1.18913e+06	1.24157e+06	660126	462689	869580	2.20224e+06	933920	864791	4.54031e+07	4.99765e+06	704616
Com_107_pos	Decanoylcarnitine	C17 H33 N O4	315.242	6.181	316.25	Full match	Invalid mass	No results	Lipids and lipid-like molecules	Fatty Acyls	Fatty acid esters	Acyl carnitines	4.29059e+08	2.2834e+09	2.34848e+08	1.16493e+08	9.87501e+06	1.82283e+08	1.10501e+08	4.75202e+07	4.25557e+08	5.08647e+06	6.05983e+07	1.98703e+08	2.89176e+08	4.96968e+08	3.19877e+08	4.3933e+08	4.71575e+07	1.62525e+07	3.47248e+08	3.4497e+07	1.71525e+08	1.11399e+08	2.3128e+08	2.55366e+08	1.17033e+08	5.06845e+07	1.60327e+08	9.65213e+07	1.16721e+08	1.56957e+08	1.45743e+08	2.6821e+08	1.10153e+08	2.26588e+08	1.05046e+08	7.83908e+07	2.08444e+08
Com_10805_neg	Undecanoic acid	C11 H22 O2	186.162	6.36	185.155	Full match	No results	No results	Lipids and lipid-like molecules	Fatty Acyls	Fatty acids and conjugates	Medium-chain fatty acids	1.22156e+06	1.24029e+07	3.42048e+06	369989	258964	1.33867e+06	487980	449966	723973	274469	317301	1.17389e+06	1.5129e+06	4.13383e+06	593232	1.51317e+06	325840	624072	920812	215617	1.00185e+06	461012	714005	2.26433e+06	1.93911e+06	533782	2.47659e+06	1.76788e+06	1.01064e+06	819005	2.30966e+06	560120	495930	612951	722590	553923	877335
Com_10813_pos	LLK	C18 H36 N4 O4	372.268	6.881	373.275	Invalid mass	No results	No results					818426	2.90937e+06	1.05182e+06	2.42748e+06	2.1307e+06	9.61507e+06	1.69754e+06	1.76398e+06	2.11419e+06	838402	1.48872e+06	962769	5.12204e+06	1.75329e+06	4.63809e+06	851001	672049	457958	4.46364e+06	399183	1.78166e+07	1.85246e+06	1.38739e+06	2.92683e+06	5.56672e+06	717662	1.29985e+06	2.10397e+06	2.02325e+06	698162	1.97103e+06	7.19682e+06	5.64364e+06	5.95836e+06	500681	1.80399e+06	2.1654e+07
Com_10814_pos	N4-(3,4-dimethylphenyl)quinazolin-4-amine hydrochloride	C16 H15 N3	249.128	5.372	250.135	Full match	No results	No results					2.27779e+06	1.26252e+06	680573	3.48151e+07	1.94219e+07	1.78634e+06	2.4302e+06	927610	3.66201e+06	1.48101e+06	1.68676e+06	2.89132e+06	2.75031e+06	778459	1.98919e+06	1.31511e+06	1.8121e+06	389776	1.9912e+06	1.69667e+06	2.08345e+06	1.77299e+06	685280	7.65931e+07	1.5068e+06	1.76922e+07	1.72398e+06	1.51171e+06	5.92113e+06	1.21318e+06	2.53344e+06	2.26331e+06	1.66303e+06	1.61875e+07	2.51084e+06	2.4085e+07	2.54207e+06
Com_10818_pos	17beta-Trenbolone	C18 H22 O2	270.163	6.213	271.171	Invalid mass	No results	No results					1.45838e+07	1.38462e+07	3.10483e+07	4.36543e+06	3.96329e+06	1.19597e+07	1.82973e+07	1.77057e+07	1.51624e+07	2.37804e+06	3.13601e+06	7.03109e+06	6.71358e+06	1.99131e+07	2.06842e+07	8.4416e+06	7.34692e+06	5.91394e+07	1.0112e+07	2.3343e+06	2.98191e+07	4.06827e+06	4.2271e+07	2.50561e+07	1.0526e+07	2.61008e+07	1.44712e+07	1.66584e+07	1.30385e+07	1.24054e+07	1.10235e+07	1.90965e+07	1.27551e+07	6.41916e+07	1.34719e+07	2.14979e+07	1.17625e+07
Com_10901_pos	Estradiol	C18 H24 O2	272.177	5.239	295.167	No results	No results	Full match	Lipids and lipid-like molecules	Steroids and steroid derivatives	Estrane steroids	Estrogens and derivatives	2.06222e+07	6.83827e+07	2.19774e+07	5.57921e+07	4.97421e+06	4.93263e+07	2.07226e+07	3.25365e+07	6.25483e+07	9.13444e+06	3.82835e+07	4.14091e+07	4.05526e+07	4.85907e+07	6.96153e+07	2.25971e+07	1.27124e+07	5.79966e+06	2.24274e+07	1.73354e+06	6.22012e+07	4.37402e+07	3.02801e+07	6.00244e+07	2.31161e+07	3.63432e+07	2.42651e+07	2.0743e+07	7.46503e+07	2.1683e+07	1.54215e+07	7.54518e+07	1.20284e+07	4.54116e+07	6.25714e+06	2.81685e+07	3.29359e+07
Com_1090_neg	Thiodiglycolic acid	C4 H6 O4 S	149.999	3.087	148.991	Full match	Full match	No results	Organic acids and derivatives	Carboxylic acids and derivatives	Dicarboxylic acids and derivatives	Thiodiacetic acid derivatives	3.52727e+06	1.53085e+06	1.13553e+06	2.92457e+06	272292	1.36755e+06	935996	1.92663e+06	5.62654e+06	964864	905020	2.93246e+06	3.3841e+06	3.18285e+06	1.84658e+06	971223	1.53573e+06	1.06119e+06	1.18115e+06	186061	3.29065e+06	2.27158e+06	302480	2.49322e+06	1.3134e+06	1.89676e+06	2.24647e+06	1.93105e+06	4.1366e+06	2.00554e+06	1.14039e+06	5.50885e+06	2.60701e+06	2.57025e+06	906554	1.02948e+06	2.06338e+06
Com_10916_pos	Avicularin	C20 H18 O11	434.085	5.293	435.092	Full match	No results	No results	Phenylpropanoids and polyketides	Flavonoids	Flavonoid glycosides	Flavonoid-3-O-glycosides	3.72972e+06	2.26759e+06	1.06639e+06	947632	1.12433e+06	5.91552e+06	3.30518e+06	585739	1.80025e+06	1.31927e+06	973355	775204	1.12702e+06	906515	3.15333e+06	805918	772657	494212	667359	1.99364e+06	2.0332e+06	1.39437e+06	690404	1.48863e+06	495078	935727	1.64363e+06	796915	859244	616898	532368	1.04818e+06	2.1676e+06	2.26338e+06	643084	1.00666e+06	1.01786e+06
Com_10943_pos	Hydroxyproline	C5 H9 N O3	131.059	1.277	132.066	No results	Invalid mass	No results	Organic acids and derivatives	Carboxylic acids and derivatives	Amino acids, peptides, and analogues	Proline and derivatives	3.01794e+06	4.17542e+06	8.30027e+06	2.84557e+06	2.48813e+06	5.71611e+06	3.42488e+06	4.01797e+06	3.12994e+06	2.98904e+06	3.32588e+06	4.29829e+06	5.19855e+06	1.14573e+07	2.87422e+06	1.83999e+07	2.23175e+06	1.82434e+06	1.74002e+06	2.64671e+06	7.35825e+06	4.44005e+06	4.75164e+06	3.76421e+06	6.33527e+06	5.93352e+06	5.79823e+06	2.35379e+06	1.75974e+07	8.23302e+06	3.6575e+06	9.05532e+06	9.78012e+06	2.71202e+06	2.20688e+06	4.71229e+06	6.41463e+06
Com_1094_pos	Wogonin	C16 H12 O5	284.07	6.491	285.077	Full match	Full match	No results	Phenylpropanoids and polyketides	Flavonoids	O-methylated flavonoids	8-O-methylated flavonoids	139082	240.232	403.354	1299.67	223.313	3379.31	890.239	196.985	555.954	122.197	1263.14	3131.64	199.516	233.244	199.279	771792	262.519	100.594	2672.94	109.405	221.789	5539.97	142.056	155.074	276738	1255.94	174.973	149.767	212.44	284.27	125.336	195.689	179.203	257.721	75.1471	158.957	590.29
Com_10958_pos	Phenylpropiolic acid	C9 H6 O2	146.037	5.005	147.045	No results	No results	Full match	Benzenoids	Benzene and substituted derivatives	Not available	Benzene and substituted derivatives	6.23996e+06	1.92145e+07	6.19659e+06	4.77364e+06	3.63819e+06	9.76274e+06	5.39089e+06	5.07748e+06	1.17294e+07	4.64155e+06	4.48723e+06	8.15875e+06	3.96444e+06	7.20136e+06	5.23983e+06	1.47522e+07	4.8627e+06	5.57384e+06	5.7142e+06	5.27627e+06	1.11995e+07	4.47143e+06	3.622e+06	9.12378e+06	6.0637e+06	7.34275e+06	4.70168e+06	4.25887e+06	1.51525e+07	8.90544e+06	5.90695e+06	1.31449e+07	3.90318e+06	6.25721e+06	4.46888e+06	9.20118e+06	7.41546e+06
Com_10959_neg	ethyl 2-(pyridin-4-ylamino)-1,3-thiazole-4-carboxylate	C11 H11 N3 O2 S	249.058	5.473	248.051	Full match	No results	No results					1.1465e+07	6.15812e+06	4.01624e+06	5.36534e+06	1.03735e+07	1.2278e+07	7.10543e+06	2.03943e+06	1.08898e+07	1.00042e+07	8.81813e+06	1.30463e+07	1.64336e+07	2.49442e+06	7.45922e+06	3.50362e+06	2.93841e+06	8.53028e+07	1.17375e+07	1.75342e+06	1.2704e+07	1.05438e+07	2.01045e+06	8.13018e+06	8.68465e+06	7.5219e+06	7.59846e+06	5.6169e+06	3.65936e+06	3.88212e+06	1.3052e+07	9.34679e+06	9.90373e+06	1.4808e+07	3.79863e+06	1.15807e+07	1.24957e+07
Com_10962_pos	N-(2,3-dihydro-1,4-benzodioxin-6-yl)-2,5-dimethyl-3-furamide	C15 H15 N O4	273.101	5.65	274.108	Full match	No results	No results					8.44242e+07	7.14131e+06	1.41402e+06	7.3803e+06	743109	1.57379e+06	2.84064e+06	5.15381e+06	2.38201e+06	514373	1.17494e+06	4.35617e+06	1.71629e+06	1.46073e+06	1.66976e+06	2.51785e+06	845828	1.51145e+06	1.60799e+06	348441	5.54778e+06	812113	1.15551e+06	6.54585e+06	861099	3.78366e+06	4.25717e+06	1.1242e+06	3.41728e+06	1.1208e+07	802962	1.86373e+06	805446	6.15436e+06	1.52499e+06	3.21154e+06	2.96726e+06
Com_10969_pos	Stearamide	C18 H37 N O	283.289	10.341	284.296	Invalid mass	No results	No results	Organic acids and derivatives	Carboximidic acids and derivatives	Carboximidic acids	Carboximidic acids	9.51429e+07	1.04608e+08	5.85664e+07	9.66981e+06	5.25824e+07	7.06892e+07	4.8763e+07	9.29542e+06	8.32454e+06	9.86144e+07	9.39643e+07	7.79535e+06	8.96147e+07	6.23484e+07	6.79363e+07	7.77192e+07	1.43668e+07	1.08108e+07	1.52324e+07	7.36454e+07	9.43825e+07	4.89213e+07	7.6944e+07	5.07648e+07	9.0161e+06	9.36348e+06	9.96293e+07	1.24262e+07	7.71967e+06	8.06314e+06	7.82471e+06	2.45023e+07	1.36372e+08	8.65545e+06	7.52391e+06	9.25424e+06	1.11338e+07
Com_1097_pos	4-ethoxy-7,9-dimethylpyrido[3',2':4,5]thieno[3,2-d]pyrimidine	C13 H13 N3 O S	259.083	5.708	260.09	Invalid mass	No results	No results					65447.3	3.77762e+07	367176	109771	131881	60851.7	306798	4.21265e+07	321646	73863.6	87239.7	251891	284983	383600	100236	201452	410364	45049.3	175409	239821	285310	242059	29717.6	209033	113387	128984	713485	73757.3	379625	280652	209736	276013	151543	88258.9	96081.7	877681	262640
Com_10985_pos	3-Methylhippuric acid	C10 H11 N O3	211.085	2.784	194.082	Invalid mass	No results	No match	Organic acids and derivatives	Carboxylic acids and derivatives	Amino acids, peptides, and analogues	N-acyl-alpha amino acids	7.58007e+07	7.29367e+07	7.54754e+07	7.84703e+07	6.8616e+07	7.69963e+07	7.67381e+07	8.45553e+07	8.94207e+07	7.58168e+07	7.78316e+07	8.59159e+07	7.21248e+07	7.11259e+07	7.09667e+07	7.25309e+07	7.50403e+07	6.77671e+07	7.41223e+07	7.44567e+07	7.4398e+07	7.16127e+07	7.30864e+07	7.47653e+07	7.37708e+07	7.95638e+07	7.1274e+07	6.50526e+07	9.96843e+07	9.17109e+07	7.72354e+07	9.47869e+07	7.22265e+07	9.94204e+07	6.98007e+07	7.37515e+07	1.2455e+08
Com_11050_neg	5-Aminopentanoate	C5 H11 N O2	117.078	5.209	116.071	No results	Full match	Full match	Organic acids and derivatives	Carboxylic acids and derivatives	Amino acids, peptides, and analogues	Delta amino acids and derivatives	1.39486e+07	1.67062e+07	2.19748e+07	2.29355e+07	1.3504e+07	2.41464e+07	1.27652e+07	2.14459e+07	3.00445e+07	9.40197e+06	1.66953e+07	3.70792e+07	2.14221e+07	4.84731e+07	2.05448e+07	1.47476e+07	2.00497e+07	1.05074e+07	2.76033e+07	8.63721e+06	3.08946e+07	9.98755e+06	5.61186e+07	1.38089e+07	2.14155e+07	2.28162e+07	3.60111e+07	4.93599e+07	1.71258e+07	3.88157e+07	2.33428e+07	4.32735e+07	2.391e+07	3.89266e+07	2.24774e+07	1.81936e+07	2.65646e+07
Com_11054_pos	5,6-Dihydroxyindole-2-Carboxylic Acid	C9 H7 N O4	193.038	2.263	194.046	No results	No results	Full match	None	None	None	None	7.48549e+06	1.85404e+06	6.25631e+06	2.9117e+07	2.9133e+06	5.05991e+06	6.02219e+06	1.47616e+07	9.79804e+07	7.53839e+06	4.51657e+06	3.98835e+07	8.34686e+06	3.40278e+06	5.85219e+06	9.96076e+06	1.20467e+07	9.27946e+06	2.30058e+07	4.09749e+06	4.6161e+06	1.04036e+07	8.89484e+06	5.90951e+06	1.67425e+07	3.33426e+07	4.41881e+06	2.53405e+07	3.41682e+07	3.18223e+07	2.25003e+07	3.99228e+07	5.85096e+06	4.29586e+07	1.65188e+07	2.49177e+07	2.71326e+07
Com_11055_pos	N1-(2-oxoazepan-3-yl)-N2-(3-pyridylmethyl)ethanediamide	C14 H18 N4 O3	290.14	5.495	291.147	Invalid mass	No results	No results					2.44546e+06	1.50243e+06	399450	709384	499425	422879	642741	590851	2.82018e+06	340312	658443	4.23989e+06	955827	1.34807e+06	1.49329e+06	1.2348e+06	859985	328646	933758	1.31136e+06	3.39259e+06	824153	666262	1.19423e+06	474740	2.11008e+06	1.39951e+06	1.39645e+06	827598	616037	491915	3.05804e+06	1.9083e+06	1.53414e+06	2.1118e+06	634625	891092
Com_11069_pos	Oxymatrine	C15 H24 N2 O2	264.185	2.947	265.192	Full match	No results	No results	Alkaloids and derivatives	Lupin alkaloids	Matrine alkaloids	Matrine alkaloids	955825	753330	615959	791188	507302	702787	666175	716545	1.41912e+06	547113	623005	1.03397e+06	705808	695844	747367	629242	951595	540137	818298	536655	701633	661122	586122	774640	745625	795092	695076	802441	1.46402e+06	723715	721527	1.17811e+06	616007	1.31039e+06	572303	811562	988509
Com_11102_pos	4-(4-chlorophenoxy)-3,5-dimethyl-1H-pyrazole	C11 H11 Cl N2 O	222.057	3.025	223.065	Invalid mass	No results	No results					1.18352e+07	1.2183e+07	1.00154e+07	9.92786e+06	7.65463e+06	1.25788e+07	6.89564e+06	1.10901e+07	6.86032e+06	5.42495e+06	3.81783e+06	9.72096e+06	4.5296e+06	7.80652e+06	7.99283e+06	7.06816e+06	9.82868e+06	9.80242e+06	8.4117e+06	1.30011e+07	7.12288e+06	6.49218e+06	9.57423e+06	7.57065e+06	1.05806e+07	6.99475e+06	7.70038e+06	1.02695e+07	2.27701e+07	8.42919e+06	7.62496e+06	8.10688e+06	5.74929e+06	7.97097e+06	6.19415e+06	8.28662e+06	9.56614e+06
Com_11118_pos	8-Hydroxymirtazapine	C17 H19 N3 O	281.154	5.014	282.161	Full match	No results	No results	Organoheterocyclic compounds	Piperazinoazepines	Not available	Piperazinoazepines	5253.85	6640.7	2275.04	491142	47172.3	3147.94	2712.26	4657.82	11858.6	1685.52	2445.47	8709.99	3682.6	2974.12	3904.31	86901.6	4226.05	5850.37	5601.28	1098.88	5681.44	2915.32	2027.83	647225	3227.04	537205	3093.68	4202.22	478935	6269.9	5417.26	10416.7	2773.12	1.13791e+06	3391.72	162361	7834.64
Com_11125_pos	Enrofloxacin	C19 H22 F N3 O3	341.149	3.5	342.156	Invalid mass	No results	No results	Organoheterocyclic compounds	Quinolines and derivatives	Quinoline carboxylic acids	Quinoline carboxylic acids	487550	395556	1.52749e+06	407094	3.49868e+06	2.28709e+07	385404	355004	533620	283813	341331	467138	450192	357251	354532	301433	1.05875e+07	263468	365374	290305	300472	345084	291856	351249	312725	285525	369845	265615	589240	1.41885e+07	337316	542499	314665	612468	238263	359915	4.54874e+06
Com_11132_neg	Thromboxane B1	C20 H36 O6	372.253	6.666	371.246	Invalid mass	No results	No results					1.19527e+07	1.44355e+07	1.16616e+07	8.99645e+06	3.71442e+06	7.06212e+06	6.99497e+06	4.11381e+07	8.20324e+06	1.32534e+06	5.53403e+06	5.28754e+06	5.07128e+07	1.76498e+07	8.33212e+06	1.03586e+07	3.74831e+06	1.18664e+07	3.72965e+06	1.40553e+06	4.33527e+07	3.48631e+06	2.16678e+07	1.99912e+07	1.7283e+07	1.77452e+07	2.60729e+07	1.6738e+07	8.23949e+06	5.01107e+06	1.14247e+07	1.02358e+07	1.45971e+07	2.23186e+07	3.99148e+06	6.79224e+06	7.3283e+06
Com_11138_neg	Corchorifatty acid F	C18 H32 O5	328.227	6.058	327.219	Invalid mass	No results	No results	Lipids and lipid-like molecules	Fatty Acyls	Lineolic acids and derivatives	Lineolic acids and derivatives	1.53389e+07	3.69447e+07	1.03124e+07	1.48271e+07	1.40725e+07	1.82742e+07	3.11377e+07	1.25118e+07	2.4924e+07	6.2756e+06	7.11976e+06	2.73286e+07	1.17249e+07	2.32013e+07	1.1679e+08	2.45317e+07	1.79822e+07	5.03063e+07	8.02373e+06	4.07116e+06	1.19155e+08	4.16183e+07	9.96401e+06	2.24315e+08	2.23922e+07	8.91496e+07	5.17831e+07	2.2525e+07	2.74466e+07	7.07308e+06	2.0382e+07	5.48082e+07	1.43501e+07	3.66526e+07	1.58669e+07	2.35976e+07	5.51295e+07
Com_11145_neg	Picolinic acid	C6 H5 N O2	123.031	1.544	122.024	Invalid mass	No results	No results	Organoheterocyclic compounds	Pyridines and derivatives	Pyridinecarboxylic acids and derivatives	Pyridinecarboxylic acids	4.51059e+07	3.25276e+07	1.91724e+07	3.88059e+07	1.49672e+07	3.53859e+07	3.07555e+07	1.27564e+07	3.583e+07	2.46101e+07	3.27023e+07	1.83896e+07	3.68966e+07	2.99017e+07	4.20019e+06	3.97697e+06	1.80261e+07	1.14718e+07	2.79054e+07	1.2632e+07	2.6285e+07	3.36191e+07	2.04302e+07	2.49389e+07	1.30682e+07	2.09538e+07	2.86571e+07	1.41329e+07	1.93097e+07	1.08674e+07	1.46852e+07	4.94918e+07	2.09575e+07	6.79983e+07	1.43927e+07	3.00476e+07	2.87372e+07
Com_11146_pos	Methyl dihydrojasmonate	C13 H22 O3	226.158	6.139	227.165	Full match	No results	No results	Lipids and lipid-like molecules	Fatty Acyls	Lineolic acids and derivatives	Jasmonic acids	2.41558e+07	2.8868e+07	1.00885e+07	7.19631e+06	6.51804e+06	1.59597e+07	2.38308e+07	3.32158e+07	3.17744e+07	7.6097e+06	5.19495e+06	3.09513e+07	1.92063e+07	1.52553e+07	2.18965e+07	1.23219e+07	1.1048e+07	1.10396e+07	2.52262e+07	6.51028e+06	5.5138e+07	1.51299e+07	8.67527e+06	5.31676e+07	4.07194e+07	3.201e+07	2.08536e+07	1.95076e+07	3.73663e+07	3.32073e+07	2.59175e+07	2.87862e+07	9.14277e+06	2.13909e+07	7.72815e+06	3.31214e+07	1.67142e+07
Com_1115_pos	Isoliquiritigenin	C15 H12 O4	256.075	5.426	257.082	Full match	Full match	No results	Phenylpropanoids and polyketides	Linear 1,3-diarylpropanoids	Chalcones and dihydrochalcones	2'-Hydroxychalcones	953551	847563	7.877e+06	628287	472033	112504	168808	2.25762e+06	2.37809e+06	126055	469610	249938	929866	1.72568e+06	1.51786e+06	290621	1.67694e+07	530779	189661	127931	122867	117569	53443.2	124754	1.20561e+06	2.49975e+06	122395	1.06956e+06	1.18894e+07	279856	156696	152863	143278	2.60484e+06	145612	133806	352540
Com_11194_pos	Isohomovanillic acid	C9 H10 O4	160.075	5.468	183.064	Invalid mass	No results	No results	Benzenoids	Phenols	Methoxyphenols	Methoxyphenols	9.10894e+06	3.72797e+07	2.63802e+07	1.80602e+07	8.14853e+06	3.15562e+06	1.15193e+07	2.66576e+07	6.6207e+06	1.03607e+07	8.45671e+06	7.85118e+06	8.57984e+06	2.31952e+07	5.47915e+06	3.42956e+07	1.18035e+07	9.10912e+07	9.65954e+06	5.90454e+06	1.93979e+07	3.70294e+06	1.05826e+08	5.93411e+07	3.65891e+07	2.53305e+07	5.6959e+06	5.32085e+07	3.07611e+07	2.74542e+07	9.82358e+06	2.52614e+07	5.96555e+06	2.68633e+07	1.14563e+07	3.54114e+06	2.81784e+07
Com_11196_pos	Lysine Butyrate	C10 H22 N2 O4	234.159	1.307	217.156	No results	No results	Full match	Organic acids and derivatives	Carboxylic acids and derivatives	Amino acids, peptides, and analogues	L-alpha-amino acids	1.7271e+06	2.15374e+06	967171	2.4708e+06	2.96726e+06	1.51764e+06	6.47564e+06	385066	1.36386e+06	2.94166e+06	881277	1.14817e+06	4.60373e+06	2.02278e+06	4.0069e+06	2.20635e+06	1.57878e+06	197274	699668	1.07513e+06	1.15475e+06	1.31232e+06	1.40049e+06	1.56751e+06	728876	3.47404e+06	4.34274e+06	602739	2.05944e+06	1.01013e+06	5.0935e+06	1.598e+06	787749	1.48517e+06	453852	853743	1.31856e+06
Com_111_pos	CAR 10:1	C17 H32 N O4	313.226	6.049	314.234	No results	Invalid mass	No results					6.72889e+09	1.06253e+10	2.49442e+09	1.85334e+09	5.08144e+08	2.88201e+09	2.18746e+09	1.03485e+09	3.97163e+09	2.35416e+08	1.78288e+09	2.12041e+09	3.84069e+09	5.31181e+09	3.53925e+09	8.52911e+08	1.12415e+09	1.93925e+08	3.42634e+09	5.87985e+08	5.13331e+09	1.18465e+09	1.3293e+09	1.74104e+09	8.0251e+08	1.63075e+09	2.49907e+09	1.68193e+09	7.66344e+08	1.14443e+09	1.92207e+09	1.21333e+09	1.12495e+09	3.97246e+09	5.70345e+08	2.10347e+07	1.52952e+09
Com_11223_pos	3-oxoindane-1-carboxylic acid	C10 H8 O3	176.051	5.896	177.058	Invalid mass	No results	No results					2.80417e+06	1.82662e+06	793018	1.28228e+06	591402	2.61202e+06	1.56463e+06	849943	2.41089e+06	347450	857959	4.03551e+06	1.46242e+06	1.61761e+06	6.46514e+06	7.26683e+06	611322	804526	1.27039e+06	254573	1.30471e+06	728065	886608	1.7907e+06	1.39057e+06	2.24478e+07	760214	717102	1.93395e+06	1.18079e+06	632013	951024	764800	1.97205e+06	1.92058e+06	2.23562e+06	9.01851e+06
Com_11234_pos	6-Acetylmorphine	C19 H21 N O4	327.149	5.314	328.156	Full match	No results	No results	Alkaloids and derivatives	Morphinans	Not available	Morphinans	4.16906e+06	2.21741e+06	1.07961e+06	2.32312e+06	1.75818e+06	5.1804e+07	1.06444e+08	1.2017e+06	5.02991e+06	1.89057e+06	2.07129e+06	4.40655e+06	4.16348e+06	1.23351e+06	2.86327e+06	1.84111e+06	2.96244e+06	619686	2.64983e+06	2.73978e+06	3.02872e+06	2.46414e+06	1.04863e+06	2.35696e+06	2.03706e+06	1.81728e+06	2.39896e+06	2.24999e+06	1.7406e+06	1.8455e+06	3.85999e+06	3.13431e+06	2.26607e+06	4.34183e+06	2.18581e+06	2.51848e+06	3.68287e+06
Com_11236_neg	Glycerol 3-phosphate	C3 H9 O6 P	172.014	1.298	171.007	Full match	No results	Full match	Lipids and lipid-like molecules	Glycerophospholipids	Glycerophosphates	Glycerophosphates	1.75911e+07	1.61541e+07	1.18094e+07	1.16936e+07	6.28611e+06	4.19037e+07	2.21131e+07	2.27812e+07	1.00977e+07	1.12114e+07	2.00723e+07	3.14787e+07	6.5052e+07	2.78184e+07	2.03719e+07	3.61564e+07	1.63162e+07	9.5978e+06	7.38303e+06	2.6221e+07	2.16153e+07	6.28497e+07	1.49896e+07	2.00459e+07	6.97883e+06	3.66017e+07	2.58891e+07	8.5472e+06	2.75801e+07	1.34155e+08	2.39068e+07	1.40561e+07	3.18959e+07	1.19897e+07	1.17538e+07	8.14937e+06	6.12824e+06
Com_11252_pos	Thymopentin	C30 H49 N9 O9	679.366	5.312	680.373	No results	No results	Full match	Organic acids and derivatives	Carboxylic acids and derivatives	Amino acids, peptides, and analogues	Oligopeptides	2.04084e+06	1.32769e+06	707823	1.81763e+06	1.30289e+06	1.59762e+06	1.82637e+06	899449	4.00869e+06	1.26248e+06	1.23725e+06	3.21785e+06	2.47476e+06	768409	1.69853e+06	1.59623e+06	1.82471e+06	479201	1.73697e+06	1.71108e+06	2.11589e+06	1.28318e+06	712774	1.34336e+06	1.55033e+06	1.44394e+06	1.09722e+06	1.77774e+06	1.27527e+06	1.32855e+06	2.80309e+06	2.16428e+06	1.56095e+06	3.3639e+06	1.70224e+06	1.96101e+06	2.85161e+06
Com_11253_pos	Nortriptyline	C19 H21 N	263.169	5.764	264.176	Full match	No results	No results	Benzenoids	Dibenzocycloheptenes	Not available	Dibenzocycloheptenes	1.49723e+06	1.3258e+06	314253	1.58257e+06	2.01339e+07	1.09886e+06	4.90359e+07	504668	1.92218e+06	210212	447453	1.69603e+06	1.03858e+06	1.64104e+07	606247	614668	319871	379773	429006	136838	643713	317077	439765	3.15471e+06	946744	1.05528e+06	429103	356020	9.57065e+06	735999	305253	538535	316709	5.66549e+07	926066	1.40458e+06	1.24407e+06
Com_1127_pos	DL-Lysine	C6 H14 N2 O2	146.106	1.146	147.113	Full match	Full match	Full match	Organic acids and derivatives	Carboxylic acids and derivatives	Amino acids, peptides, and analogues	Alpha amino acids	3.23292e+07	4.31399e+07	4.91887e+07	2.56925e+07	1.3838e+07	1.34121e+07	6.41701e+07	8.10099e+07	3.42213e+07	1.5966e+07	4.55658e+07	9.00904e+07	1.92812e+08	8.39756e+07	2.31766e+07	1.22225e+08	3.49144e+07	7.43645e+06	5.25267e+07	8.31288e+07	7.34033e+07	2.15547e+07	3.83328e+07	2.81725e+07	9.16704e+06	7.20773e+07	8.26248e+07	2.52543e+07	1.19749e+09	7.31673e+07	5.51546e+07	4.18841e+07	9.33389e+07	4.34788e+07	7.99016e+07	1.45214e+07	3.67699e+08
Com_11294_pos	5-Hydroxytryptophol	C10 H11 N O2	177.08	5.445	178.087	No results	No results	Full match	Organoheterocyclic compounds	Indoles and derivatives	Hydroxyindoles	Hydroxyindoles	2.53652e+07	2.19252e+07	1.65107e+07	1.54646e+07	1.15305e+07	2.48225e+07	2.56008e+07	1.51817e+07	3.67248e+07	8.73449e+06	1.14905e+07	1.10233e+07	3.68548e+07	2.24448e+07	2.82135e+07	2.24965e+07	1.45052e+07	9.74121e+06	1.05157e+07	5.62842e+06	2.27371e+07	1.79193e+07	7.70151e+06	2.78326e+07	1.57944e+07	2.45016e+07	2.15488e+07	1.64346e+07	3.95183e+07	4.04627e+07	2.18432e+07	6.85263e+06	1.80055e+07	3.30001e+07	1.16617e+07	1.71697e+07	4.24659e+07
Com_11314_neg	4-(2-((4-Cyanophenyl)amino)oxazol-5-yl)benzonitrile	C17 H10 N4 O	286.086	5.448	285.079	Full match	No results	No results	Organoheterocyclic compounds	Azoles	Oxazoles	Phenyl-1,3-oxazoles	1.56408e+07	8.27225e+06	5.39505e+06	7.2073e+06	1.39348e+07	1.64931e+07	9.54477e+06	2.94152e+06	1.46284e+07	1.34388e+07	1.18455e+07	1.75251e+07	2.20753e+07	4.4692e+06	9.20019e+06	4.7215e+06	6.17436e+06	1.16485e+06	1.57671e+07	2.35538e+06	1.70654e+07	1.41635e+07	2.82228e+06	1.09213e+07	1.16662e+07	1.01042e+07	1.02071e+07	7.54522e+06	4.91564e+06	5.21488e+06	1.75329e+07	1.25556e+07	1.33038e+07	1.98917e+07	5.10273e+06	1.55564e+07	1.67856e+07
Com_11325_pos	7α-Hydroxytestosterone	C19 H28 O3	304.205	6.484	305.212	Full match	No results	Full match	Lipids and lipid-like molecules	Steroids and steroid derivatives	Androstane steroids	Androgens and derivatives	2.71479e+07	9.58628e+07	1.97429e+07	1.62815e+07	1.31495e+07	2.36954e+07	2.00585e+07	1.04607e+08	2.95885e+07	1.21586e+07	1.78461e+07	2.91592e+07	2.95798e+07	2.44155e+07	2.62216e+07	3.01534e+07	1.86564e+07	2.74483e+07	2.22575e+07	1.16608e+07	5.28396e+07	1.5857e+07	2.13132e+07	2.90874e+07	5.76326e+07	2.49484e+07	2.54693e+07	2.38634e+07	5.63204e+07	2.03703e+07	2.19655e+07	2.70071e+07	1.99007e+07	3.32064e+07	1.49197e+07	4.22537e+07	2.479e+07
Com_1133_pos	N-Acetyl-L-carnosine	C11 H16 N4 O4	268.118	1.401	269.126	Full match	No results	No results					7.37891e+08	1.10449e+09	7.12173e+08	1.99111e+08	1.24508e+08	9.23615e+08	4.06011e+08	1.36314e+08	4.09336e+08	1.04773e+08	2.11947e+08	5.26098e+08	6.24587e+08	1.08278e+09	9.24937e+06	4.9852e+08	1.44063e+08	1.33952e+08	1.54076e+08	1.06207e+08	3.72213e+08	1.81625e+08	5.78123e+08	3.5064e+08	4.48923e+07	3.80195e+08	5.50586e+08	1.50995e+08	6.20195e+08	2.79478e+08	3.83731e+08	4.93676e+08	2.79967e+08	3.14065e+08	1.92821e+08	2.31148e+08	4.48288e+08
Com_11347_pos	LNH	C16 H26 N6 O5	174.07	6.397	366.175	Invalid mass	No results	No results					91148	1.52048e+06	101072	766471	344067	127426	38165	38450.5	275181	16804.6	22595.4	3.7629e+06	96077.1	114718	219780	2.3418e+06	317861	364311	89937.1	16231.3	2.13297e+06	1.06336e+06	573862	1.17648e+06	3.15951e+06	2.02855e+06	62023.5	73217.7	45121.5	2.16727e+06	38365.5	234584	59657.9	241451	805391	27233.5	2.12126e+06
Com_11355_neg	4-Methylvaleric Acid	C6 H12 O2	116.083	5.445	115.076	No results	No results	Full match	Lipids and lipid-like molecules	Fatty Acyls	Fatty acids and conjugates	Hydroxy fatty acids	1.41921e+07	5.69383e+07	2.06943e+07	2.3111e+07	1.27091e+07	1.53129e+07	2.36166e+07	2.09224e+07	1.92795e+07	1.25123e+07	1.09841e+07	5.62259e+06	2.04509e+07	2.80796e+07	6.69913e+06	3.80245e+07	1.58245e+07	3.97244e+07	1.42772e+07	5.78972e+06	1.87064e+07	1.29825e+07	8.11975e+07	3.67053e+07	2.80098e+07	3.84225e+07	1.53764e+07	3.44745e+07	3.92594e+07	2.98417e+07	1.58117e+07	2.9842e+07	1.21564e+07	2.75918e+07	4.51204e+06	1.38983e+07	2.09656e+07
Com_11356_pos	MKK	C17 H35 N5 O4 S	387.225	5.479	388.233	Invalid mass	No results	No results					1.59187e+07	1.15058e+07	3.44248e+06	1.15514e+07	1.10311e+06	4.84476e+06	8.91593e+06	6.27066e+06	1.56191e+07	3.95417e+06	8.88599e+06	3.25831e+06	5.924e+06	975545	9.91681e+06	4.12711e+06	478234	7.73742e+06	4.13552e+06	1.12385e+07	4.20708e+06	6.17881e+06	3.90099e+06	7.60805e+06	7.3182e+06	6.75035e+06	8.74465e+06	1.02551e+07	4.71861e+06	1.57238e+07	2.85033e+06	3.09096e+06	2.68777e+06	8.08231e+06	2.70694e+06	5.17854e+06	2.47888e+06
Com_11392_pos	2-(2,6-dihydroxyphenyl)-3,5,7-trihydroxy-4H-chromen-4-one	C15 H10 O7	302.044	5.297	303.052	Invalid mass	No results	No results					6.44275e+06	3.87508e+06	2.04951e+06	2.61326e+06	2.71735e+06	3.78693e+06	4.03637e+06	3.30813e+06	6.52939e+06	2.79266e+06	2.87438e+06	5.39115e+06	6.14901e+06	1.68652e+06	6.35899e+06	1.32024e+08	3.58848e+06	888531	3.38913e+06	4.1205e+06	4.23116e+06	3.81502e+06	1.45123e+06	3.45438e+06	2.27701e+06	2.57218e+06	3.33904e+06	3.23037e+06	2.31562e+06	2.50274e+06	5.02491e+06	4.48303e+06	4.5259e+06	5.55199e+06	2.04219e+06	2.79561e+06	4.55855e+06
Com_11420_neg	Methyl EudesMate	C11 H14 O5	226.085	5.148	225.077	No results	No results	Full match	Benzenoids	Benzene and substituted derivatives	Benzoic acids and derivatives	Gallic acid and derivatives	1.49804e+06	1.55956e+07	6.81376e+06	1.1169e+06	272325	1.16667e+06	491625	967920	1.99672e+06	275900	3.16166e+06	1.38893e+06	1.12222e+06	596132	1.00813e+06	3.62727e+06	545032	229926	3.35712e+06	114975	2.92962e+06	734089	118138	949448	4.50321e+06	1.21884e+06	1.16284e+06	1.81773e+06	1.50701e+06	1.04256e+06	784323	3.63177e+06	960399	1.37836e+06	247666	3.26566e+06	3.523e+06
Com_11443_neg	Adenosine diphosphate ribose	C15 H23 N5 O14 P2	559.075	1.207	558.067	Invalid mass	No results	No results	Nucleosides, nucleotides, and analogues	Purine nucleotides	Purine nucleotide sugars	Purine nucleotide sugars	529289	498073	547853	493518	497575	456765	582955	503876	564898	394816	621355	517333	484136	497513	428732	520425	468397	422122	573884	416005	549485	398960	435935	528076	581706	1.21517e+07	562002	483397	414614	470626	498997	531238	478862	579525	452543	590124	477918
Com_11445_pos	N-Acetylornithine	C7 H14 N2 O3	174.101	3.565	175.109	Full match	Full match	Full match	Organic acids and derivatives	Carboxylic acids and derivatives	Amino acids, peptides, and analogues	N-acyl-alpha amino acids	5.71251e+06	4.12787e+06	3.03328e+06	7.64755e+06	2.36831e+06	2.94506e+07	3.19213e+07	5.83941e+06	2.93547e+07	2.25911e+06	4.65764e+06	9.59552e+06	2.98573e+06	2.824e+06	5.67061e+06	2.8316e+06	4.22688e+06	3.26079e+06	1.127e+07	1.53811e+06	4.14184e+06	2.53649e+06	2.18362e+06	3.29167e+06	5.11387e+06	8.20448e+06	4.69236e+06	1.05157e+07	1.13235e+07	1.2994e+07	7.60645e+06	1.75644e+07	2.40173e+06	1.13262e+07	3.40876e+06	5.09188e+06	1.72468e+07
Com_11496_neg	Nicotinate ribonucleoside	C11 H13 N O6	255.075	5.325	300.073	No results	No results	Full match	Organic oxygen compounds	Organooxygen compounds	Carbohydrates and carbohydrate conjugates	Glycosylamines	9.35566e+06	2.01939e+07	5.10499e+06	3.32173e+06	3.19312e+06	1.38935e+07	1.49788e+07	5.35605e+06	2.20281e+07	7.5884e+06	4.97018e+06	1.94167e+07	2.68897e+07	1.18014e+07	4.80145e+07	8.84055e+06	4.41962e+06	3.89174e+06	5.68282e+07	3.11696e+06	6.12804e+06	8.27504e+06	6.0488e+06	3.08699e+07	4.76562e+06	8.4919e+06	6.69849e+06	1.06094e+07	2.07776e+07	8.28879e+07	5.92987e+06	3.32573e+07	8.38473e+06	1.79096e+07	5.28072e+07	5.39028e+07	6.7169e+06
Com_1151_pos	1-Methyluric acid	C6 H6 N4 O3	182.045	3.949	183.052	Full match	No results	Full match	Organoheterocyclic compounds	Imidazopyrimidines	Purines and purine derivatives	Xanthines	9.93381e+06	4.93402e+06	9.1601e+06	1.42117e+08	1.20949e+06	7.69561e+06	1.51391e+06	6.50987e+07	3.23794e+08	5.30787e+06	4.23343e+06	6.30132e+07	5.47276e+06	6.55233e+06	3.13208e+06	1.27772e+07	7.17391e+07	5.20943e+07	7.27339e+07	766267	1.09989e+07	3.89721e+06	2.47005e+06	4.62625e+06	4.009e+07	8.72544e+07	3.15247e+06	9.86933e+07	4.21877e+07	5.07831e+08	6.43255e+07	1.97141e+08	5.02361e+06	2.36812e+08	2.30578e+08	6.34763e+07	1.2067e+08
Com_1152_pos	Naringenin	C15 H12 O5	272.07	5.522	273.077	Full match	Full match	No results	Phenylpropanoids and polyketides	Flavonoids	Flavans	Flavanones	1.11247e+07	721840	1.49732e+07	7.46506e+06	829515	1.43038e+07	4.93753e+06	1.56909e+06	1.36545e+08	998555	1.81786e+06	1.16122e+06	3.6802e+07	3.29219e+07	3.45831e+06	5.15048e+07	2.28621e+08	3.26435e+06	4.14665e+06	1.61117e+06	1.20874e+07	1.56152e+06	181347	856544	1.56133e+07	1.26716e+08	815730	847594	8.09328e+06	8.36787e+06	1.95931e+06	610767	769892	1.86938e+06	346088	2.68583e+06	1.71789e+06
Com_11537_pos	Oxoamide	C10 H12 N2 O2	192.091	2.117	193.098	Full match	No results	No results	Organic oxygen compounds	Organooxygen compounds	Carbonyl compounds	Aryl alkyl ketones	431966	343535	236944	237495	194169	218987	247032	265027	947576	206080	244816	442759	240387	719099	251274	270772	234892	197684	277875	212226	305402	295270	455084	300517	258655	223969	325915	333206	628764	371082	295358	548709	210089	408473	98570.2	294184	420725
Com_11544_neg	Glycerophospho-N-palmitoyl ethanolamine	C21 H44 N O7 P	453.289	9.213	452.281	Invalid mass	Invalid mass	No results	Lipids and lipid-like molecules	Glycerophospholipids	Glycerophosphoethanolamines	Glycero-3-phospho-N-acyl-ethanolamines	21401.3	79684.8	61051.7	23837.8	15590	861786	9056.34	5247.81	29713.1	15010.9	1.27404e+06	34146.7	100198	51348	59015.4	1.65588e+06	4465.37	4098.81	4255.77	7241.74	91414.5	23966.8	209032	61577.5	54886.3	7832.5	28739.1	3999.86	99929.4	7093.22	25148.4	84975.8	47599.9	34384.8	8033.69	3798.08	112428
Com_11572_pos	Galangin	C15 H10 O5	116.051	5.61	117.058	Invalid mass	Invalid mass	No results	Phenylpropanoids and polyketides	Flavonoids	Flavones	Flavonols	2.44004e+07	4.10272e+06	2.43065e+07	1.53487e+07	1.05083e+07	2.17666e+07	1.5424e+07	9.60493e+06	3.55403e+07	9.20368e+06	1.29477e+07	5.26234e+07	2.92271e+07	2.13705e+07	2.51623e+07	1.64642e+07	1.40443e+07	5.15455e+06	6.87756e+06	9.89642e+06	1.1545e+07	2.48962e+07	1.02397e+07	2.10778e+07	5.70766e+06	1.38017e+07	2.5566e+07	9.16994e+06	2.91851e+07	2.37632e+07	1.58076e+07	3.87523e+07	2.35704e+07	2.22359e+07	8.76601e+06	1.66516e+07	2.09332e+07
Com_11574_pos	Senecionine	C18 H25 N O5	335.174	5.485	336.182	Full match	No results	No results	Phenylpropanoids and polyketides	Macrolides and analogues	Not available	Macrolides and analogues	1.88327e+07	4.84131e+06	2.08101e+06	2.77941e+06	1.73398e+06	1.43505e+07	4.74791e+06	3.27362e+06	1.05514e+07	1.10156e+07	3.72046e+06	9.1367e+06	1.17129e+07	3.40566e+06	7.40185e+06	4.72751e+06	3.10079e+06	2.1514e+06	1.34215e+06	4.7451e+06	1.62412e+07	1.44055e+07	1.70484e+06	1.1891e+07	4.4695e+06	3.5716e+06	4.41606e+06	3.97741e+06	5.74277e+06	4.42822e+06	4.35823e+06	1.68347e+07	5.35269e+06	9.47825e+06	2.08415e+06	9.87466e+06	4.54904e+06
Com_11577_pos	D-Sphingosine	C18 H37 N O2	281.273	7.429	282.281	Invalid mass	No results	No results	Organic nitrogen compounds	Organonitrogen compounds	Amines	1,2-aminoalcohols	592554	1.22554e+06	593826	327772	281506	4.40609e+06	461420	142191	1.3103e+06	558421	527719	506991	1.16707e+06	361217	1.85035e+06	2.43096e+06	153921	275191	225397	321578	5.15892e+06	402910	767456	336345	174431	199146	713339	148471	478066	162254	188214	1.35067e+06	2.45209e+07	335262	132289	155134	228011
Com_11583_pos	Octyl hydrogen phthalate	C16 H22 O4	278.152	6.569	279.159	Full match	No results	Full match					3.40087e+06	1.99821e+06	1.30162e+07	1.37862e+07	6.98037e+06	9.76698e+06	1.66143e+06	3.9823e+07	1.75229e+07	911792	1.92887e+07	1.87967e+07	2.51294e+06	1.70436e+07	2.06595e+07	2.56042e+07	1.05928e+08	3.94166e+07	5.55658e+07	1.49757e+06	1.48585e+07	804853	1.40055e+06	3.32416e+07	1.7703e+07	1.78833e+07	1.24323e+06	5.65953e+07	1.78909e+07	1.56425e+07	2.48235e+07	1.62677e+07	5.78089e+06	2.63843e+07	3.38303e+07	2.67195e+07	2.59777e+07
Com_11601_neg	Levulinic acid	C5 H8 O3	116.047	4.596	115.04	Full match	Full match	Full match	Organic acids and derivatives	Keto acids and derivatives	Gamma-keto acids and derivatives	Gamma-keto acids and derivatives	2.92068e+07	1.05722e+07	1.60433e+07	1.01579e+07	5.72988e+06	2.12317e+07	1.32113e+07	1.2151e+07	1.42309e+07	7.50295e+06	9.3498e+06	1.50132e+07	1.44494e+07	1.90229e+07	9.63126e+06	7.55183e+06	5.29128e+06	4.43348e+06	8.74323e+06	5.07139e+06	1.45956e+07	1.10926e+07	1.55038e+07	1.33992e+07	4.93636e+06	6.63601e+06	1.83826e+07	8.37491e+06	2.29515e+07	1.27723e+07	8.3414e+06	1.24728e+07	1.13709e+07	1.26101e+07	5.75317e+06	1.35996e+07	1.38588e+07
Com_11609_pos	HPH	C17 H23 N7 O4	371.175	6.578	372.182	Invalid mass	No results	No results					43832.2	41959.7	41867.5	27432.2	15139	44992.8	27715.4	30643	48095	17594.4	28471.7	50969.9	41905.7	41434	33571.4	64563.9	93740.3	21482.2	83778.4	17035	50330.2	31418.2	31993.3	31064.8	67062.4	25452.2	37404.9	28786.7	9.23116e+06	33590	41091.6	47512.2	41750.1	53818.3	30008.4	40151.4	43732.2
Com_11636_neg	L-Malate	C4 H6 O5	134.021	5.829	133.014	No results	No results	Full match	Organic acids and derivatives	Hydroxy acids and derivatives	Beta hydroxy acids and derivatives	Beta hydroxy acids and derivatives	2.32368e+07	851132	281788	407665	162892	682984	547210	379219	679563	216915	566236	507122	438112	403560	524249	1.12935e+06	266992	299645	529729	111192	623679	327620	401533	1.20252e+06	453598	579688	414355	302837	757586	372486	270003	484301	350964	538784	1.26324e+06	593885	464140
Com_11638_neg	Cynaropicrin	C19 H22 O6	392.15	5.909	391.142	Invalid mass	No results	No results	Lipids and lipid-like molecules	Prenol lipids	Terpene lactones	Guaianolides and derivatives	6.61375e+06	2.57084e+06	1.14788e+06	1.15379e+06	587214	2.29545e+06	1.70842e+06	2.59321e+06	2.32167e+06	717725	1.09918e+06	2.62194e+06	1.80024e+06	1.60672e+06	1.94834e+06	2.60125e+06	2.09436e+06	927848	1.60707e+06	398617	1.82931e+06	1.30405e+06	1.51168e+06	2.68729e+06	1.21393e+06	6.55945e+06	1.36764e+06	1.15275e+06	5.09218e+07	1.13619e+06	932492	1.72684e+06	1.1939e+06	2.17043e+06	5.4405e+06	8.45362e+06	1.79419e+06
Com_11657_neg	N-(2-methyl-5-nitrophenyl)-N-(methylsulfonyl)methanesulfonamide	C9 H12 N2 O6 S2	308.015	5.04	307.008	Full match	No results	No results					245736	3.22526e+06	1.82556e+06	2.66801e+06	238493	126489	859766	576085	3.50597e+06	116181	91044.9	7.41274e+06	4.01527e+06	3.27318e+06	813112	206267	481280	96125.6	3.35758e+06	59595.4	1.40907e+06	148809	118557	692554	2.51044e+06	3.81714e+06	725152	1.23624e+06	1.83077e+06	2.17371e+06	934277	1.97703e+06	576860	1.69082e+07	1.20397e+06	1.02805e+06	1.01368e+06
Com_11657_pos	S-(5-Adenosy)-L-Homocysteine	C14 H20 N6 O5 S	384.12	5.562	385.128	No results	No results	Full match	Nucleosides, nucleotides, and analogues	5'-deoxyribonucleosides	5'-deoxy-5'-thionucleosides	5'-deoxy-5'-thionucleosides	2.90751e+06	1.19332e+07	1.51637e+07	2.10007e+07	1.07652e+07	9.94524e+06	9.4789e+06	7.20852e+06	1.01136e+07	7.44129e+06	9.97025e+06	9.71475e+06	1.66542e+07	1.82735e+07	9.78548e+06	2.29405e+07	9.19657e+06	9.56156e+06	6.02898e+06	4.56812e+06	1.11936e+07	1.4015e+07	1.10362e+07	1.20294e+07	1.6862e+07	1.2109e+07	6.25325e+06	2.62719e+07	8.86945e+06	1.30756e+07	1.36043e+07	5.62004e+06	1.1404e+07	1.37294e+07	1.69287e+07	1.24579e+08	1.13899e+07
Com_11685_pos	Punicic Acid	C18 H30 O2	278.226	6.053	279.233	No results	No results	Full match	Lipids and lipid-like molecules	Fatty Acyls	Lineolic acids and derivatives	Lineolic acids and derivatives	3.29048e+07	2.798e+07	2.22748e+07	1.50872e+07	4.09713e+06	3.72587e+07	1.65497e+07	8.37746e+06	1.1953e+07	9.93139e+06	1.21728e+07	2.86056e+07	8.51073e+06	3.58947e+07	3.63944e+07	1.92293e+07	8.60142e+06	7.74415e+06	2.64338e+07	3.73836e+06	3.93648e+07	2.15004e+07	1.72006e+07	1.64117e+07	1.11713e+07	1.79014e+06	3.84846e+06	1.01876e+07	2.42404e+07	1.68244e+07	2.5904e+07	4.96437e+07	3.71586e+07	3.70779e+07	9.19531e+06	1.55064e+07	4.74651e+07
Com_11686_pos	1-Acetylimidazole	C5 H6 N2 O	110.049	0.725	111.056	No results	Invalid mass	No results	Organoheterocyclic compounds	Azoles	Imidazoles	Carbonylimidazoles	1.01296e+08	9.2174e+07	1.00616e+08	7.35283e+07	9.45683e+07	9.91648e+07	9.1415e+07	1.02491e+08	7.82377e+07	1.11489e+08	9.91078e+07	8.21301e+07	9.36309e+07	9.41847e+07	9.97275e+07	9.60508e+07	9.27433e+07	8.50944e+07	8.12109e+07	1.06257e+08	9.05957e+07	1.09955e+08	9.17565e+07	9.68568e+07	9.31874e+07	9.16559e+07	9.03657e+07	7.02488e+07	9.79207e+07	7.9158e+07	9.08471e+07	8.44316e+07	9.06002e+07	7.92156e+07	8.84311e+07	8.82934e+07	8.12395e+07
Com_11696_pos	LPE 17:1	C22 H44 N O7 P	465.288	8.862	466.296	No results	Invalid mass	No results	Lipids and lipid-like molecules	Glycerophospholipids	Glycerophosphoethanolamines	1-acyl-sn-glycero-3-phosphoethanolamines	448.655	369.283	403.981	317.83	336.723	179473	344.711	396.092	314.882	352.911	68905.8	343.367	380.122	344.619	365.394	479668	310.342	315.418	337.752	514.655	512.773	360.227	403.427	376.366	1871.62	293.051	369.138	313.116	327.775	380.739	308.417	401.236	356.538	326.586	268.761	303.723	328.563
Com_11697_neg	Alanyltyrosine	C12 H16 N2 O4	252.112	5.235	251.105	Full match	No results	No results	Organic acids and derivatives	Carboxylic acids and derivatives	Amino acids, peptides, and analogues	Peptides	1.225e+06	1.20969e+06	449314	2.16654e+06	343431	1.92974e+06	1.2443e+06	1.42284e+06	1.30716e+07	402582	1.10081e+06	884833	4.3935e+06	720552	6.07005e+06	732383	324441	363076	1.18187e+07	250480	786971	1.3136e+06	790536	1.38773e+06	577822	5.50762e+06	2.86928e+06	1.88679e+06	1.16523e+06	1.09819e+06	633604	1.06214e+06	973354	1.97865e+06	1.02437e+06	958536	634313
Com_116_pos	Desmethylcitalopram	C19 H19 F N2 O	310.149	5.666	311.157	Full match	No results	No results	Benzenoids	Benzene and substituted derivatives	Phenylbutylamines	Phenylbutylamines	1610.77	13.2334	4404.42	31714.8	3086.92	3.65786	14724.4	6.34179	3.20079	1.23765	2.84554	9.14525	2.98211	4602.38	4.05761	6.01121	2522.04	2872.86	9318.95	0.678896	3.55838	1.41853	2.77698	3014.38	1.63794	3831.02	24011.8	1.78735	6086.63	1.522	1.62137	2.66239	1.87364	28789.9	2.16474	13806.6	10937.1
Com_11705_neg	4-Hydroxyphenylacetic acid	C8 H8 O3	152.047	1.566	151.04	No results	Full match	Full match	Benzenoids	Phenols	1-hydroxy-2-unsubstituted benzenoids	1-hydroxy-2-unsubstituted benzenoids	3.29316e+07	2.72877e+07	2.1206e+07	1.55867e+07	1.36462e+07	2.17138e+07	2.24103e+07	1.32773e+07	2.70397e+07	1.46477e+07	1.58613e+07	1.25934e+07	2.24057e+07	1.66259e+07	2.47777e+07	4.17753e+07	1.01251e+07	1.00941e+07	1.13531e+07	1.18011e+07	2.94305e+07	2.32692e+07	1.83317e+07	2.49442e+07	1.13683e+07	1.45611e+07	2.59428e+07	1.02222e+07	1.66472e+07	1.3009e+07	1.00121e+07	1.59825e+07	1.44609e+07	1.38994e+07	9.92666e+06	1.19259e+07	1.40318e+07
Com_11765_neg	Agnuside	C22 H26 O11	466.149	5.625	465.142	Full match	No results	No results	Lipids and lipid-like molecules	Prenol lipids	Terpene glycosides	Iridoid O-glycosides	2.3142e+07	1.96514e+07	3.24119e+06	2.42654e+06	2.09631e+06	6.63462e+06	6.35039e+06	1.00962e+07	8.24833e+06	2.35545e+06	4.88272e+07	4.38994e+06	5.44931e+06	3.24409e+06	1.27861e+07	4.87642e+06	2.01056e+06	1.90753e+06	1.19116e+08	824426	4.71192e+06	7.99075e+06	3.00217e+06	4.06027e+06	2.86491e+06	3.74075e+06	3.60211e+06	2.52565e+06	5.89285e+06	2.68007e+06	3.20792e+06	4.24833e+06	2.99721e+06	5.95059e+06	7.76608e+06	7.36056e+06	3.63424e+06
Com_11801_pos	4-Aminobiphenyl	C12 H11 N	169.086	5.459	170.093	Invalid mass	No results	No results	Benzenoids	Benzene and substituted derivatives	Biphenyls and derivatives	Biphenyls and derivatives	5.3367e+06	3.72972e+06	1.26035e+06	2.64063e+06	2.0842e+06	2.85863e+06	4.19495e+06	1.53098e+06	5.23691e+06	2.21654e+06	3.10155e+06	8.85756e+06	3.28477e+06	1.4263e+06	3.53553e+06	2.66826e+06	1.91205e+06	783042	2.19675e+06	3.54033e+06	3.0143e+06	2.95417e+06	1.36189e+06	3.3258e+06	1.67566e+06	1.91834e+06	3.0934e+06	1.36277e+06	1.78791e+06	1.31272e+06	3.26458e+06	5.23717e+06	4.09591e+06	3.83515e+06	3.4674e+06	2.99902e+06	3.16842e+06
Com_11802_pos	7-(2-aminophenyl)heptanoic acid	C13 H19 N O2	221.143	6.702	222.15	Invalid mass	No results	No results					306788	347382	392289	282474	178467	344936	426416	6.21587e+06	408902	356020	2.05912e+06	181018	805319	802928	377933	207614	1.74081e+06	389132	4.99748e+06	3.64782e+06	420835	169555	556923	438520	7.25127e+07	190544	218093	3.49845e+06	489471	281888	932555	454442	336228	500889	145511	1.33296e+06	882740
Com_11812_pos	11-dehydro Thromboxane B2	C20 H32 O6	368.22	5.963	369.227	Full match	No results	Full match	Lipids and lipid-like molecules	Fatty Acyls	Eicosanoids	Thromboxanes	9.67763e+06	4.0128e+07	8.58588e+06	1.17529e+07	8.20757e+06	2.1903e+07	3.5971e+07	1.13597e+07	3.46488e+07	9.04093e+06	6.59649e+06	2.29709e+07	4.82302e+06	1.30876e+07	1.24272e+07	3.14874e+07	1.24953e+07	2.64029e+07	1.1181e+07	5.47966e+06	5.19614e+07	1.28559e+07	1.57739e+07	5.40758e+07	3.74376e+07	4.51088e+07	2.25611e+07	1.87156e+07	3.27965e+07	2.21861e+07	2.01913e+07	4.70647e+07	1.48523e+07	3.08264e+07	1.20019e+07	1.94657e+07	2.76503e+07
Com_11815_pos	ethyl 2-amino-8H-indeno[2,1-b]thiophene-3-carboxylate	C14 H13 N O2 S	259.068	5.634	260.075	Full match	No results	No results					2.99327e+06	9.37209e+06	1.72857e+06	6.95341e+06	910273	1.67338e+06	3.4897e+06	5.25864e+06	1.88818e+06	595484	1.38737e+06	4.69658e+06	1.51442e+06	1.8052e+06	2.06199e+06	3.07181e+06	1.00208e+06	1.48786e+06	1.86941e+06	313344	1.80437e+06	1.00604e+06	1.40906e+06	1.01202e+07	863197	2.91936e+06	5.27367e+06	823128	3.62638e+06	881994	883330	2.1345e+06	992664	5.57719e+06	1.04474e+06	2.96788e+06	2.50768e+06
Com_11816_pos	9-(2,3-Dihydroxy-3-methylbutoxy)-7H-furo[3,2-g]chromen-7-one	C16 H16 O6	304.097	5.515	305.104	Invalid mass	No results	No results	Phenylpropanoids and polyketides	Coumarins and derivatives	Furanocoumarins	Psoralens	855923	589520	451838	318552	546356	1.81915e+07	8.13853e+06	262860	548987	631021	2.06456e+06	1.7907e+06	419546	455295	910988	3.70459e+06	251256	148262	689517	456933	631913	286409	385405	556613	4.11868e+06	424364	403172	133618	598720	187624	135796	989635	708636	674687	1.87014e+06	984121	331523
Com_11824_pos	Octopine	C9 H18 N4 O4	246.134	1.825	247.141	No results	Full match	No results	Organic acids and derivatives	Carboxylic acids and derivatives	Amino acids, peptides, and analogues	Arginine and derivatives	2.72354e+07	8.76372e+07	1.26254e+08	1.46469e+08	1.63179e+07	3.20357e+08	1.06686e+08	8.92329e+07	4.31678e+08	8.6847e+06	7.38055e+07	1.59568e+08	2.00018e+08	3.07998e+07	1.10826e+07	1.41472e+08	1.10888e+08	3.63907e+07	8.30366e+07	9.63679e+06	1.92304e+08	2.17355e+08	5.43031e+07	1.74137e+08	7.20399e+07	1.03955e+08	1.72419e+08	1.07914e+08	2.81328e+08	7.68229e+07	1.22057e+08	3.26653e+08	9.01621e+07	1.79272e+08	6.63256e+07	1.7193e+08	2.27765e+08
Com_11848_neg	(+/-)5-iPF2α-VI	C20 H34 O5	354.243	6.665	353.235	Invalid mass	No results	No results	Lipids and lipid-like molecules	Fatty Acyls	Eicosanoids	Prostaglandins and related compounds	3.1311e+07	1.61352e+07	2.29423e+07	6.98938e+06	7.70626e+06	1.53488e+07	1.20936e+07	5.49336e+07	1.08762e+07	2.98325e+06	1.57962e+07	1.09299e+07	1.77823e+07	3.1975e+07	3.64478e+07	1.44166e+07	8.82085e+06	3.60738e+07	1.48104e+07	3.7734e+06	2.09456e+07	9.69494e+06	3.58647e+07	2.19309e+07	2.72396e+07	1.25782e+07	2.12134e+07	2.78794e+07	1.4222e+07	7.4912e+06	1.44636e+07	1.76068e+07	2.25137e+07	2.46687e+07	2.97546e+06	2.55474e+07	1.17041e+07
Com_11855_pos	Monocrotaline	C16 H23 N O6	325.154	5.691	326.162	Invalid mass	No results	No results	Organoheterocyclic compounds	Pyrrolizines	Not available	Pyrrolizines	4.61268e+06	5.39827e+06	2.469e+06	9.59486e+06	1.29422e+06	5.40849e+06	4.97997e+06	2.36148e+06	1.03853e+07	1.13518e+06	2.06134e+06	6.60983e+06	6.39008e+06	2.55207e+06	2.06501e+08	3.99292e+06	1.42604e+06	2.08751e+06	2.66173e+06	567454	1.43842e+07	3.34014e+06	2.01343e+06	2.14601e+06	6.36322e+06	4.19333e+06	7.2483e+06	1.33092e+06	4.99372e+06	4.20827e+06	2.12541e+06	1.07712e+07	8.30265e+07	7.37895e+06	2.83163e+06	4.24717e+06	3.59187e+06
Com_11896_pos	Hydrocortisone acetate	C23 H32 O6	404.22	6.342	405.227	No results	No results	Full match	Lipids and lipid-like molecules	Steroids and steroid derivatives	Pregnane steroids	Gluco/mineralocorticoids, progestogins and derivatives	6.73777e+06	8.24365e+06	8.74558e+06	3.85421e+06	3.06712e+06	6.0091e+06	6.29486e+06	4.26534e+07	1.10325e+07	2.14507e+06	5.93362e+06	5.62261e+06	1.44228e+07	6.41631e+06	5.98291e+06	1.46466e+07	5.4654e+06	5.31346e+07	4.48532e+06	1.53247e+06	1.8761e+07	4.05949e+06	4.27624e+06	1.33276e+07	2.66028e+07	3.68238e+07	6.87582e+06	1.54953e+07	6.14426e+06	6.58616e+06	6.86297e+06	1.76631e+07	1.05895e+07	1.12087e+07	3.13453e+06	7.38186e+06	8.83022e+06
Com_11911_neg	Orotic Acid	C5 H4 N2 O4	156.017	1.401	155.01	No results	No results	Full match	Organoheterocyclic compounds	Diazines	Pyrimidines and pyrimidine derivatives	Pyrimidinecarboxylic acids	1.98255e+07	1.89146e+07	2.65668e+07	1.71532e+07	4.7895e+06	4.90103e+07	2.44419e+07	8.38946e+06	2.30053e+07	4.02121e+07	8.00973e+06	2.77386e+07	8.96412e+07	5.41504e+07	4.664e+07	1.46062e+07	1.95341e+07	5.13311e+06	1.40741e+07	9.33543e+06	3.34192e+07	2.88806e+07	9.68398e+06	2.70645e+07	1.31063e+07	9.29628e+06	3.87037e+07	1.59436e+07	2.24381e+07	1.73691e+07	1.25113e+07	7.54341e+07	5.5989e+07	1.82398e+07	3.17165e+07	1.62994e+07	2.74454e+07
Com_11914_neg	N-benzyl-N-isopropyl-N'-[4-(trifluoromethoxy)phenyl]urea	C18 H19 F3 N2 O2	352.136	6.551	351.129	Invalid mass	No results	No results					73722.7	83154.6	72927	34932.9	24197.8	76585.8	58267.1	35208	96131.8	22841.7	46608.7	67289.6	79088.7	78383	55210.4	227215	356987	24128.6	124768	24612.1	59285.2	40865.7	48830.9	66486.1	131555	41999.6	72925.7	35277.9	3.24768e+06	39335.9	78102.9	72262.9	42662.8	120709	52576.2	54815.1	78146.9
Com_11941_pos	Anserine	C10 H16 N4 O3	240.122	2.183	241.13	No results	No results	Full match	Organic acids and derivatives	Peptidomimetics	Hybrid peptides	Hybrid peptides	1.59115e+06	1.27401e+06	1.06616e+06	2.12195e+06	2.9249e+06	1.17261e+06	1.1344e+06	2.46975e+06	1.00597e+07	822113	996361	2.7822e+06	1.50487e+06	1.17028e+06	1.34078e+06	1.1192e+06	1.69134e+06	1.18477e+06	1.36702e+06	866718	1.23563e+06	1.13168e+06	977259	1.25378e+06	1.69254e+06	1.44173e+07	1.17593e+06	2.09827e+06	3.30274e+06	1.91099e+06	1.92887e+06	2.53213e+06	1.074e+06	2.08487e+06	1.32063e+06	3.26081e+06	2.76489e+06
Com_11954_pos	5-[(4-methoxybenzyl)amino]-2,3-dihydro-1,3,4-thiadiazole-2-thione	C10 H11 N3 O S2	275.019	6.407	276.026	Invalid mass	No results	No results					322926	304628	192686	389892	219675	387273	223790	410708	406805	148497	203078	6.06723e+06	248021	475523	343650	350504	215804	440426	288383	140227	342248	225412	248565	269359	413889	270329	331680	507929	413856	343831	320529	269359	378669	317052	181561	259620	263516
Com_11957_neg	Fenbendazole	C15 H13 N3 O2 S	299.073	6.384	298.066	Full match	No results	No results	Organoheterocyclic compounds	Benzimidazoles	2-benzimidazolylcarbamic acid esters	2-benzimidazolylcarbamic acid esters	546764	733661	283280	273583	198486	739381	379253	329951	529876	199869	2.57922e+07	384540	486915	415628	394839	929485	231243	462980	590114	164391	623812	345616	349082	427847	1.06226e+06	361042	1.39238e+06	342130	826981	534623	281198	427850	303434	456964	180817	358055	526527
Com_11962_neg	(2R)-2,3-Dihydroxypropanoic acid	C3 H6 O4	106.026	0.683	105.019	Invalid mass	Invalid mass	No results	Organic oxygen compounds	Organooxygen compounds	Carbohydrates and carbohydrate conjugates	Sugar acids and derivatives	9.59331e+07	1.16626e+08	8.93067e+07	8.66692e+07	1.03775e+08	1.07475e+08	9.95983e+07	1.03715e+08	1.00078e+08	1.13051e+08	1.09077e+08	1.04079e+08	1.18043e+08	1.14448e+08	1.20948e+08	1.04691e+08	1.05042e+08	1.07969e+08	1.03469e+08	9.83465e+07	9.49454e+07	1.19641e+08	9.38535e+07	1.04937e+08	9.04503e+07	9.90489e+07	1.00077e+08	9.55402e+07	2.4009e+07	8.92307e+07	9.04925e+07	9.65342e+07	1.16043e+08	9.9739e+07	9.8473e+07	9.17375e+07	8.82134e+07
Com_11964_neg	Isobutyryl carnitine	C11 H21 N O4	231.147	6.138	212.129	No results	No results	Full match	Lipids and lipid-like molecules	Fatty Acyls	Fatty acid esters	Acyl carnitines	1.16129e+08	3.51968e+07	3.06714e+07	8.08232e+06	2.61291e+06	6.95276e+07	2.11277e+07	2.3537e+07	1.15423e+07	6.13638e+07	3.79598e+06	1.53463e+07	5.13064e+07	3.35985e+07	2.16425e+07	2.6016e+07	4.06612e+06	1.30115e+07	2.81746e+07	1.55506e+06	2.16106e+07	1.72811e+07	1.81028e+07	6.2067e+07	2.97521e+07	1.3012e+07	2.82448e+07	1.93884e+07	1.58983e+07	1.02031e+07	6.21977e+06	6.83117e+07	1.14553e+07	1.11034e+07	3.74194e+06	1.10742e+07	1.29179e+07
Com_11_neg	Cyclamic acid	C6 H13 N O3 S	179.06	5.372	178.052	Invalid mass	Invalid mass	No results	Organic acids and derivatives	Sulfamic acid derivatives	Cyclamates	Cyclamates	5.27892e+08	1.30148e+09	9.56091e+08	1.35062e+06	8.51218e+08	2.03679e+09	3.65017e+09	843311	7.68103e+06	9.52453e+08	5.34105e+09	4.73799e+06	6.50144e+08	8.62005e+08	3.63303e+09	2.67654e+09	3.12423e+07	297944	2.03572e+06	4.14614e+08	1.04998e+09	5.65602e+07	7.06001e+07	4.84478e+08	2.19203e+08	4.52594e+06	9.36247e+08	1.08994e+09	1.13427e+06	1.12666e+06	3.68911e+06	7.69507e+06	2.46216e+09	4.0831e+06	1.104e+07	2.88414e+06	3.37782e+06
Com_12010_neg	Equol	C15 H14 O3	242.095	5.575	241.088	Full match	No results	Full match	Phenylpropanoids and polyketides	Isoflavonoids	Isoflavans	Isoflavanols	5.30663e+06	5.84394e+06	1.4033e+06	356881	1.3211e+06	1.38934e+06	1.33062e+06	1.71618e+06	3.61226e+07	2.55577e+06	5.67373e+06	822042	1.04653e+07	752540	3.89464e+06	919563	333187	248657	1.1624e+06	269447	1.06648e+06	1.93536e+06	1.04776e+06	1.14844e+06	481366	1.87305e+06	896585	781847	654568	464000	650386	2.07392e+06	863495	840210	693598	1.17831e+06	539289
Com_12040_neg	N3-(4-chlorophenyl)-4-(trifluoromethyl)nicotinamide	C13 H8 Cl F3 N2 O	300.029	5.862	299.021	Full match	No results	No results					9.52175e+06	5.80642e+06	1.99559e+06	1.97505e+06	1.0845e+06	3.87048e+07	1.15845e+07	2.83147e+06	4.29656e+06	1.39878e+06	1.95104e+06	4.50014e+06	3.10866e+06	2.81341e+06	3.56887e+06	2.3223e+07	1.57568e+06	1.93294e+06	3.48264e+06	763798	3.90992e+06	2.24771e+06	2.77144e+06	8.17332e+06	2.93126e+06	3.7399e+06	2.47038e+06	1.9679e+06	4.92445e+06	2.43514e+06	1.76215e+06	3.17687e+06	2.34419e+06	3.7124e+06	7.93773e+06	9.00036e+06	3.0672e+06
Com_12040_pos	β-Lapachone	C15 H14 O3	242.096	5.915	243.103	Invalid mass	No results	No results	Organoheterocyclic compounds	Naphthopyrans	Naphthopyranones	Naphthopyranones	2.82973e+07	499904	651886	369863	204394	551696	333746	286797	1.12968e+07	317348	4.42439e+06	1.0951e+06	1.07406e+06	395038	532957	3.85693e+06	1.06205e+06	207389	383682	151004	371710	768574	666830	430695	1.0337e+06	1.39494e+06	215914	1.08282e+06	502842	302086	153781	1.46917e+06	230684	563214	812963	858216	779612
Com_12042_neg	3-(4-chlorophenyl)-4-oxo-3,4-dihydrophthalazine-1-carboxylic acid	C15 H9 Cl N2 O3	300.029	6.334	299.022	Full match	No results	No results					1.67343e+06	1.08063e+06	423658	301530	221509	1.12883e+07	1.22744e+06	376195	587162	244331	280695	501315	510722	605626	473962	1.9675e+07	3.19227e+06	459171	732975	191297	929498	424800	389666	504813	1.70361e+06	470232	2.16588e+06	327591	818127	558844	353221	578886	361903	576698	280167	531613	819004
Com_12048_pos	Bosentan	C27 H29 N5 O6 S	551.184	1.355	552.191	Full match	No results	No results					1.44143e+06	1.36757e+06	760277	3.85517e+06	691411	1.09263e+06	800850	1.77107e+06	1.96141e+06	404787	478717	2.0876e+07	1.00781e+07	1.37304e+06	1.47828e+06	1.06472e+06	513833	443674	1.10127e+06	312078	2.04355e+06	1.09966e+06	989820	2.68655e+06	954163	1.32225e+06	1.06044e+06	1.65859e+06	1.32735e+06	5.47432e+06	946707	1.4765e+06	919238	2.47821e+06	600316	7.3365e+06	1.85554e+06
Com_1204_neg	Phenothiazine	C12 H9 N S	199.048	4.747	198.041	Invalid mass	No results	No results	Organoheterocyclic compounds	Benzothiazines	Phenothiazines	Phenothiazines	125745	128208	137413	2.74931e+06	71297.2	190527	142867	518704	1.98484e+07	67214.5	62697.5	7.87964e+06	158840	50341	61238.9	125639	767916	883279	1.02659e+06	97477.5	137601	63662.8	58348.9	237479	2.00031e+06	2.97773e+07	58648.6	633461	8.47354e+06	2.15115e+06	504726	1.66178e+06	63082.7	1.61034e+06	405581	2.91556e+07	3.827e+06
Com_12066_pos	1,7-bis(4-hydroxyphenyl)heptan-3-one	C19 H22 O3	280.149	5.794	281.156	Invalid mass	No results	No results					1.0107e+07	9.03915e+06	2.07778e+06	9.72104e+06	2.8326e+06	7.32059e+06	9.52241e+06	3.22245e+06	1.18285e+07	1.39266e+06	3.01128e+06	1.02968e+07	7.03807e+06	5.05921e+06	4.66095e+06	1.12485e+07	2.14835e+06	2.44268e+06	3.32245e+06	978182	4.28195e+06	2.04874e+06	2.92366e+06	7.84545e+06	6.09364e+06	7.81032e+06	3.53051e+06	2.18172e+06	8.56361e+06	4.99194e+06	1.85324e+06	3.65569e+06	2.1737e+06	7.72875e+06	6.20608e+06	8.38506e+06	7.26028e+06
Com_12088_neg	Deoxyribose 5-Phosphate	C5 H11 O7 P	214.025	1.332	213.018	No results	No results	Full match					4.39281e+06	6.76811e+06	4.89213e+06	5.25073e+06	2.76348e+06	2.43538e+06	6.49117e+06	2.82077e+06	1.4371e+07	2.01304e+06	2.72143e+06	1.06562e+07	4.39745e+06	6.42077e+06	2.99062e+06	1.2446e+06	2.02092e+06	3.39163e+06	2.35666e+06	1.29665e+06	6.66418e+06	5.17473e+06	5.44331e+06	7.79682e+06	3.87993e+06	5.82628e+06	5.27954e+06	3.88964e+06	3.34381e+06	4.16489e+07	1.56595e+06	7.91979e+06	3.45548e+06	8.87468e+06	1.58682e+06	4.12835e+06	5.08403e+06
Com_12102_pos	3-[(4-hydroxyphenyl)methyl]-octahydropyrrolo[1,2-a]pyrazine-1,4-dione	C14 H16 N2 O3	260.117	4.968	261.124	Full match	No results	No results					1.59676e+06	1.05902e+07	613420	1.88756e+06	501041	1.69901e+06	3.32819e+06	2.40367e+06	1.07157e+07	538373	513257	1.42682e+07	1.52371e+06	1.44535e+06	1.21709e+06	1.2066e+07	1.05971e+06	1.64008e+06	1.84921e+06	168848	2.88284e+06	597371	510458	3.04114e+06	2.12259e+06	4.57254e+06	1.36659e+06	2.21916e+06	6.8043e+06	6.21131e+06	2.56209e+06	9.48761e+06	917260	6.82634e+06	2.55399e+06	6.07899e+06	5.56274e+06
Com_12109_pos	6-cyclohex-3-enyl-5-nitropiperidin-2-one	C11 H16 N2 O3	224.117	1.337	225.124	Full match	No results	No results					3.22479e+07	3.49897e+07	5.90122e+06	4.06966e+06	9.66352e+06	6.16763e+07	1.28674e+07	8.63849e+06	2.2522e+07	1.03713e+07	1.15855e+07	1.60595e+07	1.8701e+07	1.26145e+07	1.23432e+07	3.6681e+07	5.00418e+06	3.94887e+06	1.96334e+06	3.34462e+06	4.31382e+07	7.72671e+06	2.31039e+06	1.87836e+07	1.46387e+07	1.70976e+07	3.03963e+07	1.72446e+06	2.08839e+07	1.34631e+07	1.30107e+07	1.35998e+07	7.10937e+06	7.62213e+06	4.25527e+06	5.22292e+06	5.87981e+07
Com_12125_neg	myricetin 3-O-beta-D-galactopyranoside	C21 H20 O13	480.094	3.61	479.086	Invalid mass	No results	No results					3.44147e+07	2.86058e+06	1.12677e+06	2.22894e+06	1.01885e+06	1.65061e+06	1.53624e+06	1.48515e+06	3.64474e+06	1.05764e+06	1.20751e+06	2.38932e+06	1.62982e+06	1.78848e+06	1.55192e+06	3.19547e+07	1.73528e+06	1.31836e+06	1.59326e+06	888330	1.40371e+06	1.80059e+06	1.03094e+06	1.54038e+06	1.70781e+06	1.6528e+06	1.31949e+06	1.60335e+06	3.13858e+06	2.45852e+06	2.15304e+06	2.5583e+06	1.11723e+06	3.95028e+06	1.37363e+06	1.04946e+07	2.34999e+06
Com_12125_pos	1-(2,4-diphenyl-2,3-dihydro-1H-1,5-benzodiazepin-1-yl)propan-1-one	C24 H22 N2 O	376.149	6.584	377.156	Invalid mass	No results	No results					202874	213123	6.69575e+06	192158	3.49674e+06	639157	452586	2.75394e+06	231727	75753.6	2.84746e+06	4.24576e+06	518134	912208	442615	2.03551e+06	3.55076e+07	2.92668e+06	2.00488e+06	7.21181e+06	244232	1.92024e+06	264550	1.124e+06	6.37684e+06	1.02455e+06	170792	5.01894e+06	683907	1.53035e+06	4.34256e+06	170199	189598	2.24617e+06	8.45828e+06	2.61229e+06	291653
Com_1212_pos	α-Aspartylphenylalanine	C13 H16 N2 O5	280.107	5.313	281.115	Full match	Full match	Full match	Organic acids and derivatives	Carboxylic acids and derivatives	Amino acids, peptides, and analogues	Peptides	4.38354e+08	5.10361e+08	2.46601e+08	4.59601e+08	3.40121e+08	3.92001e+08	3.85835e+08	4.63127e+08	1.17218e+09	1.44764e+08	2.41395e+08	6.10766e+08	3.94809e+08	4.63754e+08	6.95649e+08	1.1101e+09	2.49374e+08	9.15794e+07	2.6012e+08	6.69996e+07	9.2655e+08	3.19844e+08	2.79773e+08	3.16881e+08	3.39908e+08	5.97678e+08	1.28209e+09	2.26953e+08	5.97243e+08	2.07806e+08	3.63762e+08	7.27816e+08	2.63017e+08	5.23429e+08	1.6883e+08	2.83786e+08	8.16285e+08
Com_12157_pos	4,5-Dicaffeoylquinic acid	C25 H24 O12	498.117	5.68	499.124	Invalid mass	No results	No results	Organic oxygen compounds	Organooxygen compounds	Alcohols and polyols	Quinic acids and derivatives	3.15225e+06	1.11507e+07	2.26918e+06	5.372e+06	4.29411e+06	4.00143e+06	1.1752e+07	5.46022e+06	2.25284e+07	5.10221e+07	1.24796e+07	4.92138e+06	2.31673e+07	1.8676e+07	6.23387e+07	2.50077e+06	3.78321e+06	1.92035e+06	2.57154e+07	1.75959e+06	1.391e+07	4.21304e+06	4.59134e+07	2.55901e+06	4.38128e+06	4.50095e+06	4.49123e+07	9.02157e+06	1.79079e+07	9.43754e+06	1.0385e+07	2.6738e+06	4.55222e+06	2.85952e+07	6.9638e+06	4.00996e+06	4.05625e+06
Com_1219_pos	Clinafloxacin	C17 H17 Cl F N3 O3	347.085	5.52	348.092	Invalid mass	No results	No results	Organoheterocyclic compounds	Quinolines and derivatives	Quinoline carboxylic acids	Quinoline carboxylic acids	246020	5719.18	1293.61	2483.59	835.756	1987.86	11772.3	1855.92	3984.04	681.414	1045.22	13661.1	1785.18	1700.75	5519.58	51670	890.938	1183.87	1244.45	4534.24	1762.85	3176.19	2095.48	2200.63	1700.59	1919.3	3496.54	1040.71	2754.67	1568.28	1094.92	8684.15	6327.74	2794.63	1340.4	1957.29	1978.93
Com_12240_pos	All trans retinal	C20 H28 O	284.214	6.147	285.222	Full match	No results	Full match	Lipids and lipid-like molecules	Prenol lipids	Retinoids	Retinoids	3.17417e+07	2.3375e+07	1.70797e+07	1.17813e+07	4.65043e+06	3.90243e+07	1.56118e+07	1.26505e+07	4.88228e+07	7.36685e+06	1.40174e+07	3.61299e+07	3.85255e+07	3.31568e+07	3.21637e+07	2.8114e+07	8.09871e+06	4.26015e+06	1.5963e+07	3.44139e+06	1.87696e+07	2.10468e+07	1.78562e+07	1.26494e+07	1.00479e+07	1.70357e+07	2.95504e+07	9.68493e+06	4.09468e+07	1.56135e+07	1.29111e+07	4.33308e+07	2.57463e+07	1.50241e+07	5.88802e+06	2.98232e+07	4.39284e+07
Com_1226_pos	CAR 12:3	C19 H32 N O4	337.227	6.048	338.234	No results	Invalid mass	No results					4.38198e+08	8.188e+08	2.5119e+08	4.97362e+08	5.82844e+07	5.23147e+08	2.1895e+08	1.60078e+08	5.53107e+08	3.88261e+07	3.27131e+08	3.54712e+08	3.50324e+08	5.62116e+08	7.99428e+08	1.58571e+08	1.52839e+08	9.37349e+07	5.09793e+08	6.74647e+07	6.14485e+08	1.94846e+08	2.07103e+08	2.55167e+08	1.75178e+08	4.17769e+08	3.52262e+08	2.80614e+08	1.35332e+08	2.43106e+08	1.25675e+08	1.55774e+08	1.24278e+08	5.73067e+08	9.99028e+07	8.55816e+07	2.04964e+08
Com_12282_pos	20-Carboxy-Leukotriene B4	C20 H30 O6	366.206	5.771	367.213	No results	No results	Full match					3.45037e+06	3.85579e+06	2.57357e+06	4.64311e+06	1.919e+06	1.92505e+06	2.49817e+06	5.34285e+06	9.15494e+06	2.71101e+06	3.3808e+06	4.62496e+06	7.02585e+06	2.81413e+06	5.07811e+06	4.851e+06	2.63309e+06	1.0948e+06	3.23192e+06	724449	1.28697e+07	3.49385e+06	3.74743e+06	9.93586e+06	1.43944e+07	5.90638e+06	4.75617e+07	1.4203e+06	1.05118e+07	2.06662e+06	4.38519e+06	9.05222e+06	4.22333e+06	5.13196e+06	7.67738e+06	5.73237e+06	7.96281e+07
Com_12285_pos	(1R,2S,3R,4R)-3-(Isobutylamino)-4-(3-pyridinyl)-1,2-cyclopentanediol	C14 H22 N2 O2	272.149	1.372	273.157	Invalid mass	No results	No results	Organic nitrogen compounds	Organonitrogen compounds	Amines	Aralkylamines	1.26848e+07	2.30016e+07	1.33072e+07	9.94493e+06	3.43952e+06	1.81141e+07	3.14853e+06	7.13178e+07	1.11001e+07	5.47358e+06	6.33908e+06	1.56241e+06	1.48331e+07	3.60337e+07	6.88173e+06	1.1651e+07	2.55356e+06	823802	2.68996e+06	1.55446e+06	9.18745e+06	7.88895e+06	2.3813e+06	4.30526e+07	1.65381e+06	7.23789e+06	9.83083e+06	1.9457e+07	4.52779e+06	6.98383e+06	1.41311e+07	9.87795e+06	2.09896e+07	2.14625e+07	3.25047e+06	5.05213e+06	3.23428e+07
Com_1229_pos	Paraxanthine	C7 H8 N4 O2	180.066	1.439	181.073	Full match	Full match	No results	Organoheterocyclic compounds	Imidazopyrimidines	Purines and purine derivatives	Xanthines	292602	194897	3.19106e+06	319221	131122	305802	234807	144206	453731	1.36028e+06	1.83142e+06	256623	354341	196030	373774	408581	233265	281671	250225	235859	359684	252354	613414	566535	359266	303938	220240	216801	104861	8.47108e+06	335652	304454	425053	3.39966e+06	9.9772e+06	169036	109359
Com_122_neg	Uric acid	C5 H4 N4 O3	168.028	1.448	167.021	Full match	Full match	Full match	Organoheterocyclic compounds	Imidazopyrimidines	Purines and purine derivatives	Xanthines	1.4112e+10	7.62218e+09	1.31036e+10	8.86288e+09	7.11479e+09	1.17925e+10	5.45641e+09	5.52532e+09	4.3184e+09	1.56945e+10	1.18982e+10	1.43283e+09	1.41343e+10	8.4268e+09	8.99401e+09	8.87703e+09	6.5964e+09	6.32536e+09	7.82363e+09	7.31394e+09	1.30182e+10	5.73818e+09	1.13903e+10	1.32717e+10	5.27965e+09	4.16796e+09	7.47793e+09	5.91763e+09	3.05058e+09	1.18627e+10	5.75661e+09	5.488e+09	1.21793e+10	3.18395e+09	6.11946e+09	6.75678e+09	9.60676e+09
Com_12309_pos	Dehydroepiandrosterone	C19 H28 O2	288.21	6.65	289.217	No results	No results	Full match	Lipids and lipid-like molecules	Steroids and steroid derivatives	Androstane steroids	Androgens and derivatives	1.67759e+07	5.19446e+06	2.26278e+07	1.10407e+07	8.04444e+06	1.71317e+07	1.10421e+07	2.15141e+07	2.8676e+07	6.47034e+06	9.91971e+06	3.5341e+06	1.87339e+07	1.21648e+07	2.96032e+07	1.90789e+07	1.32822e+07	1.29986e+07	4.22679e+07	5.53628e+06	2.53074e+07	9.853e+06	1.17652e+07	1.34378e+07	3.71734e+07	7.58478e+06	2.56165e+07	1.45646e+07	1.7025e+07	1.07372e+07	1.41065e+07	2.146e+07	1.35475e+07	1.42097e+07	1.45162e+07	3.03513e+07	2.05086e+07
Com_12314_pos	Dibutyl sebacate	C18 H34 O4	314.247	7.26	337.236	No results	No results	Full match	Lipids and lipid-like molecules	Fatty Acyls	Fatty acid esters	Fatty acid esters	2.8854e+06	6.90663e+06	3.82142e+06	5.42179e+06	2.20515e+06	2.11146e+07	2.05135e+06	3.99337e+06	1.2147e+07	8.57528e+06	2.01074e+06	4.80128e+06	7.4551e+06	1.39068e+06	1.94745e+06	3.96607e+06	1.62749e+06	2.25514e+06	2.01583e+06	1.43163e+06	6.13778e+06	3.06207e+06	1.00935e+06	1.97216e+06	4.10594e+07	4.0454e+06	3.46778e+06	2.96e+06	1.35112e+07	3.5169e+06	2.22359e+06	7.73273e+06	1.49316e+06	3.39512e+06	2.07673e+06	1.90149e+06	2.69204e+06
Com_12358_pos	(±)15-HETE	C20 H32 O3	320.236	6.45	321.244	Full match	No results	Full match					2.01888e+07	4.00782e+07	7.26949e+06	7.36007e+06	1.24915e+07	6.35577e+06	1.36699e+07	6.76333e+06	6.90185e+07	2.40853e+06	1.17337e+07	2.40847e+07	2.38562e+07	4.99262e+07	8.08918e+07	3.13162e+07	3.33678e+06	3.32261e+06	3.69607e+07	1.95115e+06	2.30725e+07	8.60134e+06	7.72229e+06	5.09052e+07	3.62059e+06	1.55297e+07	1.22846e+07	6.77394e+07	6.41785e+06	1.24401e+07	1.42645e+07	2.62161e+07	2.52457e+07	1.64535e+07	4.46344e+06	1.67235e+07	1.91251e+07
Com_12365_neg	L-Tyrosinemethylester	C10 H13 N O3	195.09	0.422	194.082	No results	No results	Full match					3.43284e+07	3.2657e+07	3.78071e+07	2.89181e+07	3.50826e+07	3.30215e+07	3.33957e+07	3.56063e+07	2.98402e+07	3.60537e+07	3.33484e+07	2.94384e+07	3.46456e+07	3.26197e+07	3.4467e+07	3.20373e+07	3.41365e+07	3.41448e+07	3.41607e+07	3.30232e+07	3.2129e+07	3.36207e+07	3.79262e+07	3.1419e+07	2.96895e+07	3.07368e+07	3.4322e+07	4.39677e+07	4.5301e+07	3.15893e+07	3.04257e+07	4.11813e+07	3.18119e+07	3.01106e+07	3.15697e+07	3.81645e+07	2.90452e+07
Com_12367_neg	1-Caffeoylquinic Acid	C16 H18 O9	354.096	5.644	353.089	No results	No results	Full match	Organic oxygen compounds	Organooxygen compounds	Alcohols and polyols	Quinic acids and derivatives	1.50722e+06	3.62762e+06	220951	254519	161466	467372	5.89704e+06	474766	2.36007e+06	250252	235065	200332	298550	195098	313474	277564	324927	158659	303266	75595.6	1.07036e+06	176656	216204	258065	632683	334956	232307	105049	338766	140345	592930	941986	178628	355044	938360	5.11487e+06	1.37958e+06
Com_12368_pos	Cytidine	C9 H13 N3 O5	243.087	1.4	244.094	Full match	No results	Full match	Nucleosides, nucleotides, and analogues	Pyrimidine nucleosides	Not available	Pyrimidine nucleosides	6.91589e+07	1.25632e+08	2.87456e+07	1.72602e+07	1.56916e+07	3.42617e+07	2.39897e+07	9.02677e+06	2.64241e+07	1.81813e+07	3.44435e+07	2.29e+07	4.24026e+07	8.01054e+07	3.23524e+07	6.84428e+07	1.45521e+07	5.81247e+06	1.09399e+07	8.47552e+06	6.17493e+07	2.35675e+07	2.8649e+07	3.95474e+07	9.78179e+06	1.49504e+07	4.87192e+07	2.47149e+07	1.73679e+07	2.17917e+07	1.41361e+07	3.28264e+07	3.33452e+07	1.56087e+07	9.35384e+06	1.20209e+07	3.90947e+07
Com_12384_pos	3-amino-2-phenyl-2H-pyrazolo[4,3-c]pyridine-4,6-diol	C12 H10 N4 O2	242.082	5.361	243.089	Invalid mass	No results	No results					2.16363e+07	6.18449e+07	2.14875e+07	1.49873e+07	7.71768e+06	2.80699e+07	2.12765e+07	2.34625e+07	5.98773e+07	5.85859e+06	5.67277e+06	4.41704e+07	2.22173e+07	1.97852e+07	3.21811e+07	3.31117e+07	6.54372e+06	8.82531e+06	7.78315e+06	4.40003e+06	3.95798e+07	2.78696e+07	5.56669e+06	1.6857e+07	1.02146e+07	4.40412e+07	4.31623e+07	7.384e+06	5.01087e+07	2.93594e+07	1.5369e+07	5.68382e+07	3.43414e+06	1.97099e+07	1.30037e+07	2.22596e+07	4.16687e+07
Com_12396_pos	SPB 16:1;2O	C16 H33 N O2	271.252	6.571	272.26	No results	Full match	No results					1.90628e+07	5.79588e+06	9.60513e+06	8.3438e+06	2.77154e+06	9.24366e+06	5.92012e+06	1.28937e+07	1.90995e+07	1.07191e+07	1.20977e+07	1.70597e+07	2.11415e+06	2.06232e+06	2.02738e+07	1.69394e+07	1.07052e+07	1.96052e+07	1.19204e+07	2.79681e+06	1.02959e+08	5.71646e+06	4.41053e+06	2.3576e+06	8.57811e+06	1.0104e+07	3.56179e+06	8.18387e+06	8.89961e+06	1.60221e+07	1.17405e+07	1.25358e+07	2.54755e+06	7.46291e+06	9.45763e+06	1.33959e+07	1.20987e+07
Com_1239_neg	Perillic acid	C10 H14 O2	166.099	6.061	165.092	Full match	No results	Full match	Lipids and lipid-like molecules	Prenol lipids	Monoterpenoids	Menthane monoterpenoids	1.58573e+07	6.17057e+06	4.41469e+06	2.78825e+06	2.22111e+06	7.62477e+06	9.25884e+06	2.41286e+07	3.4474e+06	1.89366e+06	5.44045e+06	5.78645e+06	5.35336e+06	3.16478e+06	7.61876e+06	4.15076e+06	1.56265e+06	6.0537e+06	4.44121e+06	1.11271e+06	4.85204e+06	3.715e+06	1.42275e+07	7.49848e+06	7.33122e+06	5.08013e+06	3.59595e+06	3.56293e+06	3.15083e+06	1.62298e+06	2.36942e+06	2.52755e+06	1.00734e+07	3.31075e+06	2.27189e+08	3.52492e+08	3.87538e+06
Com_12425_neg	dUMP	C9 H13 N2 O8 P	308.041	5.626	307.033	No results	No results	Full match	Nucleosides, nucleotides, and analogues	Pyrimidine nucleotides	Pyrimidine deoxyribonucleotides	Pyrimidine 2'-deoxyribonucleoside monophosphates	9.9487e+06	8.47183e+06	2.37128e+06	1.08802e+06	1.14195e+06	2.97218e+06	2.85669e+06	4.46252e+06	2.96647e+06	806206	1.30724e+06	2.78685e+06	2.3251e+06	1.13621e+08	6.74069e+06	2.04549e+06	718933	848451	2.74324e+06	367837	1.16743e+07	1.93142e+06	1.32713e+06	1.80748e+06	1.27267e+06	1.7142e+06	1.53567e+06	1.14434e+06	2.02135e+06	1.23259e+06	1.05112e+06	1.90454e+06	1.36277e+06	2.22708e+06	3.27027e+06	3.21835e+06	1.61318e+06
Com_1243_neg	4-Butylresorcinol	C10 H14 O2	166.1	6.061	165.092	No results	No results	Full match	Benzenoids	Phenols	Benzenediols	Resorcinols	1.58452e+07	6.16256e+06	4.39004e+06	2.4567e+06	1.951e+06	7.61952e+06	8.58662e+06	2.38952e+07	2.55982e+06	1.92288e+06	3.95835e+06	5.47145e+06	4.47109e+06	3.09344e+06	7.97842e+06	3.97544e+06	1.4917e+06	5.72945e+06	2.19276e+06	1.07154e+06	4.65969e+06	3.6373e+06	1.34091e+07	7.66997e+06	6.93446e+06	4.96934e+06	3.59433e+06	3.18967e+06	3.07317e+06	1.57645e+06	2.25942e+06	2.41836e+06	9.73994e+06	3.25955e+06	1.54362e+07	3.40285e+08	3.93291e+06
Com_12462_pos	APH	C14 H21 N5 O4	305.146	6.138	306.154	Invalid mass	No results	No results					1.56216e+06	2.48889e+06	6.3043e+06	960902	598465	1.61815e+06	2.3942e+06	1.32015e+06	2.14075e+06	887306	682012	2.8076e+06	1.65773e+06	2.18382e+06	1.44295e+06	7.89556e+07	1.37872e+07	742494	1.48989e+06	295143	1.91566e+06	787576	954943	1.7212e+06	1.40702e+06	2.22077e+06	1.03591e+06	1.24542e+06	2.57647e+06	1.02365e+06	1.21662e+06	1.68668e+06	973066	2.97961e+06	1.02083e+06	2.94526e+06	1.95539e+06
Com_12477_pos	N-[4-(aminosulfonyl)phenyl]-2-(4-methoxyphenoxy)-5-nitrobenzamide	C20 H17 N3 O7 S	443.077	6.19	444.085	Full match	No results	No results					19992.3	27212.8	10898.2	6813.78	6438.86	19404.5	23328.7	10375	18301.5	9093.51	5976.03	18956.3	17744.3	20722.5	15515.8	20917.5	8351.33	800203	12436.8	3548.97	21424.3	9713.39	9600.91	19703.5	434071	29892.1	10771.1	9897.59	22876.9	9477.21	10652	18505.2	10721.8	21440.7	11190.5	18807.1	15972.2
Com_12480_pos	2-[(butylamino)(imino)methyl]-1-oxohydrazinium-1-olate	C5 H12 N4 O2	182.074	5.67	183.082	Invalid mass	No results	No results					1.07173e+08	4.59303e+07	1.55782e+07	2.8904e+07	1.4548e+07	1.52289e+07	1.95233e+07	2.45403e+07	2.18126e+07	1.64498e+07	1.61322e+07	3.8412e+07	1.96585e+07	1.77921e+07	1.783e+07	2.8837e+07	2.12932e+07	1.96506e+07	1.48909e+07	1.51115e+07	1.89387e+07	1.53311e+07	1.85741e+07	1.82236e+07	1.59021e+07	2.35449e+07	2.3265e+07	1.77529e+07	1.91652e+07	1.63162e+07	1.63662e+07	2.43869e+07	1.79595e+07	2.31049e+07	1.68699e+07	2.04815e+07	1.78926e+07
Com_12493_pos	Pregnenolone	C21 H32 O2	316.242	6.63	317.249	Full match	No results	Full match	Lipids and lipid-like molecules	Steroids and steroid derivatives	Pregnane steroids	Gluco/mineralocorticoids, progestogins and derivatives	1.05894e+07	1.35653e+07	8.61705e+06	4.59524e+06	1.87812e+06	2.34207e+07	9.12285e+06	4.97326e+06	4.2996e+07	3.37487e+06	5.48705e+06	1.3468e+07	1.70381e+07	1.24642e+07	2.03358e+07	1.44663e+07	1.929e+06	2.98415e+06	5.46827e+06	993728	2.7391e+07	1.13557e+07	8.44881e+06	8.89343e+06	6.35809e+06	1.00424e+07	1.14367e+07	4.95105e+06	7.77544e+06	7.33183e+06	1.25155e+07	1.54985e+07	1.66827e+07	2.84179e+07	9.07675e+06	8.10156e+06	2.56198e+07
Com_12521_neg	Prostaglandin K2	C20 H30 O5	332.2	6.482	331.193	Invalid mass	No results	No results	Lipids and lipid-like molecules	Fatty Acyls	Eicosanoids	Prostaglandins and related compounds	3.07248e+06	1.27402e+06	853496	1.63257e+06	514517	1.01757e+06	978475	1.22767e+06	1.55829e+06	312237	2.0395e+06	835247	1.07181e+06	1.69125e+06	2.31922e+06	851226	2.18773e+06	431872	1.03051e+06	314225	1.37128e+06	551694	1.53185e+06	843549	1.50538e+06	630881	2.09249e+06	588637	1.27274e+06	659965	863809	1.26514e+06	3.06151e+06	1.32737e+06	479349	1.23865e+06	1.01847e+06
Com_12554_pos	4-[3-(4-phenoxyphenyl)-1H-pyrazol-5-yl]morpholine	C19 H19 N3 O2	321.15	5.615	322.157	Invalid mass	No results	No results					6.30035e+08	1.50164e+09	1.77116e+08	7.04171e+08	8.24283e+07	2.44627e+09	2.16669e+08	5.64574e+08	1.34749e+10	8.23194e+08	1.42452e+09	2.94139e+09	4.26309e+09	2.30626e+08	6.4206e+09	3.87782e+09	8.05029e+07	1.46679e+08	1.47298e+08	4.99138e+08	4.63094e+09	2.82468e+09	1.97204e+09	7.04149e+08	1.06056e+09	3.30036e+08	3.76218e+08	1.14127e+09	3.40106e+08	1.26337e+09	2.23494e+09	4.40746e+09	2.39152e+09	5.77972e+08	1.37768e+09	2.90731e+08	2.57206e+08
Com_12568_pos	Diaminopimelic acid	C7 H14 N2 O4	190.096	1.366	191.103	Full match	No results	No results	Organic acids and derivatives	Carboxylic acids and derivatives	Amino acids, peptides, and analogues	Alpha amino acids	5.20238e+07	1.06248e+08	5.80057e+07	3.00258e+07	4.05921e+07	1.30585e+08	4.83345e+07	3.0212e+07	6.51676e+07	5.00576e+07	5.63217e+07	4.48649e+07	5.09901e+07	7.65288e+07	5.82008e+07	9.63863e+07	3.67479e+07	2.6735e+07	2.45708e+07	1.43197e+07	1.55482e+08	6.67008e+07	6.98026e+07	8.77685e+07	2.92328e+07	3.82517e+07	8.9345e+07	4.95122e+07	9.10143e+07	8.72752e+07	3.90253e+07	4.97478e+07	7.22517e+07	3.99901e+07	2.45581e+07	3.12376e+07	6.27676e+07
Com_12584_pos	1H-indene-3-carboxamide	C10 H9 N O	159.069	5.036	160.076	Full match	No results	No results					1.51384e+07	3.66318e+07	7.41626e+06	6.05745e+06	6.78095e+06	1.04046e+07	1.09154e+07	1.06535e+07	2.87641e+07	7.99525e+06	1.10342e+07	1.92429e+07	1.58124e+07	1.08305e+07	1.41911e+07	2.05335e+07	7.87964e+06	5.68917e+06	1.25411e+07	4.39471e+06	3.3181e+07	1.17692e+07	5.13982e+06	7.91616e+06	1.06016e+07	1.17858e+07	1.03789e+07	4.74213e+07	2.47089e+07	1.84627e+07	5.92995e+06	3.40806e+07	9.6601e+06	2.02506e+07	6.20998e+06	2.47478e+07	2.43591e+07
Com_12606_pos	EPH	C16 H23 N5 O6	403.143	5.685	404.15	Invalid mass	No results	No results					2.84318e+06	3.21974e+06	1.36306e+06	8.43424e+07	1.40862e+07	1.51444e+06	2.87097e+06	1.31361e+06	1.43542e+06	490028	1.19837e+06	4.03337e+06	1.26897e+06	1.5994e+06	1.73797e+06	2.48827e+06	879816	1.27028e+06	1.63594e+06	321258	1.60781e+06	619750	1.08757e+06	1.30583e+06	755730	2.5135e+06	4.49001e+06	802002	3.04518e+06	686469	708857	986710	810779	4.47624e+06	1.00286e+06	2.57886e+06	2.17555e+06
Com_12616_pos	3-(dimethylamino)-2-[3-(trifluoromethyl)phenyl]acrylonitrile	C12 H11 F3 N2	109.054	5.134	241.098	Invalid mass	No results	No results					1.5719e+06	1.31978e+06	1.10332e+06	1.03976e+06	706796	730953	639465	605065	1.75364e+06	357018	633793	1.0918e+06	834443	894530	1.88939e+06	789776	535588	323011	682626	593412	868805	738517	538215	3.19692e+06	450041	741345	1.34674e+06	662343	1.00141e+06	817643	590077	1.15836e+06	1.26436e+06	3.0642e+06	987400	870207	950768
Com_12631_pos	1-(2'-fluoro[1,1'-biphenyl]-4-yl)propan-1-one	C15 H13 F O	228.099	5.545	229.106	Invalid mass	No results	No results					1.55701e+06	4.28319e+06	492253	8.82696e+06	513914	963486	2.72948e+06	1.09257e+07	4.80228e+06	286187	1.28669e+06	3.9591e+06	1.26129e+06	1.69877e+06	3.82095e+06	7.75491e+06	9.25817e+06	2.64644e+06	2.82087e+06	748473	1.93985e+06	1.11925e+06	1.82588e+07	1.72735e+07	6.1704e+06	4.70576e+07	2.32326e+07	1.62942e+06	3.65947e+06	2.04384e+06	3.67421e+06	3.75368e+07	2.45454e+06	4.33713e+06	1.02834e+07	2.98582e+07	2.75677e+06
Com_12686_pos	Stiripentol	C14 H18 O3	216.116	6.088	217.123	Invalid mass	No results	No results					5.41848e+07	5.64936e+07	2.81291e+07	3.25416e+07	1.14599e+07	4.14349e+07	3.17645e+07	8.87269e+07	5.02e+07	9.88204e+06	2.3862e+07	3.05979e+07	4.54469e+07	4.61353e+07	4.09712e+07	1.02927e+08	3.18015e+07	4.73051e+07	2.95171e+07	9.5773e+06	8.10875e+07	2.97169e+07	6.86638e+07	5.58012e+07	6.49935e+07	5.07015e+07	3.19689e+07	3.87815e+07	3.47557e+07	3.02467e+07	2.55761e+07	5.9639e+07	3.70169e+07	5.35379e+07	4.6509e+07	5.20034e+07	3.23034e+07
Com_126_pos	7-methyl-3-nitroimidazo[1,2-a]pyridine	C8 H7 N3 O2	199.035	1.242	200.042	Invalid mass	No results	No results					4.90466e+06	2.63386e+08	8.1682e+07	2.78485e+08	3.74342e+08	3.54058e+08	5.80075e+08	2.50166e+09	2.13944e+08	2.80164e+07	3.96262e+08	5.28742e+08	8.6518e+07	2.75307e+08	1.53479e+07	1.40191e+08	3.09337e+08	2.86471e+07	9.21272e+07	2.03387e+08	6.92173e+07	4.091e+08	8.29781e+06	2.5478e+07	4.44018e+08	2.90131e+07	1.95334e+07	1.01309e+08	1.07672e+08	3.96065e+07	1.38295e+08	1.50642e+09	2.10961e+08	1.0809e+08	1.65249e+08	7.14075e+07	4.34817e+08
Com_12702_pos	Picrotin	C15 H18 O7	327.134	5.227	328.141	Invalid mass	No results	No results	Organoheterocyclic compounds	Furopyrans	Not available	Furopyrans	1.36718e+07	1.05075e+07	2.39808e+06	6.34544e+06	1.97744e+06	4.13704e+06	5.37792e+06	4.81464e+06	2.60982e+07	2.79206e+06	3.2929e+06	1.07805e+07	6.35675e+06	4.34089e+06	8.67009e+06	4.3831e+06	1.5574e+06	1.30521e+06	1.23584e+06	1.92095e+06	2.94581e+06	5.78025e+06	1.59467e+07	1.64564e+07	2.24059e+06	1.96183e+07	1.50661e+07	2.24674e+06	1.19566e+07	1.27995e+07	1.48236e+06	1.1588e+07	4.45452e+06	1.15986e+07	1.27128e+06	3.05569e+06	5.44164e+06
Com_12717_pos	L-Glutamate	C5 H9 N O4	147.054	1.959	148.061	No results	No results	Full match	Organic acids and derivatives	Carboxylic acids and derivatives	Amino acids, peptides, and analogues	Glutamic acid and derivatives	2.81831e+07	1.65844e+07	1.47093e+07	3.13053e+07	1.10156e+07	1.86559e+07	1.66637e+07	1.12408e+08	1.43131e+08	1.31305e+07	1.32753e+07	4.2382e+07	2.07895e+07	1.94274e+07	1.79434e+07	1.74889e+07	3.80255e+07	2.04991e+07	3.81785e+07	1.22341e+07	1.93214e+07	1.98064e+07	1.42959e+07	1.6665e+07	5.28694e+07	4.44556e+07	1.77631e+07	6.22289e+07	5.62964e+07	3.99993e+07	5.66436e+07	6.56097e+07	1.53564e+07	5.53533e+07	4.08211e+07	7.52397e+07	7.61635e+07
Com_12726_pos	4,6,8-trihydroxy-7-methoxy-3-methyl-3,4-dihydro-1H-2-benzopyran-1-one	C11 H12 O6	262.047	5.336	263.054	Invalid mass	No results	No results					3.1942e+06	3.7833e+06	2.829e+06	2.25511e+06	1.52981e+06	2.2141e+06	2.98185e+06	7.54042e+06	4.74369e+06	1.68604e+06	2.59884e+06	4.00456e+06	3.90374e+06	1.0393e+06	6.15127e+06	1.612e+06	2.55611e+06	685047	4.10433e+06	2.30721e+06	4.58998e+07	2.3562e+06	883412	2.13314e+06	1.02241e+07	2.39073e+07	2.12326e+06	1.95305e+06	2.39504e+06	2.29045e+06	3.01255e+06	3.07816e+06	1.97296e+06	4.07693e+06	2.77139e+06	2.70764e+06	1.08777e+07
Com_12727_neg	ethyl 4-hydroxy-3-methylisoxazolo[5,4-b]pyridine-5-carboxylate	C10 H10 N2 O4	222.064	4.972	221.057	Full match	No results	No results					155883	399209	220692	443741	149322	276018	211465	168425	817620	148884	262426	796523	319378	329101	130683	350047	217808	85448.2	168361	73663.5	204437	85775.5	92424.3	139733	237025	196072	514108	316470	2.79132e+06	1.35887e+07	300943	1.27147e+06	283699	622676	181897	322782	868580
Com_1274_neg	6-anilino-1,3-dimethyl-1,2,3,4-tetrahydropyrimidine-2,4-dione	C12 H13 N3 O2	231.103	5.713	230.096	Invalid mass	No results	No results					1.81917e+07	40389.6	18660.6	12377.8	7719.5	31517.7	30323.5	15408.1	26398	9585.1	18153.6	29791.3	18784	14200.9	22996.3	80734.5	13487.1	10057.7	18568	4378.77	23772	13120.3	15276.3	20261.7	13400.8	17685.9	15854.7	12909.2	22776.2	12522	10001.3	22527.8	13399.9	24868.3	40553.6	18130.7	18279.4
Com_12770_pos	ethyl 2-cyano-3-[(2-oxoazepan-3-yl)amino]acrylate	C12 H17 N3 O3	251.128	5.232	252.135	Full match	No results	No results					2.19379e+06	4.09764e+06	775187	1.52274e+06	393674	2.33566e+06	1.00153e+06	651082	4.1182e+06	195679	313917	4.07515e+06	1.04132e+06	1.90119e+06	3.00342e+06	1.82211e+06	369458	2.09153e+06	1.96896e+06	522519	1.23376e+06	356285	5.36936e+06	7.48389e+06	3.08725e+06	3.2508e+06	3.38369e+06	1.56222e+06	3.16913e+06	2.84575e+06	957893	1.14239e+06	1.85202e+06	2.84894e+06	1.64812e+06	655934	1.45634e+06
Com_12775_pos	3-[3-(beta-D-Glucopyranosyloxy)-2-hydroxyphenyl]propanoic acid	C15 H20 O9	366.094	5.506	367.102	Invalid mass	No results	No results					1.29993e+06	7.44047e+06	263528	400020	206358	311368	495986	2.1878e+07	659342	188523	514666	2.15319e+06	295744	263655	1.54083e+07	466774	813670	189320	220825	852245	314926	492554	316893	487731	359659	318984	715866	171149	435233	1.30625e+06	262302	1.357e+06	1.00083e+06	550377	5.18117e+06	347800	322074
Com_1278_pos	Propionylcarnitine	C10 H19 N O4	217.132	2.247	218.14	Full match	Full match	Full match	Lipids and lipid-like molecules	Fatty Acyls	Fatty acid esters	Acyl carnitines	92538.6	53350	25098.6	99901.7	18118	36292.5	54393.7	381164	213406	18996.1	31356.9	447167	36406.3	63156.9	45467.8	40533.6	661965	25526	796441	20135.1	44925.8	25637.7	19401	39125.7	33889.6	616826	24889.7	47009.3	142540	161766	817974	121715	23350.9	1.7576e+06	44757.1	43434	207092
Com_12791_pos	N'-(4-methoxy-1,3-benzothiazol-2-yl)-N,N-dimethyliminoformamide	C11 H13 N3 O S	235.079	5.307	236.086	Full match	No results	No results					3.66789e+06	1.94679e+06	647305	1.7528e+06	1.61087e+06	1.61973e+06	1.78666e+06	908398	4.37366e+06	1.01255e+06	1.31477e+06	3.40095e+06	2.81756e+06	1.01001e+06	2.38864e+06	1.40961e+06	2.08304e+06	590088	1.99535e+06	1.48002e+06	2.47369e+06	2.28008e+06	506562	1.88155e+06	1.50256e+06	1.7142e+06	1.93124e+06	2.17494e+06	1.47914e+06	1.53176e+06	3.11548e+06	2.67735e+06	2.18799e+06	3.73968e+06	1.34786e+06	1.87981e+06	3.07463e+06
Com_128_pos	CAR 7:0	C14 H28 N O4	273.195	5.617	274.202	No results	Invalid mass	No results					1.85384e+08	7.41544e+08	8.89423e+07	5.01554e+07	1.84814e+07	9.00165e+07	9.59924e+07	3.17958e+07	2.43797e+08	9.54983e+06	4.47143e+07	1.43567e+08	1.81565e+08	2.30108e+08	1.85106e+08	7.08354e+07	3.71122e+07	2.21218e+07	1.69629e+08	2.05402e+07	1.07176e+08	6.48771e+07	1.12013e+08	1.27717e+08	3.4293e+07	4.63505e+07	4.83732e+07	4.70889e+07	4.92993e+07	5.86471e+07	1.27937e+08	1.0344e+08	3.44197e+07	1.92521e+08	4.1272e+07	4.53742e+07	6.45065e+07
Com_12923_pos	2-[1-(4-isobutylphenyl)ethyl]-5-(3-nitrophenyl)-1,3,4-oxadiazole	C20 H21 N3 O3	351.156	5.054	352.163	Invalid mass	No results	No results					433094	579835	197360	657648	173125	275711	255407	331060	703535	142783	217583	538206	285932	247677	334009	455497	347308	452765	343873	86800	443216	258190	190025	540841	232714	548284	290358	338300	650144	406890	272539	632555	257077	983213	462702	388575	408645
Com_12941_pos	4-Ethoxybenzaldehyde	C9 H10 O2	150.069	6.008	151.076	Invalid mass	No results	No results	Benzenoids	Phenol ethers	Not available	Phenol ethers	2.3976e+07	9.58218e+07	1.45902e+07	1.49786e+07	9.24168e+06	3.15566e+07	2.52027e+07	2.01636e+07	2.85642e+07	9.18156e+06	1.46216e+07	2.20286e+07	2.15923e+07	1.95952e+07	2.55764e+07	3.11221e+07	2.11226e+07	1.36865e+07	2.2365e+07	7.09801e+06	3.50126e+07	1.76441e+07	1.8589e+07	2.72253e+07	2.78573e+07	2.83686e+07	1.73271e+07	1.89242e+07	3.63731e+07	1.92137e+07	1.48733e+07	2.19117e+07	1.83881e+07	3.05473e+07	1.3905e+07	3.83757e+07	1.77738e+07
Com_1294_pos	Neopterin	C9 H11 N5 O4	118.028	1.413	254.09	Invalid mass	No results	No results	Organoheterocyclic compounds	Pteridines and derivatives	Pterins and derivatives	Biopterins and derivatives	1.59221e+08	7.76391e+07	6.26072e+07	9.89244e+07	4.38004e+07	9.19255e+07	7.62e+07	2.46411e+07	2.51365e+08	1.76723e+08	7.77394e+07	1.45921e+08	9.53567e+07	6.87323e+07	1.0696e+08	2.26603e+08	2.59474e+07	1.71901e+07	1.02188e+07	2.43677e+07	1.84896e+08	1.3483e+08	1.49947e+08	6.31867e+07	2.52818e+07	6.4199e+07	9.94735e+07	4.8589e+07	7.66673e+07	6.79648e+07	4.38011e+07	2.36501e+07	7.02142e+07	1.5793e+07	2.08277e+07	4.28588e+07	1.07409e+08
Com_12993_pos	4-(2,3-dihydroxy-3-methylbutoxy)-7H-furo[3,2-g]chromen-7-one	C16 H16 O6	141.058	5.742	142.066	Invalid mass	No results	No results					1.21999e+07	4.04843e+07	1.30687e+07	3.85605e+06	6.2632e+06	6.63347e+06	1.67207e+07	1.24221e+07	1.31207e+07	2.26646e+06	6.96812e+06	9.33247e+06	7.16758e+06	1.67737e+07	1.49512e+07	902288	3.80828e+06	4.1514e+06	1.45715e+07	1.30775e+06	1.14969e+07	2.4602e+07	713934	4.1171e+06	1.17005e+06	1.29272e+06	8.70789e+06	1.1371e+07	6.88398e+06	2.70545e+07	5.41728e+06	1.20458e+07	4.88197e+06	2.51452e+07	1.17898e+06	5.85686e+06	1.23224e+07
Com_13000_neg	Cetirizine N-oxide	C21 H25 Cl N2 O4	404.152	6.069	403.145	Full match	No results	No results	Benzenoids	Benzene and substituted derivatives	Diphenylmethanes	Diphenylmethanes	8.96373e+06	1.47846e+07	798297	649636	417689	1.8589e+06	1.18962e+06	864657	7.51217e+07	537593	740368	2.55638e+06	1.26004e+06	2.65697e+06	1.13382e+06	1.483e+06	865628	527977	954551	1.2025e+06	1.12584e+07	854126	851148	1.85223e+06	3.52306e+06	903447	1.17348e+06	664860	2.43722e+06	1.55182e+06	695416	1.26151e+06	768986	1.3039e+06	1.34138e+06	2.6308e+06	1.10352e+06
Com_13005_pos	Ifenprodil	C21 H27 N O2	325.205	5.633	326.212	No results	Full match	No results	Organoheterocyclic compounds	Piperidines	Benzylpiperidines	4-benzylpiperidines	1.86206e+06	5.76235e+06	1.19524e+06	4.79169e+06	1.24379e+06	1.14783e+06	2.35763e+06	3.23616e+06	1.14914e+06	411794	931131	3.23832e+06	1.04639e+06	4.03968e+07	1.424e+06	2.11721e+06	654105	1.02559e+06	1.28316e+06	204762	1.20745e+06	604977	974495	4.55412e+07	571097	2.00833e+06	3.63909e+06	557509	6.8514e+07	606146	609056	1.40238e+06	684253	3.33981e+07	659417	2.04492e+06	1.7272e+06
Com_13010_pos	4'-Hydroxydiclofenac	C14 H11 Cl2 N O3	311.014	6.379	312.021	Invalid mass	No results	No results	Benzenoids	Benzene and substituted derivatives	Halobenzenes	Dichlorobenzenes	1.15037e+06	984753	634177	991961	655138	2.00284e+06	759662	973997	821037	481181	1.22373e+08	1.26898e+06	745983	1.38671e+06	1.04273e+06	961851	556494	1.02803e+06	763031	450335	975278	712698	796652	790722	1.08411e+06	586364	1.06131e+06	1.10151e+06	999557	851983	828315	677607	1.07911e+06	776308	423536	662729	704054
Com_13025_pos	N1-[4-(aminosulfonyl)phenyl]-2,2-dimethylpropanamide	C11 H16 N2 O3 S	256.086	5.521	257.093	Invalid mass	No results	No results					1.60429e+06	1.18795e+06	281758	591061	167393	470158	715362	947827	1.03111e+06	155378	220771	3.00031e+06	403763	344933	1.13678e+06	7.64814e+06	183207	274916	273333	973300	411497	633224	462038	529133	390751	1.07906e+06	705545	1.47179e+06	1.24242e+06	955097	406394	1.83119e+06	1.2621e+06	678878	357624	475275	487124
Com_1302_neg	2-[(4-chlorophenyl)sulfonyl]-N,N-dimethylacetamide	C10 H12 Cl N O3 S	262.026	5.019	261.019	Invalid mass	No results	No results					1.16975e+06	1.01998e+06	527324	1.43044e+06	410947	673000	960385	746828	1.63138e+06	359490	580993	863382	982525	985270	1.25944e+06	1.30183e+06	678590	258485	1.12752e+06	186098	815178	843711	325495	1.0803e+06	394653	633463	849071	566370	1.76394e+06	828953	1.28197e+06	1.18421e+06	872633	992355	650987	1.14682e+06	1.16743e+06
Com_1305_neg	Monobenzyl phthalate	C15 H12 O4	256.075	5.391	255.067	Full match	No results	No results	Benzenoids	Benzene and substituted derivatives	Benzoic acids and derivatives	Benzoic acid esters	871046	4.52047e+06	1.3327e+07	409365	1.12498e+06	547193	2.05411e+06	4.48948e+06	9.01004e+06	422588	1.36293e+06	1.12305e+06	1.74905e+06	5.66506e+06	2.57261e+06	283960	2.08856e+07	1.04234e+06	925979	113415	603384	451432	145852	319869	575022	4.09279e+06	302524	1.81803e+06	4.24647e+07	279868	1.0164e+06	3.48304e+06	560238	6.08586e+06	351902	960817	1.13195e+06
Com_13071_pos	2-{[2-(3-cyano-2-pyridinyl)hydrazino]carbonyl}benzoic acid	C14 H10 N4 O3	282.073	4.894	283.081	Invalid mass	No results	No results					1.71455e+06	2.15269e+06	681357	2.24511e+06	471206	985164	849725	1.88063e+06	4.15894e+06	568656	734313	3.26964e+06	1.19569e+06	816320	1.11055e+06	1.85734e+06	1.43546e+06	832944	1.97671e+06	373623	1.89752e+06	779453	601792	1.05484e+06	1.24967e+06	1.97823e+06	931878	1.61298e+06	3.49796e+06	2.27246e+06	1.97166e+06	3.41072e+06	678832	4.1714e+06	1.17689e+06	2.26793e+06	3.0095e+06
Com_1310_pos	Valsartan metabolite	C14 H10 N4 O2	266.081	5.767	267.089	Full match	No results	No results	Benzenoids	Benzene and substituted derivatives	Biphenyls and derivatives	Biphenyls and derivatives	15216	13230	4273.96	16009.4	4528.68	10788	14005.4	5246.71	18202	2035.72	4419.3	17904.3	10303.3	8213.48	6084.61	1.83771e+06	3407.44	3901.99	4573.3	1443.16	6825.76	3360.42	4245.69	42334.9	9786.86	1.17008e+06	4378.35	4286.77	68121.8	8785.45	3265.87	8326.12	3322.94	13178.9	8540.91	127275	552378
Com_13127_neg	2-{1-[2-(2-fluoro-4-iodoanilino)-2-oxoethyl]cyclohexyl}acetic acid	C16 H19 F I N O3	419.04	5.055	418.033	Full match	No results	No results					663013	1.0644e+07	293852	1.40826e+06	215391	336793	532900	421928	2.19912e+06	203609	316102	827866	598058	548736	883810	662498	339392	2.31224e+06	1.09859e+06	105180	456135	536014	158022	4.0777e+06	374029	379293	523112	380455	1.41324e+06	508086	1.01818e+06	686556	432941	606333	382679	1.22482e+06	1.40484e+06
Com_13132_pos	Avocadyne 1-acetate	C19 H34 O4	308.236	9.57	309.244	Invalid mass	No results	No results	Lipids and lipid-like molecules	Fatty Acyls	Fatty alcohols	Long-chain fatty alcohols	6.33162e+06	9.33177e+06	4.73824e+06	1.80817e+06	5.25559e+06	4.21615e+06	3.65532e+06	6.05006e+07	1.67417e+06	8.42898e+06	4.47384e+06	2.04734e+06	5.3282e+06	6.86284e+06	5.08457e+06	4.7623e+06	4.16628e+06	4.42518e+06	6.81074e+06	3.91434e+06	7.31186e+06	5.13884e+06	4.75208e+06	4.3926e+06	2.25855e+06	2.16009e+06	9.07812e+06	7.44902e+06	1.98469e+06	2.25576e+06	4.82572e+06	9.51397e+06	1.17457e+07	3.49958e+06	3.10996e+06	2.06833e+06	5.65808e+06
Com_13135_neg	Adenine	C5 H5 N5	135.054	3.021	134.047	Full match	No results	Full match	Organoheterocyclic compounds	Imidazopyrimidines	Purines and purine derivatives	6-aminopurines	3.47661e+07	2.34349e+07	2.22075e+07	4.88793e+07	1.74705e+07	1.94833e+07	2.22128e+07	3.10604e+07	5.27959e+07	2.06375e+07	1.99966e+07	5.12247e+07	2.7257e+07	2.4311e+07	2.6721e+07	2.05229e+07	3.53943e+07	2.15047e+07	4.06358e+07	1.79039e+07	2.45154e+07	2.35832e+07	2.19029e+07	2.2987e+07	2.91856e+07	3.99222e+07	2.27644e+07	3.98092e+07	4.35382e+07	3.23354e+07	3.82788e+07	5.64755e+07	2.36892e+07	5.43864e+07	3.74066e+07	4.20786e+07	4.57652e+07
Com_13157_pos	methyl 2-(2-acetyl-4,5-dimethoxyphenyl)acetate	C13 H16 O5	252.101	5.49	253.108	Full match	No results	No results					1.57948e+07	9.42373e+06	9.46664e+06	2.76808e+06	2.20859e+06	9.77604e+06	8.68014e+06	2.17932e+06	4.8361e+06	2.00954e+06	3.66115e+06	7.02965e+06	9.18661e+06	5.44623e+06	1.08121e+07	6.38664e+06	3.20539e+06	622424	3.14866e+06	3.25557e+06	9.49096e+06	1.88801e+06	1.7687e+07	1.07393e+07	1.20498e+07	4.20611e+06	1.38219e+07	1.92731e+06	1.58528e+06	3.38616e+06	3.48804e+06	4.53728e+06	3.35443e+06	7.93411e+06	6.96428e+06	9.39026e+06	2.62701e+06
Com_13163_pos	Tryptophanol	C11 H14 N2 O	190.111	5.219	191.119	No results	No results	Full match	Organoheterocyclic compounds	Indoles and derivatives	Indoles	3-alkylindoles	5.29114e+06	3.19793e+06	1.78918e+06	1.3899e+06	1.37112e+06	1.45958e+06	1.23678e+06	1.76921e+06	3.58926e+06	450379	717163	8.13036e+07	3.98788e+06	1.32746e+06	7.33674e+06	1.13146e+06	951166	1.6709e+06	1.1272e+06	1.68814e+06	2.12882e+06	880211	990349	3.86011e+06	6.21531e+06	2.27972e+06	2.64266e+06	1.06972e+06	5.45674e+06	2.72538e+06	4.32958e+06	3.67079e+06	4.63819e+06	7.62893e+06	816654	1.4573e+06	7.97855e+06
Com_13169_pos	5α-Pregnan-3,20-dione	C21 H32 O2	316.242	6.808	317.249	Full match	No results	Full match	Lipids and lipid-like molecules	Steroids and steroid derivatives	Pregnane steroids	Gluco/mineralocorticoids, progestogins and derivatives	1.87068e+07	2.77338e+07	9.7167e+06	6.0958e+06	2.22633e+06	4.05643e+07	1.18542e+07	5.94905e+06	4.39088e+07	4.04373e+06	2.94554e+06	2.92499e+07	5.67014e+07	2.88598e+07	1.26635e+07	1.55582e+07	5.58438e+06	3.6663e+06	6.76371e+06	1.38182e+06	2.23931e+07	1.26684e+07	1.21328e+07	2.43617e+07	6.85022e+06	1.0549e+07	1.7737e+07	3.48688e+06	4.24259e+07	1.60407e+07	1.72216e+07	6.85886e+07	2.02616e+07	4.32145e+07	1.59525e+07	1.289e+07	2.99212e+07
Com_13174_pos	4-chloro-N~1~-(4-pyridinyl)-1,2-benzenediamine	C11 H10 Cl N3	219.054	4.905	220.061	Invalid mass	No results	No results					22041.1	507906	8634.58	28987.4	7344.03	14098.7	11731.1	28044.2	1.4662e+06	7874.69	11588.3	87298.7	14231.8	11103.9	14945.7	67342.4	23147.8	9647.74	29678	5637.42	25307.8	10393.3	7694.77	15721.7	38240.2	78158.5	13003.6	40235	156459	195041	37345.6	44476.8	8945.16	49265.7	36901.3	36375.5	1.52026e+06
Com_13184_pos	Deoxynivalenol	C15 H20 O6	296.126	5.644	297.133	Full match	No results	No results	Lipids and lipid-like molecules	Prenol lipids	Sesquiterpenoids	Trichothecenes	7.24444e+06	2.75005e+07	5.74504e+06	6.79595e+06	1.30678e+06	7.63596e+06	1.52097e+07	1.02554e+07	3.24413e+06	6.99134e+06	6.60136e+06	5.15584e+06	7.19275e+06	2.32536e+06	8.39945e+06	4.94484e+06	1.27875e+07	8.6101e+07	2.51088e+06	3.78735e+06	2.52701e+07	1.95915e+07	4.27329e+06	5.27535e+07	3.06706e+07	1.27211e+07	9.9518e+06	8.51055e+06	1.13508e+07	1.85709e+07	9.75025e+06	7.37208e+06	2.03499e+06	4.58304e+06	9.87492e+06	5.42151e+06	4.30042e+06
Com_131_pos	4-decyl-3-hydroxy-5-oxooxolane-2,3-dicarboxylic acid	C16 H26 O7	352.151	6.337	353.159	Invalid mass	No results	No results					74074.1	2.57043e+06	283477	318063	120235	1.52485e+06	1.03978e+06	1.56989e+06	783776	1.30196e+06	474472	939072	513720	232950	150281	1.11195e+07	1.38428e+06	274100	8.13523e+06	99358.9	3.57581e+06	143783	129460	425778	2.57664e+07	2.3468e+06	3.6269e+07	317064	379929	790884	353748	260799	358171	257681	498495	3.12585e+06	5.04437e+06
Com_13223_neg	2,6-Dihydroxypurine	C5 H4 N4 O2	152.033	4.459	151.026	No results	No results	Full match	Organoheterocyclic compounds	Imidazopyrimidines	Purines and purine derivatives	Hypoxanthines	2.54958e+06	7.85777e+06	3.44533e+06	3.03644e+07	1.30182e+06	4.74393e+06	7.07766e+06	9.75312e+06	8.77322e+07	3.24798e+06	2.5266e+06	2.72983e+07	8.7299e+06	7.63192e+06	2.94302e+07	3.48273e+06	1.23584e+07	4.11253e+06	2.18512e+07	2.40232e+06	7.16681e+06	6.13007e+06	7.07269e+06	4.66155e+06	6.26066e+06	1.08566e+07	1.86293e+06	1.77321e+07	3.35332e+07	1.08714e+07	1.31092e+07	4.68711e+07	7.00987e+06	4.6073e+07	9.41485e+06	1.61968e+07	2.55989e+07
Com_13237_pos	L-Kynurenine	C10 H12 N2 O3	208.086	4.182	209.093	Invalid mass	Invalid mass	No results	Organic oxygen compounds	Organooxygen compounds	Carbonyl compounds	Alkyl-phenylketones	9724.77	176076	122731	93589.6	92069.4	141058	134237	102612	140617	107962	115460	151890	147327	127844	141278	117459	100130	69088.2	112957	93704.2	153672	110835	116648	162003	87596.3	69119.5	136695	84598	157692	122017	99902.8	199484	109571	165483	35326.6	619239	122404
Com_13248_pos	1,5-dimethyl-N-(4-morpholinobenzyl)-1H-pyrazole-3-carboxamide	C17 H22 N4 O2	314.172	1.622	315.179	Invalid mass	No results	No results					1.22359e+06	137262	24727.9	4362.36	10829.9	475069	627641	4172.63	7085.06	84416.7	20767.4	6078.63	548786	28776.7	3090.95	323508	4024.36	2709.28	5914.26	186985	27689.9	491485	29020.6	46600.1	3467.18	3756.91	26637.8	4553	5396.74	4418.91	4458.74	7125.96	19242.5	6220.23	2905.57	3762.51	5678.03
Com_1325_pos	4-methyl-6-[(4-methylphenyl)thio]-2-(2-pyridyl)pyrimidine	C17 H15 N3 S	293.094	2.631	294.102	Invalid mass	No results	No results					1.43551e+06	328470	370212	2.12135e+06	69666.9	101044	112222	544661	2.57857e+06	79546.8	135928	2.7376e+06	362746	1.2637e+06	1.25498e+06	461545	757847	231084	1.97955e+06	79117.3	96877.5	183116	97524.3	369934	426824	4.41793e+06	342839	1.15725e+06	4.18669e+06	3.19141e+06	210935	2.88474e+06	83344.9	5.91638e+06	165557	1.45728e+06	1.54101e+06
Com_13279_pos	Miquelianin	C21 H18 O13	478.077	5.058	479.084	Full match	No results	No results					1.65606e+06	1.04706e+06	376875	1.25976e+06	418752	513435	501509	630710	1.35267e+06	269905	379348	1.02874e+06	497046	485639	557228	8.59482e+07	653015	861098	647701	192293	891749	562741	383365	931225	450623	1.04064e+06	573263	664576	1.35423e+06	776259	550271	1.3722e+06	578414	1.88361e+06	1.03288e+06	786744	859795
Com_1327_pos	Chlorogenic Acid Methyl Ester	C17 H20 O9	368.112	5.629	369.119	No results	No results	Full match					429291	406183	231041	1.07137e+06	129561	242192	454952	1.01593e+06	223900	80891.9	188409	744000	197376	251267	267226	363261	142708	253346	270309	42517.2	261034	193729	195188	200638	151317	347174	711180	106333	594981	150365	134512	466502	138730	761659	134406	430767	318440
Com_13301_pos	4-methoxyphenyl 3,5-dimethyl-1-phenyl-1H-pyrazole-4-carboxylate	C19 H18 N2 O3	344.117	5.378	345.124	Invalid mass	No results	No results					1.18349e+07	1.62275e+06	918014	2.28173e+06	1.7865e+06	2.29601e+06	3.18581e+06	1.19238e+06	4.70744e+06	1.90355e+06	2.16803e+06	3.71657e+06	3.53505e+06	1.0546e+06	2.59271e+06	1.90725e+06	2.32927e+06	501034	2.5595e+06	2.29885e+06	2.67805e+06	2.27894e+06	1.01135e+06	2.3483e+06	1.9369e+06	1.51628e+06	2.30232e+06	1.94327e+06	1.43312e+06	1.55944e+06	3.25653e+06	2.90929e+06	2.25021e+06	3.9054e+06	3.22766e+06	2.81484e+06	3.26774e+06
Com_13304_pos	Diacetoxyscirpenol	C19 H26 O7	366.167	6.073	367.174	Full match	No results	No results	Lipids and lipid-like molecules	Prenol lipids	Sesquiterpenoids	Trichothecenes	3.50773e+06	1.42643e+06	2.19207e+06	2.79613e+06	1.17062e+06	2.21742e+06	1.57119e+06	5.18545e+06	1.79627e+07	609470	1.80117e+06	2.35612e+06	2.20341e+06	1.70262e+06	1.41488e+06	7.43896e+06	2.58572e+06	1.62278e+07	627232	629455	7.6023e+06	2.05729e+06	1.28797e+06	8.86382e+06	7.40821e+06	7.75428e+06	2.46335e+06	3.09475e+06	5.56964e+06	4.27375e+06	2.86534e+06	2.17893e+07	3.25883e+06	7.99129e+06	805417	1.6221e+06	3.9494e+06
Com_1330_pos	N6-Acetyl-L-lysine	C8 H16 N2 O3	188.117	1.445	189.124	Full match	Full match	Full match	Organic acids and derivatives	Carboxylic acids and derivatives	Amino acids, peptides, and analogues	L-alpha-amino acids	1.74456e+09	1.76028e+09	1.02335e+09	3.33296e+08	3.27057e+08	1.23455e+09	1.42186e+09	4.01389e+08	4.27856e+08	4.94144e+08	6.77274e+08	6.03319e+08	1.80353e+09	1.60365e+09	1.008e+09	1.0394e+09	2.26207e+08	9.92366e+07	1.08757e+08	2.44705e+08	2.12785e+09	1.10203e+09	1.08168e+09	1.40877e+09	1.13726e+08	2.13005e+08	1.8039e+09	2.79026e+08	4.85942e+08	4.0273e+08	3.91152e+08	6.66415e+08	1.03346e+09	6.36404e+08	1.78462e+08	2.40054e+08	5.86871e+08
Com_13325_neg	3-[4-(tert-butyl)anilino]-2-(3-thienylcarbonyl)acrylonitrile	C18 H18 N2 O S	310.116	5.504	309.109	Invalid mass	No results	No results					1.42598e+07	7.6561e+06	4.9701e+06	6.40312e+06	1.31009e+07	1.4655e+07	8.81365e+06	2.51782e+06	1.19426e+07	1.2374e+07	1.09438e+07	1.5783e+07	1.97249e+07	3.1339e+06	9.28286e+06	3.6452e+06	3.9575e+06	1.66973e+07	1.46433e+07	2.17267e+06	1.61128e+07	1.32158e+07	2.63966e+07	1.01255e+07	1.12419e+07	9.30557e+06	9.4857e+06	7.09199e+06	4.60447e+06	4.41634e+06	1.58986e+07	1.19774e+07	1.24662e+07	1.64618e+07	4.66758e+06	1.43537e+07	1.54819e+07
Com_1332_neg	N-Acetyl-DL-tryptophan	C13 H14 N2 O3	246.102	5.604	245.094	Full match	No results	Full match	Organic acids and derivatives	Carboxylic acids and derivatives	Amino acids, peptides, and analogues	N-acyl-alpha amino acids	5.51973e+07	3.62922e+08	4.08962e+08	5.11869e+07	1.28391e+08	6.23424e+07	2.34712e+08	2.17864e+08	2.91632e+08	1.06041e+08	8.39245e+07	2.04265e+08	9.49753e+07	3.03776e+08	7.71829e+07	7.96057e+07	9.85679e+07	5.299e+07	2.15083e+08	4.32463e+07	1.15134e+08	2.0267e+08	1.73789e+07	1.045e+08	5.61724e+07	9.43959e+07	2.4893e+08	2.49054e+08	2.01056e+08	1.5522e+08	1.18945e+08	4.35872e+08	2.00944e+08	1.31994e+08	1.77761e+06	1.03099e+08	2.85378e+08
Com_13368_pos	N-(1,3-benzodioxol-5-ylmethyl)-6-morpholinonicotinamide	C18 H19 N3 O4	341.14	5.105	342.147	Invalid mass	No results	No results					76663.5	98882.1	70022.1	913798	73381.3	78796.6	64139.6	131834	49162.3	48432.9	61694.7	39663.6	75298.5	28629.6	78856.7	194941	57983.2	100277	23566.4	63201.1	31697	33630.4	68313	3.82435e+06	17128.3	437973	55215.5	20949.1	1.88868e+06	108133	43503	63341.8	26097.5	373015	42939.2	466343	464193
Com_13373_neg	LysoPC 12:1	C20 H36 N O7 P	433.224	5.904	414.207	No results	No results	Full match	Lipids and lipid-like molecules	Glycerophospholipids	Glycerophosphocholines	Phosphocholines	2.12495e+07	1.93812e+07	1.57956e+07	9.97094e+06	1.26085e+06	2.71795e+07	1.89076e+07	5.42591e+06	9.63049e+06	5.44867e+06	5.69755e+06	2.26391e+07	2.17585e+07	2.59634e+07	2.0246e+07	2.12488e+06	8.67371e+06	839946	1.60647e+07	1.28175e+06	4.14421e+07	3.57829e+07	2.10217e+07	1.8109e+07	1.46118e+06	2.38294e+06	4.14039e+07	2.55806e+06	1.22592e+07	4.84899e+06	1.15131e+07	2.40872e+07	4.80359e+07	1.51504e+07	1.81789e+07	7.15201e+06	4.99436e+07
Com_13375_pos	2-imino-8-methoxy-2H-chromene-3-carbonitrile	C11 H8 N2 O2	200.059	5.312	201.067	Full match	No results	No results					4.35014e+06	2.31806e+06	8.70427e+07	1.83409e+06	1.86788e+06	1.03514e+07	2.72461e+06	8.99636e+06	4.62212e+06	1.87825e+06	5.71454e+06	3.75509e+06	2.60433e+06	1.59438e+06	2.85468e+06	1.64535e+06	2.48056e+06	1.6929e+06	2.34741e+06	2.41691e+06	6.05506e+06	2.60858e+06	975405	2.34411e+06	1.59283e+06	1.82324e+06	2.27259e+06	2.28223e+06	1.6145e+06	6.27808e+06	3.49537e+06	3.10918e+06	2.19109e+06	3.90435e+06	2.68292e+06	9.65277e+06	3.20996e+06
Com_13431_neg	4-{[5-(trifluoromethyl)-2-pyridyl]oxy}benzene-1-carbothioamide	C13 H9 F3 N2 O S	298.042	5.302	343.041	Invalid mass	No results	No results					1.65439e+07	3.25076e+06	1.99879e+06	4.14e+06	2.95088e+06	3.94186e+06	5.40038e+06	2.42835e+06	6.65716e+06	3.02942e+06	3.58766e+06	5.98688e+06	5.75475e+06	1.92151e+06	4.67842e+06	3.22509e+06	4.177e+06	922111	5.22369e+06	1.4778e+06	4.86346e+06	3.76881e+06	1.67913e+06	3.55094e+06	3.53936e+06	2.98442e+06	3.71981e+06	4.34186e+06	2.96203e+06	3.23011e+06	6.07962e+06	5.56242e+06	4.44795e+06	5.80527e+06	3.56414e+06	4.94264e+06	6.24245e+06
Com_13438_pos	S-Methyl-L-cysteine-S-oxide	C4 H9 N O3 S	151.031	1.288	152.038	Invalid mass	No results	No results	Organic acids and derivatives	Carboxylic acids and derivatives	Amino acids, peptides, and analogues	L-alpha-amino acids	4.62515e+06	2.40202e+07	2.70628e+07	1.23761e+07	6.46487e+06	8.38044e+06	3.48612e+06	8.61337e+06	1.56215e+06	4.59797e+06	5.16018e+06	2.74536e+06	1.43837e+07	8.93729e+06	2.23327e+06	2.42542e+06	1.20752e+07	4.03249e+06	8.42731e+06	2.16892e+06	1.29111e+07	3.19695e+06	2.1112e+06	7.25678e+06	3.01817e+06	2.06599e+06	4.21385e+06	1.01592e+07	6.9464e+06	1.12303e+07	1.13741e+07	1.60332e+06	8.47174e+06	2.89325e+06	8.13861e+06	1.3598e+06	1.84848e+07
Com_13444_neg	Orotidine	C10 H12 N2 O8	288.061	1.35	287.054	Invalid mass	No results	No results	Nucleosides, nucleotides, and analogues	Pyrimidine nucleosides	Not available	Pyrimidine nucleosides	7.42141e+07	4.92228e+07	2.92508e+07	2.26505e+07	1.06109e+07	4.74065e+07	2.84436e+07	9.04593e+06	6.91108e+07	5.01176e+07	2.23968e+07	3.41127e+07	5.19462e+07	3.97818e+07	5.14578e+07	4.50219e+07	1.67713e+07	1.20404e+07	2.04665e+07	9.64407e+06	5.23438e+07	5.15174e+07	3.11816e+07	4.31308e+07	1.76176e+07	2.95869e+07	5.37275e+07	1.11198e+07	3.89154e+07	2.75286e+07	2.14551e+07	5.63554e+07	3.36534e+07	3.02446e+07	1.8521e+07	2.07095e+07	6.36005e+07
Com_1348_pos	5-Hydroxyindole-3-acetic acid	C10 H9 N O3	191.059	5.225	192.066	Full match	Full match	Full match	Organoheterocyclic compounds	Indoles and derivatives	Indolyl carboxylic acids and derivatives	Indole-3-acetic acid derivatives	6.8444e+07	2.14226e+08	1.23111e+08	1.26595e+08	1.2941e+08	1.70342e+08	9.73277e+07	9.57764e+07	2.99668e+08	1.78833e+08	7.2309e+07	1.78774e+08	3.03565e+08	1.46684e+08	3.39832e+08	3.80436e+08	1.38779e+08	6.28756e+07	1.45261e+08	2.66407e+07	2.21419e+08	1.16024e+08	6.34229e+07	1.59969e+08	1.57029e+07	8.18387e+07	1.55721e+08	1.40961e+08	7.76758e+08	6.7738e+08	1.36583e+08	1.93948e+08	8.65215e+07	2.46092e+08	7.49359e+07	3.96023e+08	2.41641e+08
Com_13491_pos	5-(2-chlorophenyl)-3-morpholinoisothiazole-4-carbonitrile	C14 H12 Cl N3 O S	305.039	6.77	288.035	Full match	No results	No results					79540.8	76896	35629	31382.4	60526.9	58304.3	50135.2	39130.3	75413.1	47558.8	33989.8	48060.1	77298.2	56937.4	54765.5	48570.5	32036	23268.3	46674.7	73201.6	67671.3	43799.5	36320.4	58445.6	43088.1	42236.8	63164.5	29128.2	99982.3	44962.4	37753.6	68369.7	99053.4	60777.2	29029.5	37762.4	65783.1
Com_134_neg	2,3,4-Trihydroxybenzoic acid	C7 H6 O5	170.022	5.291	169.015	No results	No results	Full match	Phenylpropanoids and polyketides	Cinnamic acids and derivatives	Hydroxycinnamic acids and derivatives	Hydroxycinnamic acids	35440.3	68597.6	68218.8	100292	35410.9	68880.9	84643.4	108076	82520.1	70590.9	113045	106006	88693.2	373993	70382.4	109126	3.29556e+06	104135	279850	74979.1	309255	2.64268e+06	100374	79808.4	111521	74109.3	72531	110803	84792.3	79734	101218	9.10074e+07	66421	92963.2	37819.9	142295	96953.5
Com_13527_pos	isobutyl 1-cyclohexyl-4-oxo-1,4-dihydroquinoline-3-carboxylate	C20 H25 N O3	327.185	6.103	328.192	Full match	No results	No results					1.05103e+06	1.70697e+06	724264	522431	418976	1.08654e+06	1.61861e+06	703009	1.46478e+06	535735	463707	1.66455e+06	1.11978e+06	1.5134e+06	988709	1.03471e+06	497846	398304	964102	194074	1.25702e+06	538845	612478	1.11266e+06	777115	754336	686919	783650	1.49997e+06	631647	727927	1.07172e+06	678653	1.64522e+06	810513	1.4945e+06	1.10984e+06
Com_13544_pos	N-[4-(diethylamino)phenyl]-N'-phenylurea	C17 H21 N3 O	305.149	1.627	306.156	Invalid mass	No results	No results					2.63034e+07	5.08265e+07	7.05875e+06	353350	3.61634e+06	4.74574e+07	1.50059e+07	326514	592138	5.70485e+06	1.74771e+07	487978	1.62518e+07	1.87046e+07	276498	8.23756e+07	336505	217705	487438	5.93922e+06	8.2392e+07	3.54584e+07	7.91432e+07	1.2738e+07	277957	315456	1.07565e+07	378026	432354	357603	359399	515708	8.05279e+06	700646	245848	305993	466058
Com_13550_neg	Chenodeoxycholic acid-3-beta-D-glucuronide	C30 H48 O10	568.327	6.175	567.32	No results	No results	Full match					1.45401e+06	2.62713e+06	436865	2.11445e+06	316275	7.59797e+06	822970	518095	3.74537e+06	264005	890306	2.30906e+06	931107	667769	5.58623e+06	239869	1.5673e+06	443201	1.5874e+07	349109	6.82621e+06	5.1963e+06	161446	357182	88000.1	206145	1.09245e+07	654700	958893	4.74666e+06	1.39198e+06	5.81093e+06	1.40915e+06	974126	450182	3.43058e+06	1.42935e+06
Com_13556_pos	Nitrofurantoin	C8 H6 N4 O5	255.058	5.3	256.065	Invalid mass	No results	No results	Organoheterocyclic compounds	Azolidines	Imidazolidines	Hydantoins	3.5693e+06	2.13213e+06	950794	885964	1.48254e+06	1.02088e+06	1.19243e+06	622406	1.52526e+06	1.32774e+06	919752	1.15654e+06	1.05298e+06	3.15688e+06	2.49948e+06	908841	701206	474260	600142	1.97466e+06	2.22042e+06	1.29291e+06	731541	1.43368e+06	495430	866916	1.48769e+06	763893	1.10025e+06	757101	1.07801e+06	1.02692e+06	2.03023e+06	1.62694e+06	607579	951331	2.81487e+06
Com_1356_pos	Desoxycortone	C21 H30 O3	330.221	5.908	331.228	Full match	No results	Full match	Lipids and lipid-like molecules	Steroids and steroid derivatives	Hydroxysteroids	21-hydroxysteroids	1.8639e+08	4.53484e+08	2.73601e+08	2.34344e+08	8.09532e+07	5.79945e+08	1.98123e+08	1.70779e+08	9.2764e+08	1.69678e+08	1.33275e+08	2.99719e+08	4.94974e+08	6.43406e+08	5.63365e+08	1.81175e+08	2.17323e+08	1.03816e+08	3.18809e+08	7.34317e+07	2.66802e+08	5.09039e+08	2.44543e+08	1.62329e+08	1.56274e+08	2.52801e+08	5.15458e+08	3.65258e+08	3.48328e+08	2.74798e+08	2.79014e+08	6.16627e+08	3.1559e+08	4.33995e+08	1.02946e+08	2.23163e+08	3.30912e+08
Com_13570_pos	N-Palmitoyl taurine	C18 H37 N O4 S	363.243	6.258	364.25	Full match	No results	No results	Lipids and lipid-like molecules	Fatty Acyls	Fatty amides	N-acyl amines	1.85889e+07	2.03261e+07	5.55565e+06	2.86334e+06	1.53089e+06	1.77286e+07	5.26796e+06	2.6747e+06	4.68364e+06	482975	3.12935e+06	3.46461e+06	1.32929e+07	5.3728e+06	1.11362e+07	2.1378e+06	1.02621e+06	852035	4.76191e+06	544286	1.41426e+07	2.32003e+06	7.53161e+06	1.06166e+07	3.27462e+06	5.06735e+06	3.48617e+06	2.00094e+06	1.51284e+06	867604	3.47566e+06	4.8273e+06	3.93089e+06	4.20547e+06	1.92441e+06	2.1458e+06	2.19256e+06
Com_13584_neg	2-morpholino-N-[5-(2-thienyl)-1,3,4-thiadiazol-2-yl]acetamide	C12 H14 N4 O2 S2	310.054	1.394	309.047	Full match	No results	No results					492139	901234	662009	1.69482e+07	518123	1.38915e+06	521748	256401	198116	362448	847855	219036	267447	684484	967409	151804	161704	131415	230482	352853	558323	246068	430292	600869	164798	139927	594867	167552	232916	317599	183659	264256	551077	217990	141343	242142	232039
Com_13616_neg	cGMP	C10 H12 N5 O7 P	345.049	3.411	344.042	No results	No results	Full match	Nucleosides, nucleotides, and analogues	Purine nucleotides	Cyclic purine nucleotides	3',5'-cyclic purine nucleotides	2.7562e+06	2.26465e+06	1.30595e+06	1.65492e+07	202329	7.51967e+06	3.26491e+06	6.46606e+06	3.38578e+07	218803	4.90898e+06	6.63642e+06	6.03321e+06	3.04861e+06	6.80004e+06	1.4437e+07	7.42649e+06	3.53701e+06	1.39853e+07	186952	5.79649e+06	7.10343e+06	4.42906e+06	2.61415e+06	7.29469e+06	1.21428e+07	1.09584e+07	1.35128e+07	2.10591e+07	3.81619e+06	8.94739e+06	3.54707e+07	6.54342e+06	2.60466e+07	4.29338e+06	1.03879e+07	2.30513e+07
Com_13632_neg	2-Butoxyacetic acid	C6 H12 O3	132.079	5.264	131.071	Full match	No results	Full match	Organic acids and derivatives	Carboxylic acids and derivatives	Carboxylic acids	Carboxylic acids	9.36461e+06	1.58952e+07	1.10593e+07	1.05837e+07	8.67687e+06	1.82896e+07	9.27258e+06	1.49973e+07	1.86452e+07	4.01116e+06	8.83207e+06	1.10286e+07	3.80181e+07	1.7447e+07	1.05966e+07	5.7188e+06	9.45271e+06	9.30628e+06	1.27219e+07	5.80645e+06	1.71175e+07	1.23065e+07	6.91176e+06	1.20863e+07	1.48285e+07	8.56896e+06	1.20998e+07	4.69196e+07	1.8444e+07	8.59089e+06	6.21148e+07	1.7264e+07	1.14749e+07	4.32951e+07	1.49556e+07	1.98542e+07	2.27709e+07
Com_13667_pos	N1-(4-pyridylmethyl)-2-cyano-3-(1H-pyrrol-2-yl)acrylamide	C14 H12 N4 O	252.102	5.304	253.109	Full match	No results	No results					7.63224e+06	1.16979e+07	3.48684e+06	4.67541e+06	3.4697e+06	6.71986e+06	6.922e+06	5.1512e+06	1.16986e+07	3.3295e+06	6.95858e+06	9.91642e+06	8.52051e+06	3.497e+06	7.23933e+06	8.88174e+06	5.87446e+06	1.19542e+06	5.60366e+06	5.45588e+06	9.30625e+06	4.14893e+06	5.43614e+06	5.12561e+06	1.18904e+07	5.04476e+06	1.04735e+08	4.67268e+06	7.46297e+06	4.46502e+06	8.43021e+06	6.80209e+06	5.68555e+06	8.38074e+06	6.56775e+06	1.25411e+07	7.59201e+06
Com_13673_pos	YLK	C21 H34 N4 O5	422.253	6.573	445.242	Full match	No results	No results					951515	1.93064e+06	235624	451787	398775	194620	457645	1.22411e+06	2.08795e+06	62953	266697	253784	570145	378438	152717	419135	360264	268623	305459	71516.8	2.10955e+06	126475	109599	1.07671e+06	1.24127e+06	1.36781e+06	823557	221836	154501	538320	130527	2.25027e+06	301676	1.71357e+06	167424	279818	175756
Com_13681_pos	N-{4-[(2R,3R)-3-(Hydroxymethyl)-5-oxo-2-morpholinyl]phenyl}acetamide	C13 H16 N2 O4	286.087	5.497	287.095	Invalid mass	No results	No results	Organoheterocyclic compounds	Oxazinanes	Morpholines	Phenylmorpholines	4.00075e+06	274185	1.4652e+06	637203	552261	4.58468e+06	2.15366e+06	2.32804e+06	6.90517e+06	2.8953e+06	2.10395e+06	6.15796e+06	934653	3.00827e+06	473594	3.33583e+06	2.55295e+06	962062	322230	298043	1.53532e+06	2.29969e+06	73774.9	818184	2.09999e+07	1.005e+06	1.04326e+06	9.56254e+06	1.14384e+06	799962	1.66614e+06	2.50676e+06	1.3561e+06	2.1106e+06	1.01701e+06	495940	2.31743e+06
Com_13697_neg	N-(2-hydroxyethyl)-N'-propylthiourea	C6 H14 N2 O S	212.085	6.051	211.078	Invalid mass	No results	No results					8.94743e+07	3.79277e+06	919252	875634	578624	2.09911e+06	1.5217e+06	1.72473e+06	3.95532e+06	686954	967864	1.44733e+06	1.66631e+06	1.49908e+06	1.3861e+06	1.92568e+06	1.09155e+06	739166	1.43375e+06	408247	2.19202e+06	1.08035e+06	948046	2.31608e+06	1.08782e+06	1.44126e+06	1.47147e+06	918056	3.17832e+06	1.22982e+06	1.02117e+06	1.83884e+06	1.12212e+06	1.81084e+06	3.53074e+06	5.71118e+06	1.52535e+06
Com_13725_pos	11-Oxoetiocholanolone	C19 H28 O3	286.194	6.365	287.202	Invalid mass	No match	No match	Lipids and lipid-like molecules	Steroids and steroid derivatives	Androstane steroids	Androgens and derivatives	2.03133e+07	7.26329e+06	1.03249e+07	1.18874e+07	1.19853e+07	2.38119e+07	9.532e+06	1.54193e+07	4.53951e+07	5.01002e+06	1.25111e+07	1.1866e+07	1.86264e+07	2.54321e+07	9.25321e+06	5.44076e+07	1.27532e+07	1.03357e+07	1.2121e+07	3.77563e+06	3.9874e+07	1.42887e+07	9.01632e+06	1.3823e+07	2.45986e+07	1.06996e+07	1.73989e+07	9.44181e+06	4.12008e+07	9.22362e+06	1.09526e+07	1.97899e+07	2.56768e+07	1.08102e+07	7.23364e+06	1.4995e+07	1.6339e+07
Com_1374_pos	4-Methoxybenzaldehyde	C8 H8 O2	153.08	5.555	154.087	Invalid mass	Invalid mass	No match	Benzenoids	Benzene and substituted derivatives	Benzoyl derivatives	Benzoyl derivatives	8.81059e+08	1.22002e+07	1.21077e+07	9.65207e+06	9.62095e+06	1.59756e+07	1.14501e+07	1.23394e+07	2.76386e+07	1.52869e+07	1.13625e+07	1.363e+07	1.66382e+07	1.51408e+07	2.09388e+07	1.48003e+07	1.20096e+07	9.88604e+06	2.10061e+07	7.81089e+06	3.88977e+07	1.61666e+07	3.61126e+07	2.20976e+07	1.13745e+07	8.84884e+06	1.42217e+07	1.65321e+07	5.95622e+07	1.87201e+07	2.03394e+07	3.997e+07	1.86392e+07	2.44705e+07	5.91267e+06	1.45973e+07	1.73669e+07
Com_13753_neg	Kynurenate	C10 H7 N O3	378.076	5.383	188.031	No results	Invalid mass	No results	Organoheterocyclic compounds	Quinolines and derivatives	Quinoline carboxylic acids	Quinoline carboxylic acids	7.88287e+06	2.34762e+06	1.41565e+06	3.16577e+06	4.21574e+06	6.38023e+06	4.14352e+06	1.62073e+06	7.0301e+06	4.58076e+06	5.1022e+06	8.91883e+06	9.01567e+06	1.38912e+06	3.56527e+06	2.39969e+06	3.14838e+06	659359	4.7577e+07	1.07844e+06	6.64873e+06	5.21539e+06	1.41083e+06	3.69774e+06	4.85045e+06	3.56193e+06	3.26163e+06	3.2069e+06	1.99862e+06	2.2339e+06	8.78114e+06	5.76286e+06	5.31619e+06	2.62725e+06	2.65225e+06	8.0237e+06	7.89623e+06
Com_13758_neg	Glycyl-L-leucine	C8 H16 N2 O3	188.117	1.425	187.109	Full match	No results	Full match	Organic acids and derivatives	Carboxylic acids and derivatives	Amino acids, peptides, and analogues	Peptides	6.51265e+07	5.87012e+07	3.51831e+07	1.7115e+07	2.01493e+07	3.06375e+07	7.93506e+07	1.65145e+07	3.95282e+07	2.38736e+07	2.93176e+07	2.52183e+07	6.36332e+07	7.46462e+07	6.4571e+07	2.71785e+07	2.20636e+07	1.07136e+07	1.99031e+07	1.88551e+07	7.13043e+07	4.85027e+07	4.66857e+07	5.09058e+07	2.1165e+07	8.10508e+06	7.66247e+07	2.1972e+07	3.44291e+07	3.50472e+07	1.96006e+07	3.05601e+07	4.54536e+07	2.33512e+07	1.31369e+07	2.11722e+07	3.24525e+07
Com_13776_pos	2-[({4-[3,5-di(tert-butyl)-1H-pyrazol-1-yl]phenyl}imino)methyl]phenol	C24 H29 N3 O	375.228	6.114	376.236	Invalid mass	No results	No results					603028	992069	437590	308120	228516	646381	958747	425019	920748	348425	273492	941397	664438	829446	569938	601367	273405	236100	532703	117514	723039	297788	373430	674570	449390	484039	397200	1.1079e+06	852424	353510	488674	595257	370928	985882	524315	887104	1.5787e+06
Com_1377_neg	Pimelic acid	C7 H12 O4	160.073	5.466	159.066	Full match	No results	Full match	Lipids and lipid-like molecules	Fatty Acyls	Fatty acids and conjugates	Medium-chain fatty acids	6.37259e+07	7.14621e+08	2.81635e+08	2.79764e+08	1.48422e+08	2.36445e+08	3.39816e+08	4.14472e+08	3.29808e+08	1.41764e+08	1.3378e+08	2.06456e+08	2.33417e+08	3.54652e+08	1.35495e+08	6.59818e+08	2.01786e+08	9.31881e+08	1.63612e+08	1.01577e+08	5.33004e+08	1.25982e+08	8.66163e+08	7.45682e+08	4.24282e+08	3.97965e+08	2.41416e+08	4.42898e+08	8.46573e+08	4.29124e+08	1.32408e+08	5.08757e+08	1.96313e+08	4.80596e+08	1.58111e+08	1.67302e+08	3.23069e+08
Com_13807_pos	2-piperidinobenzoic acid	C12 H15 N O2	205.111	5.663	206.119	Invalid mass	No results	No results					7.01287e+06	8.22316e+06	3.77604e+06	5.53995e+06	5.10471e+06	2.6227e+07	6.40421e+06	1.3152e+07	1.90483e+07	5.58153e+06	4.29477e+06	3.70046e+06	1.16665e+07	6.74278e+06	5.87987e+06	1.06103e+07	1.34739e+07	6.73387e+06	1.56408e+06	2.2258e+06	1.66267e+07	3.20359e+06	1.32963e+06	7.7001e+07	2.62703e+07	7.47852e+06	1.23075e+07	2.26294e+07	2.64768e+07	3.97791e+07	4.85338e+06	1.81427e+07	1.21421e+07	2.50496e+07	1.84366e+06	9.23832e+06	2.23879e+07
Com_13811_neg	N1-(3-amino-4-chlorophenyl)-2-[2,4-di(tert-pentyl)phenoxy]acetamide	C24 H33 Cl N2 O2	416.219	5.778	415.212	Invalid mass	No results	No results					4.8163e+06	3.42231e+06	1.42015e+06	960917	649825	2.89483e+06	2.2839e+06	1.58282e+06	2.85927e+06	1.02479e+06	1.17788e+06	2.40816e+06	1.86935e+06	1.38368e+06	1.93596e+06	7.77738e+06	1.29328e+06	1.18242e+06	2.36667e+06	495574	2.81453e+06	1.35714e+06	1.43745e+06	5.16718e+06	1.87944e+06	2.21371e+06	1.6388e+06	1.21181e+06	3.26221e+06	1.59917e+06	1.19649e+06	2.15829e+06	1.26764e+06	2.34684e+06	4.60202e+06	2.47907e+06	1.8969e+06
Com_13835_pos	N-Acetyl-D-galactosamine	C8 H15 N O6	221.091	1.386	222.098	Full match	Full match	Full match	Organic oxygen compounds	Organooxygen compounds	Carbohydrates and carbohydrate conjugates	Acylaminosugars	3.07631e+07	3.89308e+07	2.97614e+07	2.42543e+07	1.85909e+07	3.82938e+07	3.09022e+07	1.63039e+07	3.4003e+07	2.42899e+07	2.33616e+07	2.84585e+07	4.05312e+07	3.94166e+07	2.91596e+07	2.79382e+07	1.44443e+07	1.34205e+07	1.23154e+07	1.28911e+07	4.04378e+07	3.69919e+07	4.3338e+07	3.57064e+07	1.22446e+07	2.26975e+07	4.05989e+07	2.3225e+07	2.96991e+07	3.79706e+07	2.09399e+07	2.76955e+07	3.95404e+07	2.08777e+07	1.48593e+07	2.03461e+07	2.54107e+07
Com_13843_pos	Chrysin	C15 H10 O4	254.059	6.602	255.067	Invalid mass	No results	No results	Phenylpropanoids and polyketides	Flavonoids	Flavones	Flavones	1.94414e+06	59744.8	339390	74036.6	30510.6	51202.5	41289.5	151715	401592	26219.2	72506	172599	89371.2	44465.9	91271.5	4.77318e+06	101698	45449.7	98095.8	32009.4	301916	9.99053e+06	29367.2	51004.6	749995	760083	43920.7	34490.9	455940	32475.3	42919.1	133597	41799.1	217856	45624.1	124970	91445.4
Com_13868_pos	1-[(3,5-dimethylisoxazol-4-yl)sulfonyl]piperidine	C10 H16 N2 O3 S	244.089	4.67	245.097	Full match	No results	Full match					13219.3	57137.7	1440.75	41370.1	1166.14	1690.23	1479.16	73029.7	264542	1308.95	1420.82	59903.7	1738.17	1716.88	1742.28	70762.8	12048	18864.7	33822.2	1221.78	15196.1	1558.16	1318.87	8157.5	17089.5	2295.85	1630.66	38101.6	52043.4	19516.9	39886.2	75037.1	1254.88	48865.6	12954.3	56873.9	75291.1
Com_13884_pos	6-(7-methyloctyl)-1H,3H,4H,6H-furo[3,4-c]furan-1-one	C15 H24 O3	252.174	6.813	253.181	Full match	No results	No results					1.26681e+07	1.03421e+07	1.0672e+07	1.18237e+07	8.40901e+06	1.24213e+07	1.01119e+07	6.95555e+07	1.84674e+07	9.1393e+06	1.07297e+07	1.04986e+07	1.21456e+07	1.51881e+07	1.16804e+07	1.25711e+07	1.68715e+07	1.59119e+07	5.38463e+07	9.06989e+06	1.06776e+07	8.90583e+06	1.03312e+07	1.15796e+07	4.76518e+07	1.36194e+07	1.78701e+07	2.98177e+07	1.37509e+07	1.2118e+07	2.38298e+07	1.20379e+07	1.03486e+07	1.56258e+07	1.08144e+07	3.28923e+07	2.10099e+07
Com_13897_pos	AL 8810 Methyl ester	C25 H33 F O4	438.225	6.997	439.232	Invalid mass	No results	No results	Benzenoids	Indanes	Not available	Indanes	1.59601e+06	225295	826229	471541	79240.1	2.11097e+06	729105	638257	1.63627e+06	146274	331000	562248	2.41189e+06	1.51303e+06	389015	531812	108038	57289.5	520584	142094	1.67516e+06	176502	667219	2.09251e+06	1.36266e+07	237651	1.40616e+06	2.38977e+07	237580	313676	5.6883e+06	2.04776e+06	936909	2.21298e+06	99651.7	68528.7	2.77278e+06
Com_1390_pos	9-Aminoacridine, monohydrochloride, monohydrate	C13 H10 N2	194.085	5.49	195.093	Full match	No results	Full match					23210.4	15265.1	4568.63	4.23535e+06	640124	6227.99	11406.4	5562.57	8485.73	5299.85	11358.7	39791.2	7638.57	4532.54	14810.9	454387	4255.43	2096.31	5048.04	14558.3	8182.84	8389.73	5280.39	4.6964e+06	3228.4	1.18514e+06	13241	2044.25	2.32779e+06	3930.85	7481.65	22334.7	17665.8	2.7849e+07	32900.5	2.20405e+06	59386.4
Com_13928_pos	N-[2-(4-pyridyl)ethyl]methanesulfonamide	C8 H12 N2 O2 S	200.063	4.938	201.07	Full match	No results	No results					70225.9	96255.8	34102.8	67800.4	18032.8	46066.1	39145.6	305045	309814	25331.2	35075.4	116886	49736.2	29088.1	49815.2	64153.5	53419	25623.1	1.03125e+06	17834.9	69386.7	28352.3	29087.3	43842.9	66141.1	1.48614e+06	37067.3	879354	120496	79622.4	113744	115468	25286.7	122234	34211.4	73815.8	98983.2
Com_13944_pos	Nor-9-carboxy-δ9-THC	C21 H28 O4	344.201	5.722	345.208	Invalid mass	No results	No results	Organoheterocyclic compounds	Benzopyrans	1-benzopyrans	2,2-dimethyl-1-benzopyrans	2.83821e+07	2.5409e+07	2.17144e+07	7.97311e+06	7.27005e+06	4.27178e+07	1.98646e+07	1.3859e+07	7.31463e+07	1.22553e+07	9.51996e+06	1.95685e+07	4.09378e+07	5.01827e+07	4.69524e+07	1.56577e+07	2.29331e+07	6.93305e+06	2.94531e+07	6.52231e+06	3.42427e+07	3.74986e+07	2.6549e+07	2.04612e+07	1.77103e+06	2.76141e+07	5.47516e+07	2.323e+07	2.86983e+07	1.64741e+07	2.53399e+07	5.39725e+07	3.03394e+07	6.45953e+07	1.04664e+07	1.34177e+07	3.61977e+07
Com_1395_pos	D-Proline	C5 H9 N O2	115.064	1.629	116.071	No results	No results	Full match	Organic acids and derivatives	Carboxylic acids and derivatives	Amino acids, peptides, and analogues	Proline and derivatives	6.5832e+08	4.04876e+08	3.6145e+08	2.43817e+08	8.84028e+07	1.19756e+09	3.26753e+08	1.01802e+08	9.06559e+08	1.25401e+07	4.26053e+07	3.13053e+08	1.51907e+08	2.39168e+08	5.16905e+07	2.30327e+08	3.08288e+08	8.61308e+07	1.85144e+08	2.20853e+08	2.37674e+08	3.05883e+08	1.07218e+08	5.52145e+08	9.99933e+07	1.38726e+08	4.00919e+08	1.40856e+08	3.42283e+08	3.34877e+08	4.40688e+08	2.13589e+08	1.80759e+08	1.14217e+08	7.02501e+07	3.09825e+08	1.34494e+08
Com_13970_pos	5,6-dimethyl-4-oxo-4H-pyran-2-carboxylic acid	C8 H8 O4	168.043	5.87	169.05	Invalid mass	No results	No results					9.81972e+06	3.27355e+06	3.76924e+06	6.90136e+06	3.58889e+06	1.11203e+07	6.56794e+06	7.8171e+06	2.24451e+07	2.93952e+06	6.76301e+06	1.79587e+06	1.08519e+07	2.12345e+06	1.07131e+07	1.02172e+07	4.17028e+06	2.99531e+06	3.91027e+07	1.24253e+07	3.31841e+06	6.35754e+06	3.92049e+06	4.06879e+06	6.05051e+06	1.57352e+06	4.67093e+06	4.70909e+06	3.9448e+06	2.74079e+06	3.34435e+06	4.25776e+06	4.70158e+06	4.6014e+06	2.66282e+06	3.37073e+06	2.18118e+06
Com_13997_neg	2,3-dihydro-2-spiro[1-(benzyl)piperidin-4-yl]-1,3-benzothiazole	C18 H20 N2 S	296.131	5.827	295.124	Invalid mass	No results	No results					1.71215e+07	4.02706e+06	1.34787e+07	2.23173e+06	932854	2.83122e+07	2.28234e+06	2.81212e+06	4.88394e+06	749043	1.22572e+06	1.12591e+07	1.96807e+06	2.06469e+07	2.59816e+06	3.88777e+07	1.8779e+07	2.23771e+06	3.37852e+06	572627	3.6127e+06	8.42188e+06	1.3371e+06	6.15325e+06	3.37876e+06	4.14142e+06	5.34654e+06	4.27651e+06	4.29383e+07	2.56977e+06	1.27011e+07	3.19322e+06	2.01329e+06	4.00011e+06	8.94965e+06	4.42392e+06	3.42613e+06
Com_14010_pos	3,5,7-trihydroxy-2-phenyl-4H-chromen-4-one	C15 H10 O5	270.054	7.049	271.062	Invalid mass	No results	No results					2.59487e+06	165840	1.36198e+06	194511	234645	1.54077e+06	422205	513821	1.94339e+06	83132.5	195909	204807	593426	219319	189496	2.0319e+07	650351	85408.6	726788	80381.8	1.52257e+06	454300	119961	157527	207868	1.59497e+06	124293	120603	450028	98924.6	154719	783213	108481	437299	50605.5	1.83722e+06	324726
Com_14066_neg	Luteolin	C15 H10 O6	286.049	5.405	285.042	Full match	No results	No results	Phenylpropanoids and polyketides	Flavonoids	Flavones	Flavones	7.09483e+06	2.11294e+06	1.27413e+06	2.8493e+06	5.04154e+06	1.85505e+07	6.65264e+06	1.36042e+06	6.32731e+06	4.72858e+06	4.59214e+06	8.02723e+06	8.33789e+06	1.25025e+06	3.20886e+06	4.26327e+07	5.54413e+06	539483	6.88307e+06	970626	6.40066e+06	4.90768e+06	1.26979e+06	3.32808e+06	4.36556e+06	3.20585e+06	2.93557e+06	2.88631e+06	1.79882e+06	1.978e+06	7.90331e+06	5.18676e+06	4.78474e+06	8.9737e+06	2.38711e+06	7.22158e+06	7.10686e+06
Com_14079_neg	5-(3-Nitrophenyl)-N-phenyloxazol-2-amine	C15 H11 N3 O3	281.084	5.56	280.076	Invalid mass	No results	No results	Organoheterocyclic compounds	Azoles	Oxazoles	Phenyl-1,3-oxazoles	6.74632e+06	8.194e+06	3.55517e+06	866469	1.64377e+06	2.33006e+06	1.58561e+06	4.10479e+06	3.39335e+06	1.99273e+06	1.56775e+06	4.39261e+07	2.8568e+06	1.27905e+06	5.69428e+06	1.78683e+06	2.93357e+06	555624	2.31388e+06	308797	2.92548e+06	4.11945e+06	1.10408e+06	1.54702e+06	1.22255e+06	1.45386e+06	1.73143e+06	996130	1.46e+06	1.05484e+06	1.8608e+06	1.55084e+06	2.10241e+06	2.28544e+06	2.04134e+06	3.03881e+06	1.71083e+06
Com_14081_pos	Adrenosterone	C19 H24 O3	300.174	5.902	301.181	No results	No results	Full match	Lipids and lipid-like molecules	Steroids and steroid derivatives	Androstane steroids	Androgens and derivatives	8.32063e+06	7.45166e+06	2.59927e+06	3.21591e+06	5.31757e+06	4.75069e+06	4.43475e+06	1.08782e+07	6.96074e+06	4.78639e+06	3.44861e+06	6.08413e+06	1.04359e+07	4.15143e+06	3.95436e+06	8.45206e+06	7.06651e+06	9.39508e+06	5.88118e+06	2.15706e+06	1.02165e+07	6.08015e+06	5.09457e+06	8.94659e+06	9.30592e+06	4.93575e+06	1.1249e+07	5.71296e+06	2.90621e+06	3.07611e+06	6.00358e+06	7.75894e+06	8.54663e+06	4.0965e+07	2.95301e+06	7.70533e+06	8.97198e+06
Com_140_pos	trans-3-Indoleacrylic acid	C11 H9 N O2	187.064	5.214	188.071	Full match	No results	Full match	Organoheterocyclic compounds	Indoles and derivatives	Indoles	Indoles	2.49262e+09	4.48498e+09	1.46812e+09	2.12154e+09	2.31852e+08	1.70769e+09	1.91848e+09	2.39765e+09	3.94508e+09	1.3063e+08	4.40544e+08	1.90163e+06	1.75618e+09	1.34695e+09	1.57664e+09	5.72679e+08	1.61645e+09	3.95039e+08	1.86195e+09	4.31242e+08	3.38297e+09	1.27771e+09	2.01679e+09	2.05e+09	1.40794e+09	9.05254e+08	2.08543e+09	2.5359e+09	4.3421e+09	2.02009e+09	2.02591e+09	5.68793e+07	1.94716e+09	3.29059e+09	1.11496e+09	1.32952e+09	4.18289e+09
Com_14107_neg	Protocatechuic acid	C7 H6 O4	154.027	1.631	153.019	Full match	Full match	Full match	Benzenoids	Benzene and substituted derivatives	Benzoic acids and derivatives	Hydroxybenzoic acid derivatives	1.19918e+07	1.51746e+07	1.2967e+07	6.77444e+06	8.35761e+06	1.92772e+07	2.49867e+07	8.62901e+06	5.21279e+06	1.00734e+07	9.68196e+06	6.2615e+06	1.31496e+07	9.80773e+06	1.14175e+07	4.8716e+07	7.93085e+06	8.1375e+06	5.99553e+06	8.44966e+06	1.03933e+07	1.00898e+07	8.02504e+06	9.66854e+06	7.90053e+06	3.19139e+06	1.22e+07	7.55873e+06	8.64435e+06	1.35945e+07	7.23414e+06	9.4697e+06	7.62657e+06	6.39679e+06	2.53466e+06	6.07464e+06	5.30502e+06
Com_14123_pos	5-[5-(ethylsulfonyl)-2-hydroxyanilino]-5-oxopentanoic acid	C13 H17 N O6 S	337.055	6.067	338.062	Invalid mass	No results	No results					913602	1.28777e+06	515469	479893	242425	865572	662960	712804	1.10911e+06	295651	536279	4.68081e+07	767678	909308	652342	890910	2.81574e+06	368892	664643	165400	1.0559e+06	432983	491720	678125	667533	488183	560359	463634	980698	606085	558629	861878	535908	1.11671e+06	614603	1.27972e+06	683670
Com_14124_pos	Normorphine	C16 H17 N O3	271.122	3.796	272.129	Full match	No results	No results	Alkaloids and derivatives	Morphinans	Not available	Morphinans	462993	832466	337974	494790	296930	379271	379011	435182	822676	319137	356207	609205	372644	353853	412767	376263	371371	336199	448146	315199	364230	365908	320263	421918	409050	407038	383344	549131	1.05726e+06	419041	368504	632177	326950	642791	363931	387719	555378
Com_14131_pos	2-(1,3-dimethyl-1H-pyrazol-5-yl)-1H-isoindole-1,3(2H)-dione	C13 H11 N3 O2	241.09	5.66	242.098	Invalid mass	No results	No results					123638	287377	822196	5.40628e+06	457868	87123.1	2.24808e+06	180357	75608.3	30000.8	66346.8	248899	67776.5	700425	83952.7	146486	351158	779777	1.14247e+06	14685.1	83655	32859.4	67396.2	448818	46068	998502	2.91212e+06	39102.7	2.18359e+06	39194.7	42704.7	65448.2	47505.6	4.2615e+06	61088.1	2.03456e+06	1.0106e+06
Com_1414_pos	ethyl 5-hydroxy-4-oxo-4H-chromene-2-carboxylate	C12 H10 O5	234.052	5.672	235.059	Invalid mass	No results	No results					1.55068e+06	7.41637e+06	8.65661e+06	8.7949e+06	2.653e+06	5.098e+06	6.26301e+06	3.48119e+06	1.10278e+07	5.49294e+06	1.83124e+06	6.76574e+06	9.66163e+06	6.27125e+06	8.75332e+06	3.65709e+06	6.92144e+06	5.14855e+06	4.79167e+06	4.56066e+06	1.26284e+07	8.35865e+06	6.96937e+06	5.96315e+06	6.74423e+06	4.73872e+06	6.15516e+06	7.22192e+06	1.74883e+06	1.48151e+07	9.21e+06	1.15849e+07	8.34509e+06	6.9589e+06	9.81739e+06	1.19447e+07	5.71652e+06
Com_14195_neg	(±)9(10)-EpOME	C18 H32 O3	342.243	6.235	341.235	Invalid mass	No results	No results					4.89404e+06	5.28519e+06	5.94551e+06	2.79749e+06	4.74308e+06	3.90109e+06	4.95341e+06	2.651e+07	3.52912e+06	1.40427e+06	4.60326e+06	3.59066e+06	7.94205e+06	9.20531e+06	1.10403e+07	2.25526e+07	3.43166e+06	1.09723e+07	2.59361e+06	812090	1.90933e+07	1.55277e+06	6.36545e+06	1.11856e+07	1.08828e+07	9.78137e+06	7.74479e+06	1.17875e+07	3.1202e+06	2.21891e+06	5.63878e+06	3.88179e+06	7.13528e+06	1.71588e+07	4.1018e+06	9.10624e+06	4.99779e+06
Com_14208_pos	Methyltestosterone	C20 H30 O2	302.226	6.169	303.233	No results	No results	Full match	Lipids and lipid-like molecules	Steroids and steroid derivatives	Androstane steroids	Androgens and derivatives	2.40304e+07	1.95909e+07	1.62158e+07	1.09205e+07	8.75917e+06	3.18678e+07	1.90627e+07	1.58997e+07	4.29889e+07	7.75466e+06	1.66373e+07	2.29217e+07	2.90551e+07	2.08894e+07	3.44962e+07	8.71015e+07	1.10848e+07	7.42212e+06	1.49354e+07	3.1261e+06	7.52974e+06	1.26257e+07	1.2043e+07	9.73922e+06	1.86725e+07	2.15693e+07	2.53546e+07	4.07004e+07	6.99442e+07	1.83126e+07	1.09413e+07	3.27007e+07	3.47559e+07	2.8331e+07	1.55747e+07	2.84248e+07	6.97243e+07
Com_14213_pos	2-(4-chlorophenyl)-N,N-dimethylethanethioamide	C10 H12 Cl N S	213.036	6.313	214.043	Invalid mass	No results	No results					2.16813e+06	1.31284e+06	741295	1.16837e+07	659886	2.77795e+06	794897	1.01268e+06	1.06632e+06	540298	1.05713e+08	1.44532e+06	937116	1.66394e+06	1.46212e+06	1.30399e+06	598858	755437	1.02849e+06	493224	1.33002e+06	958786	896935	1.03814e+06	1.36937e+06	1.11257e+06	1.35017e+06	1.29127e+06	1.28051e+06	848416	834875	999307	1.27066e+06	1.20183e+06	467647	830961	1.19144e+06
Com_14225_neg	Hexadecanedioic acid	C16 H30 O4	286.216	6.856	285.209	Invalid mass	No results	No results	Lipids and lipid-like molecules	Fatty Acyls	Fatty acids and conjugates	Long-chain fatty acids	975468	2.72078e+06	1.96582e+06	795913	808926	3.44061e+06	444236	494834	4.55157e+06	264890	494545	2.01209e+06	4.0954e+06	694279	497844	2.29989e+06	218625	339224	189630	237706	2.36788e+06	2.46402e+06	359707	753459	1.0887e+07	1.50048e+06	1.86444e+06	419468	4.67205e+06	1.06126e+06	301436	3.07796e+06	383821	808337	335635	238127	242604
Com_14225_pos	Muramic acid	C9 H17 N O7	251.103	3.683	252.11	Invalid mass	No results	No match	Organic oxygen compounds	Organooxygen compounds	Carbohydrates and carbohydrate conjugates	Sugar acids and derivatives	325753	279899	193328	1.60219e+06	155382	221189	271097	304644	2.38266e+06	182421	197348	796291	375187	524397	419736	189050	193986	161560	351511	176105	251548	251838	257773	241950	533255	309687	203226	681934	577633	797964	1.38618e+06	1.29295e+06	164104	2.1851e+06	740874	645389	594500
Com_14255_pos	Noroxycodone-d3	C17 H16 [2]H3 N O4	304.152	10.935	305.159	Full match	No results	No results					5.56566e+06	6.74831e+06	2.61563e+07	7.08527e+06	6.38862e+06	6.21036e+06	7.23247e+06	7.5831e+06	6.35933e+06	1.43126e+07	7.15555e+06	6.82174e+06	6.87402e+06	5.41697e+06	6.38689e+06	6.93246e+06	7.16446e+06	6.96667e+06	6.58728e+06	1.81559e+07	6.69264e+06	6.1499e+06	1.07567e+07	6.90272e+06	7.34602e+06	6.57481e+06	7.38677e+06	7.02291e+06	7.02668e+06	8.03505e+06	7.07854e+06	8.70863e+06	5.50139e+06	6.89612e+06	6.04932e+06	7.31378e+06	6.61611e+06
Com_14298_pos	1-(2-furyl)pentane-1,4-dione	C9 H10 O3	188.049	5.563	189.056	Invalid mass	No results	No results					7.97363e+06	7.26423e+06	1.3011e+06	941995	1.28139e+06	7.97693e+06	5.88805e+06	3.6289e+06	1.16459e+07	3.03218e+06	3.91459e+06	5.28853e+06	3.78431e+06	969683	4.43178e+06	5.14098e+06	3.08369e+06	598459	2.50559e+06	889348	2.60663e+06	1.37758e+06	913133	3.49981e+06	2.41962e+06	1.12103e+07	4.47574e+06	1.43874e+06	4.61617e+06	1.78896e+06	1.08838e+06	3.59153e+06	1.09561e+06	919029	2.12862e+06	2.29377e+06	1.11738e+06
Com_142_neg	4-Methylphenol	C7 H8 O	108.057	5.453	107.05	Invalid mass	No results	No results	Benzenoids	Phenols	Cresols	Para cresols	2.65134e+09	1.46749e+09	1.04166e+09	1.5885e+09	3.03852e+09	3.68807e+09	1.81161e+09	4.19962e+08	2.19379e+09	3.03575e+09	2.82422e+09	6.43516e+09	6.0494e+09	6.94306e+08	1.17752e+09	3.87263e+08	8.23121e+08	1.24062e+08	4.17969e+09	3.9974e+08	4.32312e+09	3.48123e+09	9.24883e+07	2.53354e+09	2.42348e+09	2.68609e+09	2.28314e+09	1.4787e+09	1.12543e+09	1.08128e+09	5.43719e+09	2.77574e+09	3.45364e+09	5.79198e+09	2.15674e+09	4.76056e+09	5.26051e+09
Com_14305_pos	Prostaglandin A3	C20 H28 O4	332.2	6.682	333.207	Full match	No results	No results	Lipids and lipid-like molecules	Fatty Acyls	Eicosanoids	Prostaglandins and related compounds	2.49646e+07	2.59625e+07	2.43543e+07	1.0261e+07	1.60864e+07	2.21801e+07	1.89034e+07	5.34857e+07	2.87279e+07	1.44451e+07	4.1846e+07	2.04076e+07	2.47228e+07	2.78705e+07	2.36814e+07	2.28639e+07	1.18857e+07	3.97687e+07	2.46891e+07	1.43743e+07	2.85722e+07	1.82895e+07	4.55838e+07	2.62274e+07	9.06723e+06	3.51376e+07	2.48009e+07	2.61934e+07	2.08843e+07	1.83035e+07	1.35854e+07	2.95532e+07	2.10048e+07	3.171e+07	1.27366e+07	2.4522e+07	2.06625e+07
Com_14308_pos	4-(2-methoxyphenyl)-1-(3-phenyl-1,2,4-thiadiazol-5-yl)piperidine	C20 H21 N3 O S	351.144	5.327	352.151	Invalid mass	No results	No results					8.26997e+06	1.61315e+07	4.74344e+06	4.62658e+07	2.991e+06	6.27871e+06	8.95785e+06	1.45941e+07	4.48008e+07	3.85051e+06	5.80665e+06	2.68606e+07	8.16347e+06	1.64022e+07	1.34911e+07	4.03664e+06	7.15099e+06	6.9503e+06	1.45128e+07	2.96551e+06	1.31991e+07	1.02783e+07	1.28873e+07	6.19488e+06	7.56317e+06	2.56002e+07	1.6744e+07	1.07289e+07	3.62938e+07	1.37771e+07	1.09495e+07	5.00638e+07	3.36715e+06	3.71777e+07	1.05521e+07	1.17673e+07	3.0497e+07
Com_14336_neg	5-Hydroxydiclofenac	C14 H11 Cl2 N O3	311.014	6.349	310.007	Invalid mass	No results	No results	Benzenoids	Benzene and substituted derivatives	Halobenzenes	Dichlorobenzenes	1.32187e+06	988671	393874	285338	207214	1.14427e+06	401726	349746	545883	227154	3.79292e+07	453599	485371	498892	396966	1.20876e+06	263939	483328	681443	177848	864150	394934	354174	449348	1.58384e+06	422625	2.0136e+06	343293	788828	558245	302844	476143	329687	476212	221415	494238	761425
Com_14336_pos	1-O-(3,4,5-Trimethoxybenzoyl)-beta-L-galactopyranose	C16 H22 O10	396.105	2.647	397.112	Invalid mass	No results	No results					2.52451e+06	1.78094e+06	1.42618e+06	2.13589e+06	1.11698e+06	1.55055e+06	1.52733e+06	1.71133e+06	3.77327e+06	1.18207e+06	1.31748e+06	2.60685e+06	1.83873e+06	1.66016e+06	1.66548e+06	1.31423e+07	2.07724e+06	1.1578e+06	1.69069e+06	1.16653e+06	1.62738e+06	1.54936e+06	1.29755e+06	1.7557e+06	1.53541e+06	1.75074e+06	1.6153e+06	1.74915e+06	2.89727e+06	1.98132e+06	1.77413e+06	3.02945e+06	1.35757e+06	2.79274e+06	8.88742e+07	1.84973e+06	2.66638e+06
Com_14337_pos	NNK	C14 H26 N6 O6	356.183	6.325	357.19	Invalid mass	No results	No results	Organic oxygen compounds	Organooxygen compounds	Carbonyl compounds	Aryl alkyl ketones	390702	267967	185661	115096	102609	2.78811e+07	186233	127044	2.22295e+06	137338	146054	169808	211526	838025	294711	197912	82316.5	230874	135559	119039	726347	167908	398458	215826	147825	273530	262463	116480	152457	104445	233618	408368	206567	119256	38613.7	208586	96416.3
Com_1433_pos	Menadione	C11 H8 O2	172.053	5.789	173.061	Invalid mass	No results	No results	Benzenoids	Naphthalenes	Naphthoquinones	Naphthoquinones	1.40978e+08	5.69867e+07	5.77814e+06	1.35278e+06	1.88076e+06	3.39556e+07	2.29502e+07	1.39967e+07	3.051e+07	1.41921e+06	2.24312e+06	1.45933e+06	7.71915e+06	7.01378e+06	1.18424e+06	4.41787e+06	4.31398e+06	2.73534e+06	1.33291e+07	3.61745e+06	1.76648e+06	2.64338e+06	789843	1.22694e+08	1.2078e+07	8.21018e+06	9.96657e+06	1.89254e+06	1.27575e+07	4.4778e+06	3.02268e+06	1.12304e+07	4.07669e+06	7.65761e+06	2.49139e+06	3.62602e+07	4.84509e+06
Com_14340_pos	LNK	C16 H31 N5 O5	373.231	6.37	374.238	Full match	No results	No results					2.8698e+06	1.98698e+07	4.20677e+06	387821	284494	1.14175e+06	1.27566e+06	393312	1.81517e+06	206413	280638	1.91772e+06	1.6889e+06	4.54989e+07	2.47307e+06	722291	238817	409062	1.88859e+07	193669	975649	309971	341496	1.81732e+06	434595	506265	1.78392e+06	1.34687e+06	410225	1.70112e+06	1.47283e+06	1.18355e+06	793511	1.16325e+06	248191	257157	629301
Com_14367_pos	5-Chloro-2-[(3S)-1-(4-fluorobenzyl)-3-pyrrolidinyl]-1,3-benzoxazole	C18 H16 Cl F N2 O	330.089	5.22	331.097	Invalid mass	No results	No results	Organoheterocyclic compounds	Benzoxazoles	Not available	Benzoxazoles	8.45124e+06	4.83753e+06	2.91247e+06	6.97076e+06	817057	6.01643e+06	4.90152e+06	5.64455e+06	1.45108e+07	2.87176e+06	1.62202e+06	2.20765e+07	5.94345e+06	2.09348e+06	1.14162e+07	1.71527e+06	4.88559e+06	2.23016e+06	9.75978e+06	1.93956e+06	5.34022e+06	4.16888e+06	1.2842e+06	2.81458e+06	1.11992e+06	4.95939e+06	4.94502e+06	5.19789e+06	4.70561e+06	5.42351e+06	6.10181e+06	4.63161e+07	7.56958e+06	8.49896e+06	1.54261e+06	6.94461e+06	1.53219e+07
Com_1438_pos	8,8-dimethyl-2H,8H-pyrano[3,2-g]chromen-2-one	C14 H12 O3	228.079	5.825	229.087	Full match	No results	No results					1.22473e+08	975313	746227	3.02064e+06	437100	3.59071e+06	2.63879e+06	3.82978e+06	4.54386e+06	231272	1.66584e+06	1.97787e+06	1.1683e+06	1.12843e+06	1.08441e+06	7.0424e+06	1.21983e+06	949840	1.53982e+06	401711	947926	587485	1.05171e+06	1.27415e+06	4.97387e+06	1.4752e+06	926015	4.48778e+06	2.63777e+06	1.49703e+06	1.79027e+07	1.416e+06	507344	4.59687e+06	1.0814e+06	1.75347e+06	4.31549e+06
Com_14392_pos	ERH	C17 H28 N8 O6	440.219	6.008	441.226	Invalid mass	No results	No results					5.60375e+06	1.84527e+07	9.1454e+06	4.04104e+06	664725	1.07104e+07	1.08961e+07	1.67462e+07	2.33594e+07	504401	4.8561e+06	6.62508e+06	2.99214e+07	7.90094e+06	1.26638e+07	1.00843e+07	2.25198e+06	4.09306e+06	6.70523e+06	480085	3.6635e+07	7.21803e+06	3.40793e+06	2.22392e+07	2.23517e+07	1.39424e+07	2.56815e+07	9.43823e+06	3.12389e+07	8.51439e+06	4.38377e+06	2.14418e+07	8.92122e+06	4.07634e+07	2.08327e+06	1.65353e+07	1.27892e+07
Com_143_pos	2-(2-hydroxyphenyl)-3,4-dihydroquinazolin-4-one	C14 H10 N2 O2	238.071	5.121	239.078	Invalid mass	No results	No results					398.183	308.101	258.826	194.216	194.316	238.764	149.575	145.197	458.17	1193.82	191.838	815.831	1599	210.142	440.889	185.789	143.896	94.4337	519.389	138.971	548.795	173.186	126.443	186.125	534.96	375.367	314.518	147.876	230.703	189.77	373.169	269.879	297.279	691.46	233.975	479.673	213.886
Com_14458_pos	DL-Metanephrine	C10 H15 N O3	197.106	3.949	198.113	Full match	No results	Full match	Benzenoids	Phenols	Methoxyphenols	Methoxyphenols	3.98102e+06	3.71648e+06	3.10547e+06	2.98413e+06	2.65227e+06	3.36946e+06	3.24675e+06	4.06732e+06	4.78537e+06	3.06883e+06	3.07482e+06	3.69163e+06	3.4755e+06	3.4606e+06	3.54074e+06	3.40929e+06	2.97578e+06	2.56668e+06	3.51128e+06	2.94805e+06	3.29856e+06	3.06293e+06	2.57351e+06	4.07364e+06	2.77479e+06	3.07125e+06	2.98692e+06	3.13024e+06	4.12365e+06	3.54159e+06	5.93899e+06	5.10338e+06	2.9145e+06	9.18237e+06	2.52405e+06	3.04373e+06	5.97516e+07
Com_14474_neg	N1-[3-(1H-imidazol-1-yl)propyl]-2-[(4-nitrobenzoyl)amino]benzamide	C20 H19 N5 O4	393.148	5.355	392.141	Invalid mass	No results	No results					1.02784e+07	6.99582e+06	1.295e+07	2.70327e+07	7.77963e+06	1.87978e+07	1.33073e+07	1.98069e+07	1.29105e+07	6.39897e+06	1.46963e+07	2.29106e+07	2.29353e+07	2.86096e+07	3.00258e+07	5.69965e+07	8.23164e+06	1.46412e+07	1.68996e+07	2.99575e+06	3.77428e+07	4.1233e+07	1.86312e+07	7.9245e+06	2.22317e+07	2.63815e+07	1.75017e+07	1.93412e+07	2.59427e+07	3.34043e+07	1.92572e+07	4.07132e+07	1.08327e+07	2.82334e+07	1.34375e+07	3.12984e+07	1.61699e+07
Com_14474_pos	2-Aminobenzenesulfonic acid	C6 H7 N O3 S	173.015	4.89	174.023	No results	No results	Full match	Benzenoids	Benzene and substituted derivatives	Benzenesulfonic acids and derivatives	Benzenesulfonic acids and derivatives	3.02443e+06	6.77555e+07	2.86522e+06	3.18396e+06	2.62103e+06	7.99207e+06	6.18119e+06	2.83867e+06	1.04208e+07	1.89482e+06	3.56593e+06	5.42261e+06	5.04733e+06	1.19857e+07	3.63682e+06	5.12256e+07	1.69359e+06	1.33866e+06	2.29434e+06	636260	7.86726e+07	5.60246e+06	844988	1.52818e+07	1.33315e+06	3.24132e+06	6.07944e+06	1.89346e+06	7.27967e+06	3.15662e+06	2.20457e+06	5.59403e+06	2.8008e+06	4.78732e+06	1.73444e+06	2.39221e+06	5.2342e+06
Com_14476_pos	α-Linolenoyl ethanolamide	C20 H35 N O2	321.268	6.316	322.275	Full match	No results	No results	Organic nitrogen compounds	Organonitrogen compounds	Amines	N-acylethanolamines	7.9534e+06	7.17881e+06	1.05477e+06	564684	356904	2.00472e+06	5.35926e+06	1.71873e+06	3.21377e+06	396679	358797	1.37574e+07	1.32612e+07	864389	1.60414e+06	842925	309682	394705	452064	1.60508e+06	1.24129e+07	4.97318e+06	542263	2.62965e+07	585110	5.12729e+06	6.43817e+06	613609	8.00716e+06	5.25958e+06	3.54901e+06	5.82097e+06	668836	1.75197e+06	975697	3.19257e+06	1.02096e+06
Com_1450_pos	5-(hydroxymethyl)-4-methoxy-2,5-dihydrofuran-2-one	C6 H8 O4	144.041	1.266	145.048	Invalid mass	No results	No results					2.14711e+06	1.02778e+07	1.0768e+07	7.6426e+06	4.43495e+06	1.9308e+06	6.01748e+06	4.01786e+07	3.75117e+06	4.30386e+06	1.60504e+06	1.37888e+07	3.68307e+06	4.73859e+06	3.85867e+06	5.51667e+06	5.56333e+06	1.02953e+07	1.34405e+07	5.40019e+06	7.90915e+06	1.78975e+06	1.92356e+06	5.35307e+06	4.39335e+07	2.22324e+06	3.78048e+06	1.1248e+07	6.48987e+06	2.03189e+06	7.49754e+06	1.33822e+07	4.8369e+06	2.41271e+07	3.64516e+06	8.44842e+06	1.24479e+07
Com_14534_neg	D-(+)-Malic acid	C4 H6 O5	134.021	5.458	133.014	Full match	No results	Full match	Organic acids and derivatives	Hydroxy acids and derivatives	Beta hydroxy acids and derivatives	Beta hydroxy acids and derivatives	8.73807e+06	1.89197e+07	3.21523e+06	4.30399e+06	7.89972e+06	9.75723e+06	5.67693e+06	5.41253e+06	7.72729e+06	7.82143e+06	7.07713e+06	1.04555e+07	1.32366e+07	3.9413e+06	4.28615e+06	3.61796e+06	2.24084e+06	1.84711e+07	9.23635e+06	1.42667e+06	1.00509e+07	8.3555e+06	5.7568e+06	6.37133e+06	6.8401e+06	6.29968e+06	6.1713e+06	4.13567e+06	3.97534e+07	3.4637e+06	1.04911e+07	7.3476e+06	7.39672e+06	1.19153e+07	6.30025e+06	9.30843e+06	1.00544e+07
Com_14567_pos	Hydroquinone	C6 H6 O2	110.037	5.815	111.045	No results	No results	Full match	Benzenoids	Phenols	Benzenediols	Hydroquinones	2.17839e+07	3.67992e+07	1.89454e+07	5.3679e+07	1.89542e+07	2.32744e+07	2.71427e+07	2.97051e+07	3.21448e+07	1.67449e+07	1.94881e+07	1.80962e+07	2.65145e+07	2.0561e+07	2.68379e+07	2.68972e+07	2.25922e+07	2.47074e+07	2.22048e+07	1.75644e+07	4.10111e+07	2.62418e+07	2.02983e+07	3.61131e+07	2.33147e+07	3.54752e+07	2.68539e+07	2.08542e+07	3.41658e+07	3.3935e+07	2.47001e+07	3.29624e+07	2.01238e+07	2.47886e+07	3.74503e+07	3.09206e+07	2.8149e+07
Com_14574_pos	4-Hydroxyhippuric acid	C9 H9 N O4	195.054	1.394	196.061	No results	Full match	No results	Benzenoids	Benzene and substituted derivatives	Benzoic acids and derivatives	Hippuric acids	7.03135e+06	7.84818e+06	1.37621e+07	1.01647e+07	2.09982e+07	5.16817e+07	2.67231e+07	8.24246e+06	1.51435e+07	8.57136e+06	7.39601e+06	2.06585e+07	9.88592e+06	2.7754e+07	6.20406e+06	8.20639e+06	7.87726e+06	9.05252e+06	9.63137e+06	5.70599e+06	1.01103e+07	6.75253e+06	2.96417e+07	7.38405e+06	5.1385e+06	9.28892e+06	1.36228e+07	9.27384e+06	1.08407e+07	1.21406e+07	9.24054e+06	1.32579e+07	6.56416e+06	8.60785e+06	4.68864e+06	9.92087e+06	2.15827e+07
Com_14606_neg	3-(methylsulfanyl)-5H-[1,2,4]triazino[5,6-b]indole	C10 H8 N4 S	216.047	3.93	215.039	Full match	No results	No results					2.33189e+07	1.80359e+06	703137	1.40534e+06	642384	1.04071e+06	935991	936386	2.51721e+06	671130	761332	1.50647e+06	900717	1.17825e+06	978484	1.19236e+06	1.09409e+06	831224	1.00455e+06	560091	860743	1.13527e+06	633424	1.07221e+06	1.07677e+06	1.04209e+06	782704	1.01091e+06	1.97887e+06	1.5501e+06	1.35749e+06	1.62303e+06	704415	2.49065e+06	866073	1.31893e+06	1.48167e+06
Com_14623_pos	Alternariol	C14 H10 O5	258.054	5.927	259.061	Invalid mass	No results	No results	Phenylpropanoids and polyketides	Coumarins and derivatives	Not available	Coumarins and derivatives	2.30711e+06	2.33752e+06	711275	1.22693e+06	525404	8.99373e+07	5.17088e+06	1.27495e+06	2.38944e+06	454694	782209	4.52352e+06	1.21926e+06	1.50369e+06	2.3013e+06	3.52969e+06	618491	791331	1.19296e+06	282934	1.21724e+06	760256	828845	2.2124e+07	1.7139e+06	3.72153e+06	798383	763165	8.59356e+06	1.27082e+06	642618	1.10962e+06	712309	1.89147e+06	1.98156e+06	3.03028e+06	2.54114e+06
Com_14626_pos	Heroin-d3	C21 H20 [2]H3 N O5	350.195	5.886	373.184	Invalid mass	No results	No results					4.3289e+06	2.89926e+06	1.14688e+06	1.90237e+06	891303	3.75507e+06	2.39364e+06	7.52286e+06	4.29137e+06	580438	1.41948e+06	5.94048e+06	2.22013e+06	2.34748e+06	2.93254e+06	6.05969e+06	895366	2.19847e+06	1.85904e+06	413881	2.08197e+06	1.10641e+06	3.03947e+07	2.54232e+06	2.8636e+06	2.57571e+06	1.23707e+06	4.19195e+06	2.84792e+06	1.73282e+06	928877	5.24753e+06	1.17418e+06	2.62715e+06	1.40624e+06	2.4528e+06	3.09125e+06
Com_1462_neg	N-(4-bromo-1-methyl-1H-pyrazol-5-yl)-2,2-dimethylpropanamide	C9 H14 Br N3 O	518.058	5.264	258.022	Invalid mass	No results	No results					6.12613e+07	6.17619e+07	6.56471e+06	810036	503601	1.5093e+08	7.651e+07	2.86497e+07	5.66401e+07	2.13855e+06	4.07257e+06	1.84074e+06	6.18551e+06	1.62739e+07	3.97443e+06	2.35858e+06	8.01449e+06	6.86605e+06	2.47713e+07	5.21268e+06	5.52274e+06	1.48075e+07	504966	5.84361e+07	1.84854e+07	1.77346e+07	9.96543e+06	2.59058e+06	8.29657e+07	5.04588e+06	1.51514e+07	2.38461e+07	936695	4.19376e+06	2.82141e+06	2.98436e+07	2.79671e+06
Com_14640_pos	N-Desmethylvenlafaxine	C16 H25 N O2	263.19	6.389	264.197	Invalid mass	No results	No results	Benzenoids	Phenol ethers	Anisoles	Anisoles	533303	457355	294056	432869	300768	5.23706e+06	352710	432461	1.77161e+06	888449	615125	701672	346471	638644	484141	457724	253884	452947	347050	208986	2.31227e+06	328857	369107	395807	479538	244355	491665	466508	447377	384884	373252	307447	496347	335855	174748	3.38639e+06	673274
Com_14652_neg	4,7-dimethylpyrazolo[5,1-c][1,2,4]triazine-3-carbonitrile	C8 H7 N5	173.069	2.739	172.061	Invalid mass	No results	No match					2.254e+07	1.04907e+07	2.9411e+07	2.71037e+07	8.54483e+06	7.06479e+06	2.41916e+07	2.4223e+07	5.98098e+07	5.99083e+06	4.54383e+06	4.23261e+07	1.55151e+07	1.42465e+07	1.54724e+07	1.31523e+07	1.54625e+07	1.0106e+07	2.29614e+07	5.9203e+06	1.82646e+07	2.58455e+07	5.67851e+06	1.42714e+07	1.85621e+07	2.43599e+07	1.3615e+07	2.20078e+07	2.5206e+07	2.32734e+07	1.96843e+07	4.10533e+07	9.87767e+06	5.11184e+07	1.07645e+07	2.75271e+07	3.8916e+07
Com_14664_pos	Vardenafil N-oxide	C23 H32 N6 O5 S	504.212	5.8	505.219	Invalid mass	No results	No results	Benzenoids	Benzene and substituted derivatives	Benzenesulfonamides	Benzenesulfonamides	5.98338e+06	5.35115e+06	1.23e+06	5.75487e+06	2.3702e+07	4.33393e+06	5.63741e+06	1.9077e+06	7.00248e+06	9.55235e+07	1.60515e+06	6.09573e+06	2.73725e+07	2.99506e+06	2.52048e+06	5.68553e+06	1.27183e+06	1.44607e+06	1.63281e+06	579102	6.03736e+07	1.21286e+06	1.68406e+06	4.64453e+06	3.60745e+06	3.8387e+06	1.68562e+06	1.28386e+06	5.06967e+06	2.95524e+06	3.14099e+07	4.8268e+06	1.21843e+06	5.93246e+07	3.67397e+06	4.96397e+06	2.49397e+07
Com_14682_pos	indoline-2-carboxylic acid	C9 H9 N O2	163.064	4.835	164.071	Full match	No results	Full match					5.7864e+06	9.88399e+06	4.8796e+06	4.85619e+06	5.52751e+06	5.16088e+06	4.93156e+06	5.46829e+06	2.37662e+07	7.71011e+06	4.95245e+06	8.56003e+06	1.81576e+07	3.94886e+06	5.00737e+06	6.2183e+06	5.9568e+06	3.73717e+06	6.21044e+06	4.19034e+06	2.11493e+07	4.29663e+06	4.30191e+06	7.27342e+06	7.13783e+06	5.56327e+06	4.26995e+06	1.61976e+07	4.67804e+07	7.4096e+06	4.09853e+07	8.78201e+06	4.05296e+06	1.79905e+07	4.2163e+06	6.26175e+06	1.55455e+07
Com_14683_pos	L-(-)-alpha-Amino-epsilon-Caprolactam	C6 H12 N2 O	128.096	4.393	112.076	No results	No results	Full match	Organoheterocyclic compounds	Azepines	Not available	Azepines	2.1109e+07	1.75977e+07	1.55764e+07	1.60097e+07	1.53964e+07	1.62931e+07	1.72169e+07	1.93969e+07	2.59389e+07	1.54296e+07	1.69299e+07	1.86164e+07	1.66432e+07	1.56021e+07	1.78594e+07	1.4914e+07	1.62437e+07	1.45755e+07	1.80051e+07	1.48615e+07	1.66463e+07	1.83961e+07	1.41528e+07	1.92086e+07	1.61983e+07	1.59737e+07	1.71076e+07	1.62635e+07	1.9233e+07	9.63305e+07	1.64998e+07	2.55131e+07	1.64606e+07	2.25665e+07	1.38865e+07	1.82063e+07	1.93237e+07
Com_14702_pos	alpha-Benzylsuccinic acid	C11 H12 O4	208.075	5.959	209.082	No results	No results	Full match	Phenylpropanoids and polyketides	Phenylpropanoic acids	Not available	Phenylpropanoic acids	8.05884e+06	7.84509e+06	7.81704e+06	6.17646e+06	4.99442e+06	9.57366e+06	9.75474e+06	7.09597e+06	1.41713e+07	5.09908e+06	7.2811e+06	3.27375e+06	9.69714e+06	1.02112e+07	2.70358e+07	1.01072e+08	1.11653e+07	5.29929e+06	7.59244e+06	3.97246e+06	7.88042e+06	6.87328e+06	1.33162e+07	8.16554e+06	9.2834e+06	3.76227e+06	9.28767e+06	5.38761e+06	5.90209e+06	5.35982e+06	6.34117e+06	9.96184e+06	1.28556e+07	1.16881e+07	5.30173e+06	6.67263e+06	6.91537e+06
Com_14705_neg	AICA ribonucleotide	C9 H15 N4 O8 P	338.063	5.55	337.056	Full match	No results	Full match	Nucleosides, nucleotides, and analogues	Imidazole ribonucleosides and ribonucleotides	1-ribosyl-imidazolecarboxamides	1-ribosyl-imidazolecarboxamides	7.32008e+06	9.21675e+06	1.71046e+06	1.90774e+06	4.92899e+06	4.97993e+06	2.1322e+06	5.04244e+06	4.87063e+06	4.90514e+06	3.71558e+06	5.56217e+06	7.59283e+06	1.2925e+06	6.96221e+06	2.32279e+06	1.15497e+06	736548	5.17075e+06	645839	6.11794e+06	5.66254e+06	1.29226e+06	3.11897e+06	2.77738e+06	2.63394e+06	3.6345e+06	2.15595e+06	1.88876e+06	8.19307e+07	5.1513e+06	2.64755e+06	4.35955e+06	4.69548e+06	3.30656e+06	6.15618e+06	4.33431e+06
Com_14728_pos	N-[3-(1-methyl-1H-pyrazol-3-yl)phenyl]-N'-phenylurea	C17 H16 N4 O	309.157	6.097	310.165	Invalid mass	No results	No results					2.32096e+07	1.04163e+07	4.67911e+06	3.41031e+06	3.64673e+06	1.12716e+07	1.13556e+07	3.96284e+06	2.25891e+07	3.29394e+06	2.68755e+06	1.13872e+07	1.52571e+07	1.06745e+07	3.5078e+07	2.71144e+07	2.21266e+07	560283	1.60657e+07	1.32921e+06	1.09924e+07	2.01206e+07	7.41998e+06	8.40216e+06	3.38409e+06	5.87379e+06	8.64274e+06	1.4172e+07	1.08304e+07	7.46164e+06	5.11253e+06	3.04638e+07	9.91596e+06	1.69141e+07	5.86176e+06	1.51585e+07	8.28749e+06
Com_14733_neg	3,4-dichloro-N-[4-(2-methoxyethoxy)phenyl]benzamide	C16 H15 Cl2 N O3	339.045	6.14	338.037	Full match	No results	No results					1.41688e+06	1.88108e+06	792427	696986	457042	1.3676e+06	1.05599e+06	954945	1.78525e+06	564245	538081	1.09915e+06	1.49301e+06	1.2403e+06	1.11862e+06	1.49758e+06	647909	591394	1.10238e+06	335215	1.44165e+06	813454	797690	1.22734e+06	1.04025e+06	1.24909e+06	957850	698176	1.4005e+06	827297	844985	1.55645e+06	1.00658e+06	1.40983e+06	1.87092e+06	2.65245e+06	1.30343e+06
Com_14752_pos	N-(4-chlorophenyl)-N'-(2-phenoxyphenyl)urea	C19 H15 Cl N2 O2	338.084	2.861	339.092	Invalid mass	No results	No results					2.34775e+06	1.7794e+06	1.51644e+06	1.92112e+06	1.21133e+06	1.63507e+06	1.61742e+06	1.64516e+06	8.82114e+06	1.27673e+06	1.46008e+06	2.36687e+06	1.93072e+06	1.67877e+06	1.83722e+06	1.4426e+06	2.29451e+06	1.2457e+06	1.87242e+06	1.27353e+06	1.60786e+06	1.60656e+06	1.42983e+06	1.87556e+06	1.70601e+06	1.89145e+06	1.68344e+06	1.18882e+07	3.34789e+06	1.98842e+06	1.93493e+06	2.76983e+06	1.42978e+06	3.20478e+06	1.40669e+06	1.88802e+06	9.98999e+07
Com_14771_neg	Phenylglyoxylic acid	C8 H6 O3	150.032	4.944	149.024	Full match	No results	Full match	Benzenoids	Benzene and substituted derivatives	Benzoyl derivatives	Benzoyl derivatives	1.54607e+07	1.11523e+07	1.38623e+07	6.72716e+06	9.00023e+06	9.24104e+06	1.05229e+07	1.21231e+07	1.13197e+07	7.54776e+06	8.37378e+06	9.48566e+06	1.57651e+07	1.14627e+07	7.54318e+06	7.66107e+06	5.82295e+06	6.79607e+06	7.50421e+06	5.1447e+06	1.27925e+07	8.94071e+06	7.12052e+06	7.57278e+06	7.6936e+06	1.01232e+07	8.18476e+06	1.28754e+07	1.58874e+07	1.06585e+07	7.32063e+06	1.14778e+07	6.95452e+06	1.55187e+07	5.24773e+06	1.02775e+07	1.21198e+07
Com_147_pos	Metronidazole-OH	C6 H9 N3 O4	187.06	4.607	188.067	Full match	No results	No results	Organoheterocyclic compounds	Azoles	Imidazoles	Nitroimidazoles	50.8136	71.9522	37.8705	48.4897	188.165	42.6289	38.4579	41.4262	73.2797	34.4707	37.591	55.204	40.353	146.769	35.5787	189.265	273.544	29.9777	375.903	33.6242	145.368	101.296	33.7094	43.0333	36.2956	36.1016	94.4614	34.3228	86.6149	720.065	1084.17	425.563	172.913	67.461	24.6137	46.7692	58.7045
Com_14819_pos	Xanthopterin	C6 H5 N5 O2	179.045	2.068	180.052	Full match	No results	No results	Organoheterocyclic compounds	Pteridines and derivatives	Pterins and derivatives	Pterins and derivatives	6.00574e+07	2.77997e+06	2.05232e+07	1.21045e+08	6.39425e+06	2.00121e+07	7.93524e+06	1.73727e+07	1.0363e+08	1.0031e+07	1.62694e+07	3.9503e+07	3.38157e+07	1.34201e+07	2.07814e+07	7.05113e+07	4.39169e+07	3.71686e+07	4.28464e+07	1.70507e+06	5.27536e+07	4.09871e+07	5.28096e+07	1.22286e+07	5.69738e+07	1.93559e+07	1.63492e+07	4.08061e+07	7.96421e+07	4.55315e+07	4.96073e+07	4.94794e+07	2.21786e+07	1.14219e+07	3.03212e+07	1.74746e+07	9.92238e+07
Com_14871_pos	Thromboxane B2	C20 H34 O6	392.219	5.836	393.227	Invalid mass	No results	No results	Lipids and lipid-like molecules	Fatty Acyls	Eicosanoids	Thromboxanes	1.19256e+07	1.10946e+07	1.67911e+07	8.59897e+06	7.56393e+07	9.60515e+06	1.23342e+07	3.06368e+07	1.68296e+07	9.63324e+06	1.89974e+07	1.09389e+07	4.14991e+07	1.36484e+07	2.57269e+07	1.17581e+07	1.13778e+07	1.73506e+07	6.823e+07	3.14224e+06	3.00389e+07	2.54853e+07	2.04398e+07	1.39871e+07	1.84985e+07	6.92125e+06	2.02312e+07	7.99185e+07	8.4376e+06	1.38247e+07	1.7163e+07	3.39555e+07	1.89356e+07	2.44516e+07	4.74855e+06	7.54167e+06	9.18826e+06
Com_1487_neg	4-Hydroxy-3- methoxyphenylglycol sulfate	C9 H12 O7 S	264.031	1.42	263.024	Full match	No results	Full match	Organic acids and derivatives	Organic sulfuric acids and derivatives	Arylsulfates	Phenylsulfates	4.891e+08	4.76079e+08	2.65626e+08	2.11843e+08	1.08415e+08	4.06586e+08	2.88938e+08	6.95795e+07	7.3699e+08	6.28718e+07	6.45143e+06	1.99689e+08	3.60836e+08	2.86086e+08	5.51908e+08	9.31815e+08	8.07139e+07	5.90366e+07	1.1847e+08	6.76446e+07	5.0786e+08	2.95223e+08	1.97126e+08	2.93281e+08	7.88385e+07	2.28654e+08	6.55461e+08	1.02103e+08	1.91645e+08	1.43461e+08	8.21122e+07	3.58503e+08	2.25786e+08	1.71354e+08	6.33416e+07	1.54929e+08	2.07258e+08
Com_14908_neg	13,14-dihydro Prostaglandin F1α	C20 H38 O5	394.249	5.944	393.242	Invalid mass	No results	No results	Lipids and lipid-like molecules	Fatty Acyls	Eicosanoids	Prostaglandins and related compounds	3.92971e+06	2.85573e+07	1.67688e+06	2.44144e+06	328231	2.72495e+06	9.06373e+06	1.44528e+06	3.99549e+06	4.79893e+06	560996	9.17019e+06	8.74158e+06	1.48426e+06	1.14858e+07	1.22884e+06	919184	425166	971233	224671	1.25261e+07	1.3826e+07	1.09689e+06	2.15868e+07	6.77025e+06	2.76221e+06	6.44344e+06	949564	1.1847e+06	1.1317e+06	2.23674e+06	1.31175e+07	2.81025e+06	4.38334e+06	2.67571e+06	4.26838e+06	8.39544e+06
Com_14911_pos	T-2 Toxin	C24 H34 O9	488.208	6.217	489.215	Invalid mass	No results	No results	Lipids and lipid-like molecules	Prenol lipids	Sesquiterpenoids	Trichothecenes	632280	165619	202982	72488.3	41233.1	178106	122460	224649	441578	53158.1	108978	159450	150045	121961	149939	857425	124671	64834	100516	25219.7	159827	77049.3	133642	164074	104481	597359	184170	85678	311286	87083.7	109643	204463	77667.1	190255	116935	7.9191e+06	166917
Com_14922_pos	N-Acetyl-1-aspartylglutamic acid	C11 H16 N2 O8	304.092	1.741	305.099	Full match	Full match	Full match	Organic acids and derivatives	Carboxylic acids and derivatives	Amino acids, peptides, and analogues	Dipeptides	4.22298e+07	7.35339e+06	5.79429e+06	1.74167e+07	1.3066e+06	8.81774e+06	6.71454e+06	1.33582e+07	2.94658e+07	3.11103e+06	1.91412e+06	1.812e+07	8.99157e+06	7.80397e+06	1.26189e+06	9.57627e+06	4.65462e+06	2.5218e+06	1.04734e+07	3.64009e+06	8.46563e+06	1.77909e+07	1.35403e+07	8.14661e+06	5.65049e+06	9.16904e+06	1.10208e+07	1.91389e+07	1.7327e+07	8.16396e+06	1.60665e+07	2.11467e+07	7.56806e+06	3.03142e+07	7.06012e+06	1.29452e+07	2.47473e+07
Com_14932_pos	Sulfisoxazole	C11 H13 N3 O3 S	289.053	5.325	290.06	Invalid mass	No results	No results	Benzenoids	Benzene and substituted derivatives	Benzenesulfonamides	Aminobenzenesulfonamides	3.09565e+06	1.42423e+06	667356	1.73709e+06	1.31466e+06	1.94801e+06	2.56203e+06	898563	3.76107e+06	1.41366e+06	1.54878e+06	3.29495e+06	3.46742e+06	922347	2.14098e+06	1.37667e+06	2.21513e+06	463364	1.98138e+06	2.04864e+06	2.2647e+06	1.84253e+06	784099	1.7624e+06	1.52319e+06	1.35885e+06	1.7938e+06	1.68241e+06	1.30152e+06	1.37995e+06	2.88627e+06	2.34365e+06	1.69443e+06	3.24656e+06	1.63442e+06	1.88317e+06	2.75383e+06
Com_14942_pos	Thiamine	C12 H16 N4 O S	132.053	1.271	265.113	Invalid mass	Invalid mass	No match	Organoheterocyclic compounds	Diazines	Pyrimidines and pyrimidine derivatives	Thiamines	491610	141027	83087.7	77910	160966	154488	356417	86712.6	143134	51194.9	723132	104017	139956	240754	210927	106923	1.96946e+06	42340	87913.6	45268.7	113475	96331.9	160279	111157	75661	95362.5	184704	61973.3	271050	191650	74331.4	148539	98602.4	556769	72822.4	975882	219290
Com_14971_neg	Sedoheptulose 1,7-bisphosphate	C7 H16 O13 P2	370.007	6.414	368.999	No results	No results	Full match					2.80887e+07	3.85033e+07	3.3436e+07	3.53041e+07	4.9374e+07	3.1193e+07	3.35154e+07	3.67263e+07	3.37403e+07	3.51101e+07	2.75701e+06	3.54856e+07	3.33989e+07	3.21259e+07	3.16147e+07	3.43033e+07	3.35184e+07	3.9556e+07	3.40794e+07	3.31094e+07	3.30829e+07	2.41127e+07	3.43277e+07	5.90066e+06	2.78932e+06	3.81372e+07	2.02101e+07	3.83577e+07	3.49817e+07	3.6711e+07	3.64434e+07	3.23845e+07	7.74045e+07	3.54767e+07	3.9353e+07	3.85146e+07	3.42914e+07
Com_14978_neg	methadone-d9	C21 H18 [2]H9 N O	317.957	1.158	316.95	Invalid mass	No results	No results					6.37893e+07	2.85068e+08	1.13547e+08	6.57257e+06	1.4293e+08	8.29955e+07	2.68878e+07	2.38092e+07	3.94918e+06	2.28801e+08	5.18917e+08	4.83175e+06	1.01371e+08	2.63093e+08	1.27004e+08	2.4717e+08	3.42831e+07	2.30795e+08	1.78957e+07	3.69709e+08	3.87224e+08	1.86702e+08	7.36646e+07	2.34034e+08	1.78642e+07	5.12347e+06	1.77832e+08	3.58317e+07	3.56884e+06	3.81208e+06	4.31369e+06	6.10105e+06	1.97951e+08	6.47246e+06	6.03309e+07	3.63997e+07	4.54654e+06
Com_149_pos	Nitrosoheptamethyleneimine	C7 H14 N2 O	125.085	5.728	126.092	Invalid mass	No results	No results					8.39519e+08	6.71942e+06	3.04087e+06	1.47759e+06	1.79214e+06	3.528e+06	3.60689e+06	4.54457e+06	3.02934e+06	3.17424e+06	4.22519e+06	3.7051e+07	1.1671e+06	3.47555e+06	1.03951e+07	1.96311e+06	1.74909e+06	1.59935e+06	2.88336e+06	2.68406e+06	4.26824e+06	2.44054e+06	2.11333e+06	1.47485e+07	1.48361e+06	1.18213e+06	3.37301e+06	1.79386e+06	2.267e+06	4.54221e+06	3.43827e+06	4.26262e+06	2.82518e+06	5.15997e+06	1.2035e+06	1.18592e+06	3.7253e+06
Com_14_pos	N-Phenylacetylglutamine	C13 H16 N2 O4	264.112	5.384	265.119	Full match	Full match	Full match	Organic acids and derivatives	Carboxylic acids and derivatives	Amino acids, peptides, and analogues	N-acyl-alpha amino acids	2.69246e+10	8.91124e+09	4.73412e+09	1.49328e+10	1.61766e+10	1.59759e+10	2.6347e+10	5.42646e+09	4.30885e+10	1.7268e+10	1.39719e+10	2.90362e+10	3.52719e+10	5.92576e+09	2.44897e+10	1.32993e+10	1.71203e+10	1.42656e+09	1.5799e+10	3.57127e+09	2.57837e+10	2.70927e+10	6.48316e+09	2.25046e+10	1.08385e+10	1.09464e+10	2.12231e+10	8.31647e+09	5.78696e+09	4.3359e+09	3.15918e+10	1.75822e+10	2.24197e+10	3.0235e+10	3.43375e+09	2.19765e+10	2.52745e+10
Com_15033_neg	D-Mannose 6-phosphate	C6 H13 O9 P	260.027	5.917	259.02	Invalid mass	No results	No results	Organic oxygen compounds	Organooxygen compounds	Carbohydrates and carbohydrate conjugates	Hexose phosphates	5.1203e+06	4.99586e+06	2.25589e+06	3.36042e+06	3.34952e+06	3.99492e+06	2.85184e+06	4.25932e+06	3.23354e+06	3.21449e+06	1.8366e+06	4.08863e+06	3.01201e+06	3.53675e+06	1.02287e+08	4.29893e+06	4.01293e+06	5.34057e+06	5.37759e+06	2.90222e+06	3.00964e+06	3.13137e+06	2.6011e+06	4.85668e+06	4.09315e+06	2.98219e+06	4.28223e+06	4.50489e+06	3.62306e+06	4.14466e+06	4.48483e+06	3.5441e+06	3.23637e+06	3.16025e+06	7.67208e+06	1.3261e+07	3.39763e+06
Com_15056_neg	Isopentenyl pyrophosphate	C5 H12 O7 P2	246.006	2.88	244.999	Full match	No results	No results	Lipids and lipid-like molecules	Prenol lipids	Isoprenoid phosphates	Isoprenoid phosphates	966092	9.57915e+06	1.99749e+06	2.61747e+07	1.99663e+07	2.10259e+06	7.02178e+06	2.27473e+07	9.43693e+06	7.76216e+06	1.63806e+06	2.45893e+07	1.00703e+07	2.07289e+06	3.83864e+06	998196	1.03218e+07	1.3236e+07	6.86586e+06	360497	8.68861e+06	3.9173e+06	249877	8.38416e+06	2.00414e+07	1.3889e+07	5.53572e+06	4.10199e+07	5.35692e+07	9.04286e+06	3.94401e+06	2.69594e+07	2.7325e+06	2.95421e+06	2.33002e+07	8.27141e+06	3.29249e+07
Com_15059_pos	2-(2-acetyl-3,5-dihydroxyphenyl)acetic acid	C10 H10 O5	210.053	5.908	211.061	Full match	No results	Full match					7.83232e+06	1.18233e+07	3.50263e+06	4.19152e+06	6.23394e+06	5.09487e+06	8.92742e+06	4.71872e+06	2.2056e+07	3.27871e+06	9.27787e+06	4.89752e+06	2.32582e+07	1.16342e+07	2.35881e+07	4.93892e+06	4.18227e+06	1.50263e+06	1.97071e+06	2.16416e+06	1.17759e+07	4.89974e+06	2.30904e+07	2.77651e+06	8.38632e+06	3.98445e+06	7.56537e+06	8.7798e+06	4.19166e+06	5.92247e+06	5.44846e+06	4.03375e+06	8.93504e+06	2.50946e+07	6.85828e+06	7.45189e+06	2.70695e+06
Com_15066_neg	2-[(3S)-1-(Cyclohexylmethyl)-3-pyrrolidinyl]-5-fluoro-1H-benzimidazole	C18 H24 F N3	301.191	6.349	300.183	Invalid mass	No results	No results	Organoheterocyclic compounds	Benzimidazoles	Not available	Benzimidazoles	8.36836e+06	2.08552e+07	9.75648e+06	1.14681e+07	1.2248e+06	8.55839e+06	7.68013e+06	8.168e+06	1.03337e+07	1.8931e+06	2.34522e+06	6.97472e+06	2.09202e+07	1.01603e+07	4.16136e+06	1.8909e+07	2.8671e+06	1.12757e+06	4.6787e+06	1.49817e+06	4.86557e+07	1.06667e+07	6.50955e+06	1.22289e+07	1.715e+07	7.66593e+06	1.75244e+07	1.0643e+07	1.62662e+06	3.04703e+06	4.24546e+06	1.13002e+07	1.6937e+07	8.56585e+06	1.67059e+06	4.46584e+06	7.12896e+06
Com_1508_pos	2-[4-(methylsulfonimidoyl)phenoxy]-5-nitropyridine	C12 H11 N3 O4 S	293.048	5.464	294.055	Full match	No results	No results					537904	389324	119263	133279	134730	201396	370240	120787	274343	173226	319749	1.52043e+06	236388	108690	3.02213e+07	208368	169042	1.31892e+08	132701	382632	190120	223395	143675	298495	84527.6	98771.7	304210	58296.5	135931	83239.1	182276	313155	383061	254121	169911	160201	151069
Com_15101_neg	Prostaglandin F3α	C20 H32 O5	398.233	7.707	397.226	Invalid mass	No results	No results	Lipids and lipid-like molecules	Fatty Acyls	Eicosanoids	Prostaglandins and related compounds	1.06042e+07	5.61633e+06	4.02415e+06	1.32406e+06	416353	1.68815e+06	1.29561e+06	2.76106e+06	2.55663e+06	130994	769972	4.23041e+06	4.37126e+07	6.54379e+06	4.71179e+06	1.17106e+07	1.23714e+06	771471	3.09993e+06	873640	3.8937e+06	1.87236e+06	568685	5.61987e+06	4.32417e+06	1.41419e+06	1.47004e+07	1.55076e+06	1.40093e+07	1.04762e+06	2.29936e+06	4.54018e+06	982805	3.58097e+06	516091	5.51948e+06	1.99596e+06
Com_15111_pos	Genistin	C21 H20 O10	432.107	5.247	433.115	Full match	No results	No results	Phenylpropanoids and polyketides	Isoflavonoids	Isoflavonoid O-glycosides	Isoflavonoid O-glycosides	4.81217e+06	2.63661e+06	1.72956e+06	238783	472197	704129	748238	2.07156e+06	3.09548e+06	271836	542715	354264	999121	1.25724e+06	5.26348e+06	294085	2.37235e+07	1.04762e+06	1.72515e+06	1.11835e+06	352132	421351	594271	912607	7.52437e+06	204134	992398	2.15237e+06	6.89366e+06	234713	178054	941901	1.21501e+06	1.04755e+06	118371	179855	248146
Com_15142_pos	Sterigmatocystin	C18 H12 O6	324.061	1.632	325.068	Invalid mass	No results	No results	Phenylpropanoids and polyketides	Sterigmatocystins	Not available	Sterigmatocystins	2.21826e+06	2.2286e+06	1.36877e+06	261184	690801	1.65771e+06	1.37837e+06	248305	416754	614540	1.203e+06	364234	1.77037e+06	1.84549e+06	186218	1.4895e+06	249469	161111	362820	303768	1.74848e+06	1.39733e+06	1.57829e+06	1.55477e+06	206201	220180	1.66395e+06	269215	322462	267015	268383	400688	1.23319e+06	370294	173414	223988	344535
Com_15169_pos	2-(2,6-dimethoxyphenyl)-5,6-dimethoxy-4H-chromen-4-one	C19 H18 O6	324.101	6.129	325.109	Invalid mass	No results	No results					597276	792313	594931	95910.1	75713.2	818801	300235	149696	431607	107847	174953	308702	209133	272937	180905	3.86596e+06	224161	76181.2	416837	148614	240072	97422.3	186366	1.0306e+06	145540	160215	127853	148555	4.07208e+06	116480	136514	196782	122452	311715	148006	281996	209974
Com_1516_pos	α-Pinene-2-oxide	C10 H16 O	152.121	5.78	153.128	Full match	No results	No results	Lipids and lipid-like molecules	Prenol lipids	Monoterpenoids	Bicyclic monoterpenoids	2.99967e+07	9.54087e+07	5.87476e+07	6.61739e+06	9.52692e+06	4.7196e+07	3.4165e+07	1.77136e+07	1.53595e+07	1.72913e+07	1.87144e+07	1.61951e+07	3.79648e+07	2.15309e+07	2.18856e+07	8.46381e+07	7.01656e+07	1.63137e+07	3.46247e+07	9.05596e+06	5.14479e+07	2.08057e+07	1.88228e+07	4.85079e+07	4.36297e+07	3.45278e+07	1.76558e+07	2.45633e+07	2.7114e+07	4.62384e+07	1.60645e+07	4.78703e+07	4.07176e+06	1.08251e+07	7.80601e+08	5.95265e+07	7.83693e+06
Com_15220_neg	6-(2-furyl)-2-hydroxy-4-(2-thienyl)nicotinonitrile	C14 H8 N2 O2 S	536.069	5.223	267.027	Invalid mass	No results	No results					1.87233e+07	4.90225e+06	2.84058e+06	9.07586e+06	2.21663e+06	3.55423e+06	7.81111e+06	7.90487e+06	3.00443e+07	2.52281e+06	2.6406e+06	9.90937e+06	1.07013e+07	3.54443e+07	8.16904e+06	5.62951e+06	3.36116e+06	1.39523e+06	4.40705e+07	1.27914e+06	5.30668e+06	8.36037e+06	818788	8.53254e+06	3.05558e+06	5.29817e+06	4.67592e+06	2.05813e+06	2.20823e+07	2.32509e+06	6.28747e+06	6.93553e+06	4.35758e+06	9.74627e+06	2.77781e+06	8.54016e+06	8.7309e+06
Com_15290_pos	3-hydroxy-4-(3-hydroxyphenyl)-1,2-dihydroquinolin-2-one	C15 H11 N O3	253.075	5.574	254.082	Full match	No results	No results					1.47735e+06	6.18969e+06	611238	808216	373703	1.07592e+06	983920	3.99254e+06	1.47812e+06	355171	495015	1.91007e+06	862177	898704	1.87896e+06	1.74822e+06	366451	407826	1.03076e+06	434513	988309	1.24121e+06	944253	649524	656483	776349	720181	435565	1.0464e+06	757349	591666	3.45288e+06	665113	1.14298e+06	534235	903534	792415
Com_15324_pos	Esfenvalerate	C25 H22 Cl N O3	436.159	5.029	437.166	Invalid mass	No results	No results	Lipids and lipid-like molecules	Fatty Acyls	Fatty acid esters	Pyrethroids	908268	1.19421e+06	374983	1.39417e+06	258825	527071	464952	719500	1.8758e+06	296551	452409	1.32758e+06	595043	521769	672557	971263	724561	946691	869770	1.21445e+06	903775	506457	339674	1.41724e+06	502126	1.15156e+06	574444	675631	1.54378e+06	959071	826329	1.60743e+06	531965	2.09632e+06	606900	979417	1.25315e+06
Com_15341_pos	Indole-3-pyruvic acid	C11 H9 N O3	203.059	6.063	204.066	Full match	No results	No results	Organoheterocyclic compounds	Indoles and derivatives	Indolyl carboxylic acids and derivatives	Indolyl carboxylic acids and derivatives	1.37198e+06	1.9255e+06	600867	563913	677394	1.21492e+06	869395	798546	1.59329e+06	984217	787358	1.33119e+06	1.14352e+06	1.0143e+06	942190	1.20882e+06	605546	427579	740215	966339	2.18804e+06	574327	481719	1.01161e+06	755755	773976	836540	576446	1.04662e+06	1.17464e+06	1.1119e+06	910467	719030	5.74352e+06	1.10251e+06	1.4949e+06	3.10274e+06
Com_1535_pos	Tetrahydrocortisone	C21 H32 O5	346.216	5.958	347.223	Invalid mass	No match	No match	Lipids and lipid-like molecules	Steroids and steroid derivatives	Hydroxysteroids	21-hydroxysteroids	2.57446e+08	4.75318e+08	2.42156e+08	3.73043e+08	1.4972e+08	6.15535e+08	3.26847e+08	1.48625e+08	6.89355e+08	2.24052e+08	1.32128e+08	3.84446e+08	6.5562e+08	1.04674e+09	5.41424e+08	2.30845e+08	3.6327e+08	1.21145e+08	4.71987e+08	1.03611e+08	3.93438e+08	6.76501e+08	2.77288e+08	2.23339e+08	2.17052e+08	2.98241e+08	4.3276e+08	4.506e+08	2.50393e+08	3.55343e+08	3.67468e+08	7.57238e+08	4.67025e+08	5.64762e+08	1.02112e+08	1.48815e+08	2.32969e+07
Com_15361_pos	3-[3-(beta-D-Glucopyranosyloxy)-2-methoxyphenyl]propanoic acid	C16 H22 O9	380.11	5.788	381.118	Invalid mass	No results	No results					1.11568e+06	2.55905e+07	743480	782510	221634	1.36717e+06	1.69295e+06	796346	1.22803e+06	410801	412024	818212	1.01288e+06	438628	534169	575845	244075	165275	260997	165445	319911	431714	549852	939069	881694	517977	540802	589044	672930	396551	208369	537524	235736	655114	6.92612e+06	1.28666e+07	616851
Com_15368_pos	2-methyl-2,3,4,5-tetrahydro-1,5-benzoxazepin-4-one	C10 H11 N O2	159.069	4.846	160.076	Invalid mass	No results	No results					1.43905e+07	2.22629e+07	1.02493e+07	1.70748e+07	9.05705e+06	1.21567e+07	1.06724e+07	1.51023e+07	3.26508e+07	1.1544e+07	9.41555e+06	2.23073e+07	1.42858e+07	1.08716e+07	1.32895e+07	1.68895e+07	1.0586e+07	8.17678e+06	1.43606e+07	9.31262e+06	1.95643e+07	1.22789e+07	8.14286e+06	1.43848e+07	1.28517e+07	1.52113e+07	1.13801e+07	1.76548e+07	3.54604e+07	1.87066e+07	1.38001e+07	2.97739e+07	1.01462e+07	3.06969e+07	9.27553e+06	2.65353e+07	2.76537e+07
Com_15374_pos	S-(Methyl)Glutathione	C11 H19 N3 O6 S	321.101	3.967	322.108	No results	No results	Full match	Organic acids and derivatives	Carboxylic acids and derivatives	Amino acids, peptides, and analogues	Peptides	2.14133e+06	3.80075e+06	1.59505e+06	4.19627e+07	1.49706e+06	1.93179e+06	1.6825e+06	6.60327e+07	7.6133e+07	1.52349e+06	1.66011e+06	1.47429e+08	1.737e+06	1.71215e+06	1.85489e+06	2.74596e+06	2.44759e+07	1.24543e+07	3.30257e+07	1.49226e+06	1.01089e+07	2.01054e+06	1.54291e+06	2.45274e+06	2.27514e+07	2.46441e+07	5.60773e+06	1.14873e+07	1.49866e+08	4.44047e+07	4.87978e+07	1.83477e+08	1.59759e+06	5.38672e+07	5.88858e+06	2.17528e+07	6.11814e+07
Com_15383_pos	O-7460	C25 H48 F O5 P	500.299	6.516	501.306	Invalid mass	No results	No results	Lipids and lipid-like molecules	Fatty Acyls	Fatty acid esters	Fatty acid esters	2.48603e+06	1.27804e+06	752645	1.61686e+06	705999	714591	689073	504979	2.67787e+06	207236	592428	1.19503e+06	2.53948e+06	2.3597e+06	4.43447e+06	1.57922e+07	1.31697e+06	735087	1.29368e+06	240764	1.54319e+06	4.10066e+06	669719	1.2279e+06	1.89788e+06	770220	1.53942e+06	616405	3.44911e+06	930832	1.50848e+06	3.28165e+06	1.51528e+06	7.04548e+06	429556	1.05267e+06	613037
Com_15413_pos	PLK	C17 H32 N4 O4	356.244	1.348	357.251	Full match	No results	No results					6.74344e+07	9.11888e+07	2.82915e+07	1.54237e+07	7.23197e+06	4.88779e+07	2.7397e+07	9.5932e+06	3.90084e+07	9.55427e+06	2.26025e+07	3.42344e+07	4.08638e+07	5.67372e+07	5.88268e+07	2.85396e+07	8.55268e+06	3.73497e+06	1.07814e+07	6.1467e+06	4.95077e+07	4.36869e+07	3.53577e+07	3.43612e+07	7.97019e+06	1.78271e+07	4.51493e+07	1.27004e+07	3.01841e+07	9.67462e+06	1.2587e+07	4.11188e+07	2.82836e+07	2.59644e+07	6.61729e+06	1.05803e+07	2.99935e+07
Com_15428_neg	3-(3-nitrophenyl)-2-phenylacrylic acid	C15 H11 N O4	290.044	5.408	289.037	Invalid mass	No results	No results					9.61739e+06	4.14092e+06	2.43121e+06	4.49863e+06	8.26274e+06	1.01035e+07	1.52695e+07	1.94529e+06	9.16784e+06	7.75864e+06	6.87264e+06	1.08996e+07	1.35379e+07	1.69177e+06	4.35279e+06	2.91956e+06	3.82631e+06	798921	9.78015e+06	1.31838e+06	1.03383e+07	8.3058e+06	1.72593e+06	6.46121e+06	6.71745e+06	6.33643e+06	6.05181e+06	4.55086e+06	3.05866e+06	3.23979e+06	1.08976e+07	7.79299e+06	8.19233e+06	1.24276e+07	3.20296e+06	9.7145e+06	1.04936e+07
Com_1542_neg	Ergothioneine	C9 H15 N3 O2 S	229.088	5.589	228.08	No results	No results	Full match	Organic acids and derivatives	Carboxylic acids and derivatives	Amino acids, peptides, and analogues	Histidine and derivatives	1.91879e+07	137724	18603.5	16548.5	14729.3	39839.4	39510.4	70969.6	57892.3	16482.4	14744.3	30864.2	38179.6	22784.4	89634.9	31984.9	10541.9	12113.6	42751.4	5772.19	30596.6	56105.8	21004.4	28469.8	20136.8	25407.1	25271.9	17731.4	30234.9	17466.9	22554.6	27760.5	21054.2	35471.1	32243.3	51712.1	24026.6
Com_15440_neg	LPE 19:1	C24 H48 N O7 P	493.32	9.775	492.313	No results	Invalid mass	No results	Lipids and lipid-like molecules	Glycerophospholipids	Glycerophosphoethanolamines	1-acyl-sn-glycero-3-phosphoethanolamines	10428.6	10023.3	11636.8	7918.52	9159.14	2.77627e+06	9935.91	8407.27	6995.2	11812.4	180512	8379.93	10191.8	9025.77	10606.6	5.37231e+06	8926.25	7779.77	8335.79	12470	9437.99	10225.3	13114.9	9798.98	7429.81	6339.3	9366.81	7504.17	7789.69	9105.79	7847.2	8759.35	9061.77	7310.54	5784.72	7277.07	7170.28
Com_15440_pos	Dipropylene glycol dimethyl ether	C8 H18 O3	162.127	6.426	363.217	Invalid mass	No results	No results					4.23036e+07	3.70812e+07	1.91678e+07	1.88419e+07	1.20495e+07	1.23881e+07	2.8391e+07	7.92875e+07	1.64373e+07	8.49505e+06	1.82775e+07	3.67004e+07	4.49804e+07	2.24599e+07	2.64491e+07	2.89423e+07	2.02169e+07	4.96492e+07	2.0916e+07	6.87505e+06	5.72629e+07	1.91674e+07	3.02729e+07	2.68962e+07	3.77235e+07	3.53583e+07	3.36709e+07	1.38205e+07	1.87963e+07	1.47296e+07	2.82267e+07	6.88388e+06	1.37149e+07	5.96002e+07	1.49337e+07	3.34492e+07	3.38281e+07
Com_15446_pos	Guanosine 3',5'-cyclic monophosphate	C H4 N2 O	345.049	1.637	346.056	No results	Invalid mass	No match	Nucleosides, nucleotides, and analogues	Purine nucleotides	Cyclic purine nucleotides	3',5'-cyclic purine nucleotides	1.406e+06	844965	1.73137e+06	51385.2	840310	5.6933e+06	764459	45670.3	90441.9	475707	8.71487e+06	66882.6	1.91189e+06	1.63676e+06	34856.6	1.50141e+07	44914.8	31053	55190.9	381780	1.86303e+06	2.60475e+06	1.80505e+06	1.2384e+06	38409.2	48632.3	2.53751e+06	56960.7	60236.3	48977.8	49472.5	72873.5	2.5135e+06	74298.8	39361.5	44492.1	68196.6
Com_1545_neg	4-Methylhippuric acid	C10 H11 N O3	193.074	5.566	192.067	Full match	Full match	Full match	Benzenoids	Benzene and substituted derivatives	Benzoic acids and derivatives	Hippuric acids	1.0981e+07	1.1874e+07	2.623e+07	3.58085e+07	1.90303e+07	1.4617e+08	9.11922e+07	1.75799e+07	1.89168e+08	5.35189e+07	2.53727e+08	8.94775e+07	1.00267e+08	2.26428e+07	2.98147e+07	1.09466e+08	7.5532e+07	2.78611e+07	2.05804e+07	5.57819e+07	5.72886e+07	2.86285e+07	1.21807e+07	6.96608e+07	7.24196e+07	2.32999e+07	9.07149e+06	2.58363e+06	4.83908e+07	1.44738e+08	9.72069e+07	1.24793e+08	5.21268e+07	5.21358e+07	1.00336e+08	1.81825e+07	7.08158e+07
Com_154_pos	Guanidineacetic acid	C3 H7 N3 O2	117.055	1.306	118.062	Invalid mass	Invalid mass	No results	Organic acids and derivatives	Carboxylic acids and derivatives	Amino acids, peptides, and analogues	Alpha amino acids and derivatives	7.26648e+08	6.08734e+08	6.22884e+08	2.24522e+08	2.81049e+08	2.39339e+08	8.25376e+09	2.73829e+08	1.66036e+08	3.08989e+08	3.15721e+08	3.35733e+08	1.31079e+09	1.64658e+09	1.49001e+09	3.12173e+08	5.91609e+08	1.09744e+08	4.01635e+09	4.11211e+08	5.63364e+08	6.35197e+09	9.76007e+07	6.71809e+08	1.20488e+08	4.54143e+08	4.6676e+08	4.60978e+08	5.15411e+08	2.9709e+08	5.79967e+08	2.54357e+08	9.17184e+08	4.76936e+08	1.39979e+08	4.47555e+08	7.89904e+08
Com_15581_pos	Tetranor-12R-HETE	C16 H26 O3	248.179	7.028	249.186	Invalid mass	No results	No results	Lipids and lipid-like molecules	Fatty Acyls	Fatty acids and conjugates	Long-chain fatty acids	8.98147e+06	8.99088e+06	7.07943e+06	1.01919e+07	2.59861e+06	4.77676e+06	4.83015e+06	3.77759e+06	7.26684e+06	3.45213e+06	4.0064e+06	5.7201e+07	6.4563e+06	5.78785e+06	7.2365e+06	7.19353e+06	4.7e+06	4.32205e+06	8.23336e+06	4.51949e+06	7.94325e+06	5.53587e+06	5.77296e+06	6.64573e+06	1.19775e+07	4.04132e+06	5.85856e+06	2.24373e+06	8.27215e+06	4.26688e+06	5.1199e+06	6.51151e+06	4.8791e+06	8.3458e+06	903695	6.50999e+06	6.34515e+06
Com_15599_pos	Cannabidiolic acid	C22 H30 O4	358.215	6.083	359.222	Full match	No results	No results	Benzenoids	Benzene and substituted derivatives	Benzoic acids and derivatives	Hydroxybenzoic acid derivatives	6.10596e+06	4.63792e+06	4.96874e+06	1.17222e+07	7.9316e+06	9.27577e+06	6.37857e+06	3.09802e+07	1.0665e+07	1.31606e+06	8.39923e+06	1.14077e+07	6.79014e+07	2.54977e+06	2.18494e+06	8.13903e+06	2.13806e+06	1.26411e+07	4.14502e+07	1.24897e+06	5.85157e+06	1.14501e+07	9.19534e+06	2.1142e+07	1.22707e+07	6.69772e+06	1.24779e+07	6.74061e+06	9.75284e+06	2.3921e+07	2.10643e+07	2.4677e+07	2.09197e+07	8.75246e+06	2.01484e+06	3.45076e+07	5.65649e+06
Com_1561_pos	3-[(3-chloro-4-hydroxy-5-methylanilino)methylidene]pentane-2,4-dione	C13 H14 Cl N O3	267.069	5.227	268.077	Invalid mass	No results	No results					12969.8	7033.57	3720.09	5672.15	1448.06	2071.19	1923.43	4057.71	16816.2	799.091	1472.75	7185.35	2554.71	3177.61	121503	3099.11	3040.49	1847.05	3477.89	2569.32	4023.2	2361.43	4.95155e+06	2727.19	3304.74	5125.63	24547.2	4854.62	6649.52	4174.24	3635.91	5670.84	111793	203167	3858.66	4907.66	7460.29
Com_1562_pos	2-(1,3-benzodioxol-5-yl)-7-ethylimidazo[1,2-a]pyridine	C16 H14 N2 O2	266.102	5.428	267.11	Invalid mass	No results	No results					598819	325854	159420	274146	262040	346205	515980	163047	573546	286185	365246	739769	497490	170683	411195	307515	263243	79623.6	265164	417291	356429	357566	249089	392718	223984	190191	383002	164354	192740	184085	423379	326427	439798	448937	396123	345319	369392
Com_15655_neg	3-(3,5-dimethyl-1H-pyrrol-2-yl)-2-(2-thienylcarbonyl)acrylonitrile	C14 H12 N2 O S	256.068	5.307	255.06	Full match	No results	No results					8.67973e+06	3.63307e+06	2.25072e+06	5.10459e+06	3.70047e+06	4.4297e+06	7.05898e+06	2.7888e+06	8.74946e+06	4.03758e+06	4.50123e+06	7.75183e+06	6.74804e+06	2.15656e+06	5.25394e+06	3.59467e+06	5.41983e+06	1.13239e+06	6.64501e+06	1.71056e+06	5.31642e+06	6.96238e+06	2.01515e+06	4.80499e+06	4.65264e+06	3.29493e+06	4.25796e+06	4.8888e+06	3.32959e+06	3.86486e+06	7.03416e+06	6.94131e+06	5.30744e+06	7.69383e+06	3.74922e+06	5.66427e+06	7.02411e+06
Com_156_neg	N'-(benzoyloxy)-2-(2,2-dichlorocyclopropyl)ethanimidamide	C12 H12 Cl2 N2 O2	286.027	5.046	285.02	Full match	No results	No results					2772.61	24604.7	17563.1	1659.59	590.835	1584.1	452.839	422.918	3059.96	710.517	544067	940.332	389.798	839.26	19020.9	1340.73	1080.88	258.121	5952.29	74.1808	1274.2	332.225	115.287	484.358	7861.98	2997.96	1985.26	2168.79	1749.33	27979.4	521.073	3378.36	10621.7	8702.44	239.079	2904.24	21563.9
Com_15732_pos	HMH	C17 H25 N7 O4 S	423.171	6.319	424.178	Invalid mass	No results	No results					2.52849e+07	2.6027e+07	2.23477e+07	4.21913e+06	6.16985e+06	1.45544e+07	2.21384e+07	1.09235e+07	7.71499e+06	4.10639e+06	1.88816e+07	2.32477e+07	2.84986e+07	3.33401e+07	9.4721e+06	1.23572e+08	9.35238e+06	1.02154e+07	4.71001e+07	3.2005e+06	3.8901e+07	3.51642e+07	1.23536e+07	2.87217e+07	3.82339e+07	2.73672e+07	1.43086e+07	3.40816e+07	3.53758e+07	1.97967e+07	1.87677e+07	3.41957e+07	1.67135e+07	1.94745e+07	8.99185e+06	8.678e+06	1.26764e+07
Com_15750_pos	Tyrosylalanine	C12 H16 N2 O4	252.11	4.887	253.117	Invalid mass	No results	No results	Organic acids and derivatives	Carboxylic acids and derivatives	Amino acids, peptides, and analogues	Dipeptides	174905	289635	74542	5.65394e+06	61170	114364	99017.2	7.63615e+06	1.10855e+06	68349	95718.4	3.36819e+06	115818	93528.6	125755	229943	2.48e+06	5.29172e+06	2.38699e+06	47275.4	806994	88500.9	63235.2	130820	2.09583e+06	4.56497e+06	104948	5.27793e+06	1.40202e+06	259348	2.80202e+06	3.55839e+06	77346.8	4.84608e+06	1.59028e+06	2.79105e+06	4.12085e+06
Com_15776_pos	1,3-bis(4-methoxybenzyl)-2-phenylhexahydropyrimidine	C26 H30 N2 O2	402.227	8.527	403.235	Invalid mass	No results	No results					4102.32	2718.24	2857.51	3010.8	2324.53	2501.18	2571.09	2909.59	2684.53	2785.63	2794.89	2691.88	2575.37	2470.41	2873.03	2685.05	2396.74	2596.44	2558.52	2769.76	4999.7	2576.61	2348.68	2661.99	2930.61	2441.29	2613.19	2506.07	2567.23	2762.07	2380.99	2860.08	2472.77	2600.53	2335.86	2405.94	2608.52
Com_1577_pos	Benzamide	C7 H7 N O	121.053	0.659	122.061	Invalid mass	Invalid mass	No results	Benzenoids	Benzene and substituted derivatives	Benzoic acids and derivatives	Benzamides	7.72267e+08	6.47627e+08	9.75302e+08	4.4476e+08	6.88433e+08	8.25649e+08	7.86553e+08	9.00218e+08	5.60507e+08	9.44295e+08	1.02126e+09	4.75845e+08	6.21522e+08	6.46704e+08	6.09688e+08	5.97863e+08	5.22379e+08	8.61322e+08	5.70157e+08	7.54416e+08	5.50625e+08	9.35662e+08	8.07275e+08	6.22339e+08	6.29834e+08	6.82282e+08	7.37151e+08	5.46223e+08	5.68648e+08	5.59054e+08	6.44568e+08	5.09669e+08	7.45848e+08	5.48776e+08	9.31231e+08	5.31175e+08	4.44704e+08
Com_15790_pos	Tomatidine	C27 H45 N O2	415.347	5.697	416.354	Invalid mass	No results	No results	Lipids and lipid-like molecules	Steroids and steroid derivatives	Steroidal alkaloids	Spirosolanes and derivatives	1.76435e+06	1.84653e+07	881263	3.37226e+06	479722	1.03414e+06	1.93997e+06	633798	846132	352724	801672	2.37953e+06	3.52811e+06	935871	1.08517e+06	1.29435e+06	523274	689381	971845	221790	2.64689e+06	1.7794e+06	783496	3.44798e+07	5.22905e+06	1.30021e+06	2.40862e+06	3.46882e+06	1.6638e+06	425408	1.79078e+06	581980	498566	2.59319e+06	580094	1.49566e+06	1.20733e+06
Com_15855_pos	AQH	C14 H22 N6 O5	376.15	5.606	377.158	Invalid mass	No results	No results					1.97378e+06	7.55497e+06	918379	2.77095e+06	497719	1.17014e+06	1.92133e+06	4.26585e+06	1.63863e+06	434569	685406	2.94544e+06	994852	1.05491e+06	1.74575e+06	2.23899e+06	520321	658941	1.23451e+06	263019	1.05539e+06	1.09502e+06	877644	946263	635934	2.96361e+06	2.98089e+06	625734	9.19015e+06	801785	643061	2.62361e+06	724200	2.88248e+06	7.25907e+07	2.15027e+07	1.4744e+06
Com_15887_pos	4-ethoxy-6,7-dimethoxyquinazoline	C12 H14 N2 O3	234.101	4.974	235.109	Full match	No results	No results					2.93569e+06	9.01493e+06	1.42686e+06	3.1759e+06	928185	1.72869e+06	2.02785e+06	3.75798e+06	7.16218e+06	982136	987383	7.43187e+06	2.12453e+06	1.61951e+06	2.34078e+06	8.09047e+06	3.30211e+06	1.42743e+06	3.63078e+06	521393	8.55646e+06	1.39407e+06	1.17747e+06	5.723e+06	3.30181e+06	5.88054e+06	1.88572e+06	2.88056e+06	1.09086e+07	8.24689e+06	3.2325e+06	9.02467e+06	1.82794e+06	8.14236e+06	2.24908e+06	4.19222e+06	1.16298e+07
Com_15923_pos	5α-Dihydrotestosterone	C19 H30 O2	290.226	6.286	291.233	Full match	No results	Full match	Lipids and lipid-like molecules	Steroids and steroid derivatives	Androstane steroids	Androgens and derivatives	1.63585e+07	1.48729e+07	8.35797e+06	8.28668e+06	4.65885e+06	1.42761e+07	1.00229e+07	1.29432e+07	2.44582e+07	5.15375e+06	8.76965e+06	9.47352e+06	2.98962e+07	1.2647e+07	2.45578e+07	4.94577e+07	5.77473e+06	5.67577e+06	7.85212e+06	1.90353e+06	4.11499e+07	9.20877e+06	8.1586e+06	1.27075e+07	1.11135e+07	1.32119e+07	1.8255e+07	1.09615e+07	1.29792e+07	7.11846e+06	1.05428e+07	1.52798e+07	1.08588e+07	2.69093e+07	3.87185e+06	1.36688e+07	1.48559e+07
Com_15972_neg	2-(3-methylbenzoyl)benzoic acid	C15 H12 O3	240.08	5.343	239.073	Full match	No results	No results					9.86169e+06	3.45882e+06	5.00347e+06	4.96239e+06	3.75724e+06	4.51083e+06	6.84052e+06	2.61355e+06	8.5583e+06	3.98214e+06	5.31086e+06	9.77242e+06	6.35404e+06	2.27033e+06	5.86881e+06	3.77101e+06	9.31654e+06	1.06184e+06	6.53928e+06	1.78198e+06	5.5735e+06	4.37093e+06	2.10328e+06	4.72583e+06	4.49259e+06	3.10066e+06	4.46905e+06	4.64456e+06	5.26362e+06	3.61606e+06	7.64815e+06	6.49072e+06	5.33308e+06	9.16535e+06	3.53021e+06	5.50092e+06	6.70296e+06
Com_15994_pos	Artesunate	C19 H28 O8	406.162	6.317	407.17	Invalid mass	No results	No results	None	None	None	None	725066	1.20895e+06	674888	2.11918e+06	1.05399e+06	487504	549140	3.43106e+06	3.45744e+06	70089.1	3.65496e+06	2.38516e+06	489125	1.17289e+06	393596	2.26699e+06	1.29587e+06	1.34039e+06	2.93754e+06	82839.9	768324	385229	38524.1	445697	2.37104e+06	3.53107e+06	228001	2.88294e+06	922626	822948	734901	3.67436e+06	838539	6.12162e+06	4.4872e+06	2.6245e+06	7.76623e+06
Com_1599_neg	Phenylacetaldehyde	C8 H8 O	120.057	5.609	119.049	Invalid mass	No results	No results	Benzenoids	Benzene and substituted derivatives	Phenylacetaldehydes	Phenylacetaldehydes	5.90118e+07	3.84571e+08	1.02738e+08	7.34888e+07	5.13815e+07	1.80815e+08	1.51246e+08	1.07603e+08	2.3093e+08	3.57713e+07	6.06558e+07	1.7318e+08	1.37018e+08	2.42287e+08	4.20831e+08	1.33901e+08	4.37632e+07	2.26195e+07	1.10471e+08	3.38029e+07	1.11242e+08	3.6544e+07	6.53793e+07	1.04318e+08	3.25541e+07	6.93966e+07	4.88432e+08	9.8528e+07	1.71353e+08	2.09549e+08	1.12636e+07	1.82667e+08	2.15848e+08	8.9622e+07	9.81316e+07	1.47523e+08	3.06857e+08
Com_16020_pos	Robinetin	C15 H10 O7	302.044	5.804	303.052	Invalid mass	No results	No results	Phenylpropanoids and polyketides	Flavonoids	Flavones	Flavonols	3.89931e+06	3.48735e+06	1.47755e+06	3.7504e+06	1.09282e+06	2.82425e+06	3.67372e+06	1.24323e+06	4.56348e+06	537322	903023	3.97253e+06	2.71531e+06	1.95186e+06	1.64258e+06	3.44428e+06	828840	942393	1.06409e+06	377378	1.63964e+06	790407	980519	3.02679e+06	2.35094e+06	2.50164e+06	1.0985e+06	801572	3.30386e+06	1.9259e+06	714984	1.41038e+06	750260	2.98177e+06	2.39425e+06	3.23498e+06	2.80103e+06
Com_16036_pos	VLK	C17 H34 N4 O4	179.132	1.622	180.139	Invalid mass	No results	No match					7.55606e+07	2.92929e+06	1.81893e+06	321951	876224	2.19279e+06	1.82108e+06	625149	533779	817812	1.58751e+06	449318	2.33223e+06	2.36334e+06	244208	1.88375e+06	311582	198982	599581	402321	2.20282e+06	1.79881e+06	2.10343e+06	2.0353e+06	4.12833e+06	283916	2.16536e+06	341583	397561	330197	331483	484834	1.57337e+06	461601	220743	278437	422835
Com_16041_neg	L-Cysteinesulfinic acid	C3 H7 N O4 S	153.009	1.351	152.002	No results	No results	Full match	Organic acids and derivatives	Carboxylic acids and derivatives	Amino acids, peptides, and analogues	L-alpha-amino acids	7.26475e+06	3.67337e+07	1.02009e+07	1.0699e+07	4.01624e+06	3.54701e+07	8.96941e+06	4.27307e+06	1.79597e+07	4.55055e+06	1.01217e+07	1.12227e+07	1.73785e+07	1.3223e+07	1.96068e+07	8.38787e+06	6.49343e+06	3.9928e+06	4.61255e+06	4.42344e+06	5.12747e+07	3.45068e+07	1.09426e+07	1.58954e+07	4.76472e+06	1.34719e+07	1.42806e+07	6.59796e+06	9.06548e+06	1.02089e+07	9.88492e+06	2.07187e+07	1.12658e+07	1.49952e+07	7.58391e+06	5.1193e+06	1.22816e+07
Com_16041_pos	AL 8810	C24 H31 F O4	424.209	6.387	425.217	Invalid mass	No results	No results	Lipids and lipid-like molecules	Fatty Acyls	Fatty acids and conjugates	Long-chain fatty acids	9.54604e+06	8.71165e+06	8.85605e+06	5.54279e+06	2.9557e+06	1.28891e+07	9.24123e+06	1.45819e+07	2.18718e+07	2.5054e+06	4.77941e+06	1.21529e+07	6.35915e+07	1.00402e+07	7.44984e+06	2.00754e+07	3.62331e+06	6.06173e+06	7.3879e+06	2.60657e+06	1.50301e+07	9.1502e+06	7.75807e+06	2.08137e+07	1.60389e+07	1.52532e+07	2.20555e+07	9.94307e+06	1.62148e+07	9.52498e+06	8.7739e+06	1.9114e+07	5.52989e+06	1.11828e+07	3.34523e+06	1.49102e+07	9.81764e+06
Com_1606_pos	Indole	C8 H7 N	117.059	5.216	118.066	Invalid mass	No results	No results	Organoheterocyclic compounds	Indoles and derivatives	Indoles	Indoles	9.70566e+07	2.4076e+08	7.27327e+07	2.39828e+08	3.60196e+07	1.99523e+08	2.33212e+08	2.77531e+08	5.13688e+08	1.12227e+07	3.28863e+07	4.92562e+08	5.02952e+08	4.47335e+08	1.92104e+08	4.1528e+07	1.89411e+08	4.81768e+07	2.19441e+08	5.31473e+07	4.75585e+08	1.55074e+08	9.67952e+07	2.42052e+08	1.59763e+08	1.16954e+08	2.40024e+08	2.79053e+08	4.95704e+08	2.39793e+08	2.33067e+08	4.41197e+08	1.23433e+08	3.93349e+08	1.36743e+08	1.8543e+08	4.9812e+08
Com_16091_neg	Maltotriose	C18 H32 O16	504.167	6.049	503.159	No results	No results	Full match	Organic oxygen compounds	Organooxygen compounds	Carbohydrates and carbohydrate conjugates	Oligosaccharides	1.63825e+06	3.40626e+06	851785	762867	510398	1.91925e+06	1.38628e+06	1.5132e+06	3.43836e+06	639027	878655	1.2772e+06	1.50531e+06	1.31868e+06	1.23858e+06	1.70053e+06	2.7197e+06	646121	1.27059e+06	374663	1.93843e+06	950270	885377	2.0629e+06	952605	1.25407e+06	1.30126e+06	797305	2.24909e+07	1.08812e+06	902664	1.62891e+06	987852	1.57477e+06	3.07716e+06	4.97067e+06	1.32539e+06
Com_1609_neg	4-Ethylphenol	C8 H10 O	122.073	5.705	121.065	Full match	No results	No results	Benzenoids	Phenols	1-hydroxy-2-unsubstituted benzenoids	1-hydroxy-2-unsubstituted benzenoids	1.93863e+06	1.06832e+07	2.12127e+07	1.18683e+06	9.6255e+06	2.5039e+06	2.03383e+07	1.60561e+06	2.1304e+06	7.95538e+06	1.49539e+06	1.98649e+06	1.14271e+07	1.3446e+06	3.15988e+06	1.21603e+06	941857	1.69175e+06	3.81862e+06	893583	2.54145e+06	1.84831e+06	1.03593e+06	1.92934e+06	1.15678e+07	3.23779e+06	1.72522e+06	1.96877e+06	4.82672e+06	810114	1.52752e+06	2.83123e+07	9.76067e+06	2.38817e+07	2.37271e+06	5.46425e+06	1.71298e+07
Com_160_pos	4-Pyridoxic acid	C8 H9 N O4	183.054	3.517	184.061	Full match	Full match	Full match	Organoheterocyclic compounds	Pyridines and derivatives	Pyridinecarboxylic acids and derivatives	Pyridinecarboxylic acids	1.58304e+08	4.3367e+07	1.68898e+07	6.52855e+07	2.41112e+07	3.98082e+07	3.01419e+07	2.06519e+07	1.33266e+08	4.0761e+06	9.06403e+07	6.89198e+07	2.67118e+07	2.91526e+07	5.59336e+07	2.27011e+07	3.85949e+08	1.4459e+07	1.43499e+08	4.72246e+06	2.3804e+07	1.99513e+07	9.78723e+07	4.00748e+07	4.25242e+07	2.13141e+07	2.71062e+07	5.38284e+07	7.98171e+07	5.14435e+07	3.80683e+07	6.13516e+07	1.4217e+07	7.81321e+08	1.54704e+07	1.38601e+08	7.66293e+07
Com_16104_pos	(3beta,9xi)-3-(beta-D-Glucopyranosyloxy)-14-hydroxycard-20(22)-enolide	C29 H44 O9	536.299	6.936	537.307	Full match	No results	No results					29946.8	36610	19383.3	14929.5	11354	106994	81729.1	56771.9	34155.5	11575.9	37838.6	60764.5	62135.9	23848.2	83530.5	164735	21948.3	12450.5	125414	14201.8	129023	34395.1	373779	20054.5	22385.8	19223.1	22793.9	15993.6	50066.8	25531.5	21516.4	42785.7	39485	183062	11850.9	33262.6	82233.7
Com_16107_neg	6β-Prostaglandin I1	C20 H34 O5	336.232	5.791	335.225	Invalid mass	No results	No results	Lipids and lipid-like molecules	Fatty Acyls	Eicosanoids	Prostaglandins and related compounds	5.09974e+06	3.90143e+06	1.26801e+06	1.1178e+06	659642	3.19746e+06	2.38476e+06	1.70376e+06	2.95418e+06	1.02553e+06	1.14631e+06	2.40771e+06	1.97002e+06	3.45037e+06	1.90969e+06	7.90092e+06	1.31816e+06	1.25772e+06	2.41518e+06	523767	2.86207e+06	1.46116e+06	1.66412e+06	5.6115e+06	1.92197e+06	2.24224e+06	1.64982e+06	1.1294e+06	3.41893e+06	1.69034e+06	1.22336e+06	2.20412e+06	3.62018e+06	2.39397e+06	5.43975e+06	2.63626e+06	2.03672e+06
Com_1614_pos	1-(3-methoxy-2-nitrostyryl)pyrrolidine	C13 H16 N2 O3	248.117	5.415	249.125	Full match	No results	Full match					2.68206e+06	4.28675e+06	1.24253e+06	1.79534e+06	1.33863e+06	1.70497e+06	2.28743e+06	3.48888e+06	3.77943e+06	1.35515e+06	1.55907e+06	4.04371e+06	2.54732e+06	3.01703e+06	1.88045e+06	1.08154e+07	1.7685e+06	1.35147e+06	1.95236e+06	1.72955e+06	2.01759e+06	1.68655e+06	718868	5.1151e+06	2.25987e+07	3.95212e+06	2.98103e+06	1.55293e+06	6.80733e+06	1.58657e+07	2.50923e+06	5.26111e+06	2.08978e+06	3.08723e+06	2.61155e+06	2.21997e+06	4.1459e+06
Com_16165_pos	(2R)-2-[(2R,5S)-5-[(2S)-2-hydroxybutyl]oxolan-2-yl]propanoic acid	C11 H20 O4	198.126	5.161	199.133	Invalid mass	No results	No results					5.89033e+06	3.45321e+06	2.8064e+06	1.80707e+06	1.45603e+06	4.72471e+06	6.91886e+06	1.44967e+07	4.52689e+06	1.51109e+06	1.20877e+06	2.73685e+06	2.57778e+06	1.75317e+06	1.2122e+07	7.67851e+06	1.47834e+06	3.57239e+06	2.0283e+06	1.26168e+06	7.12775e+06	3.27518e+06	1.35094e+06	5.22836e+06	6.67499e+06	3.79956e+06	3.42584e+06	1.59001e+06	3.16275e+06	1.72478e+06	1.49053e+06	5.96442e+06	6.01518e+06	1.07659e+07	7.01807e+06	1.01133e+07	2.39256e+06
Com_16178_pos	Virginiamycin	C28 H35 N3 O7	507.236	6.516	254.625	Invalid mass	No results	No results	Phenylpropanoids and polyketides	Macrolide lactams	Not available	Macrolide lactams	8.75771e+06	5.39989e+06	3.31249e+06	1.85545e+06	5.69928e+06	5.77745e+06	7.4704e+06	4.99169e+06	3.02105e+06	871351	1.7158e+07	1.48598e+06	5.31197e+06	2.99994e+06	5.57e+06	9.34659e+06	1.08002e+06	1.4497e+06	4.46135e+06	6.56771e+06	1.07317e+06	956269	5.04177e+07	2.90004e+06	4.41607e+06	3.47471e+06	1.91129e+06	1.50132e+06	1.61487e+06	6.75181e+06	1.11951e+07	2.18352e+06	8.46164e+06	1.17676e+07	3.31808e+06	4.58e+06	6.62719e+06
Com_16184_pos	3-Acetyl-2,5-dimethylfuran	C8 H10 O2	138.069	6.894	139.076	Full match	No results	No results	Organic oxygen compounds	Organooxygen compounds	Carbonyl compounds	Aryl alkyl ketones	1.40614e+07	1.58993e+07	1.22369e+07	2.85381e+07	1.0746e+07	1.08046e+07	1.06525e+07	1.43858e+07	1.44456e+07	1.14369e+07	1.20683e+07	6.52831e+07	1.30072e+07	1.28798e+07	1.22291e+07	1.34909e+07	1.31995e+07	1.18851e+07	1.21847e+07	1.27222e+07	1.51789e+07	1.20568e+07	1.1774e+07	1.32479e+07	1.43375e+07	1.32863e+07	1.23764e+07	1.22189e+07	1.34733e+07	1.23472e+07	1.27082e+07	1.37176e+07	1.17428e+07	1.36384e+07	1.22286e+07	1.24219e+07	1.27853e+07
Com_1621_neg	5-chloro-N-(4-morpholinophenyl)-1H-indole-2-carboxamide	C19 H18 Cl N3 O2	355.111	5.731	354.104	Invalid mass	No results	No results					4.36803e+06	372897	1.08422e+07	636010	1.27748e+06	983190	2.50453e+07	6.1299e+06	2.75072e+07	2.70288e+06	6.5545e+06	4.00431e+06	6.36125e+06	196355	1.64213e+08	1.19372e+06	715732	551321	5.65251e+06	1.05377e+06	736701	192938	205990	1.54108e+06	1.6997e+07	5.64824e+06	3.6861e+07	3.56646e+06	325394	3.75614e+06	4.39279e+06	316839	1.02844e+07	7.46436e+06	499762	1.316e+07	9.51264e+06
Com_16266_pos	2-methyl-1H-benzimidazole-5-carboxylic acid	C9 H8 N2 O2	176.06	3.721	177.067	Invalid mass	No results	No results					2.0926e+06	1.88472e+06	1.87145e+06	1.73635e+06	1.61282e+06	1.93559e+06	1.9347e+06	2.28812e+06	3.02561e+06	1.7942e+06	1.8029e+06	2.0502e+06	1.99753e+06	1.87268e+06	1.93361e+06	1.52528e+06	1.67614e+06	1.53279e+06	1.97905e+06	1.74113e+06	2.35895e+06	1.90722e+06	1.577e+06	2.06859e+06	1.64869e+06	1.65121e+06	1.80947e+06	1.51974e+06	2.65638e+06	2.3214e+06	1.88533e+06	2.2726e+06	1.72068e+06	2.10275e+06	1.00127e+06	2.31546e+06	2.0693e+06
Com_16276_pos	2,3-Dinor-11β-prostaglandin F2α	C18 H30 O5	343.237	5.75	344.245	Invalid mass	No results	No results	Lipids and lipid-like molecules	Fatty Acyls	Eicosanoids	Prostaglandins and related compounds	3.31055e+07	3.02629e+07	1.4202e+07	8.78763e+06	4.90687e+06	1.8143e+07	1.19335e+07	8.14585e+06	3.5991e+07	1.99268e+06	8.36216e+06	1.16988e+07	2.43447e+07	2.85505e+07	2.34919e+07	9.0171e+06	5.66722e+06	2.15483e+06	1.55285e+07	3.38289e+06	1.77163e+07	1.85465e+07	9.64095e+06	2.52042e+07	8.10979e+06	3.73887e+06	2.29332e+07	1.119e+07	1.43354e+07	8.06247e+06	1.51772e+07	2.37086e+07	1.16461e+07	4.62008e+07	2.27802e+06	8.26461e+06	2.92941e+06
Com_16285_pos	N-[2-(1,5-dimethyl-4-nitro-1H-pyrazol-3-yl)vinyl]-N,N-dimethylamine	C9 H14 N4 O2	210.113	1.964	211.12	Full match	No results	No results					2.62008e+07	2.40543e+07	9.7397e+06	1.16113e+08	5.32843e+06	1.54546e+07	1.73676e+07	9.59244e+07	7.3228e+07	5.62505e+06	5.86412e+06	7.96672e+07	1.24561e+07	1.43361e+07	3.92947e+07	1.56286e+07	4.70664e+07	3.02977e+07	1.14799e+08	3.97021e+06	2.79438e+07	2.15148e+07	9.79878e+06	4.45124e+07	3.93764e+07	3.66068e+07	2.18678e+07	7.75715e+07	4.56154e+07	4.46685e+07	6.58528e+07	5.02956e+07	9.88459e+06	5.44264e+07	4.60873e+07	4.5047e+07	4.35016e+07
Com_1629_pos	L-Iditol	C6 H14 O6	182.08	1.276	205.069	Invalid mass	Invalid mass	No results	Organic oxygen compounds	Organooxygen compounds	Carbohydrates and carbohydrate conjugates	Sugar alcohols	2.80771e+07	7.71296e+07	1.50118e+07	5.04479e+07	1.97334e+07	2.26514e+07	2.51325e+07	9.68438e+07	4.00753e+07	5.79736e+06	5.82881e+06	1.23546e+08	1.26111e+07	1.52021e+07	1.22352e+07	2.33655e+07	2.90026e+08	3.03762e+07	1.6015e+08	6.35251e+06	6.31619e+07	5.68147e+07	4.19435e+06	5.29144e+07	2.07773e+07	1.90356e+07	1.69412e+07	1.54172e+07	4.25759e+07	2.91278e+07	8.6181e+06	2.81511e+08	2.01962e+07	2.0141e+07	1.42399e+07	1.07257e+08	3.17843e+07
Com_16331_neg	Cystathionine	C7 H14 N2 O4 S	222.069	1.233	221.061	Invalid mass	Invalid mass	No results	Organic acids and derivatives	Carboxylic acids and derivatives	Amino acids, peptides, and analogues	Cysteine and derivatives	748393	664972	1.05959e+06	2.22017e+06	608364	1.50953e+06	722246	2.5368e+06	5.21791e+06	650614	740896	9.42363e+06	2.23606e+06	820028	818499	2.75041e+06	615727	681534	5.24123e+06	1.16519e+06	809260	1.18083e+06	543833	720025	2.64411e+06	1.5022e+07	2.05073e+06	2.68269e+06	8.4296e+06	1.57215e+06	2.87452e+06	3.84951e+06	3.72553e+06	1.42699e+06	1.29173e+06	2.17618e+06	7.36085e+06
Com_16340_pos	(2,6-dimethylmorpholino)(1-methyl-5-nitro-1H-pyrazol-4-yl)methanone	C11 H16 N4 O4	250.105	1.345	251.113	Invalid mass	No results	No results					1.19866e+06	1.20445e+06	1.27524e+06	2.3918e+06	585072	1.08939e+06	4.55366e+06	6.88515e+06	5.22515e+06	406613	790042	1.90132e+06	1.39455e+06	3.00708e+06	1.3154e+06	769511	2.1547e+06	481170	487927	330808	5.19444e+06	795109	1.00745e+06	1.00739e+07	1.84409e+06	466886	859427	1.49016e+06	664281	399693	496022	1.1607e+06	881903	2.48526e+06	1.35353e+06	3.26147e+06	747279
Com_16341_neg	D-Raffinose	C18 H32 O16	504.17	1.369	539.139	Full match	Full match	Full match	Organic oxygen compounds	Organooxygen compounds	Carbohydrates and carbohydrate conjugates	Oligosaccharides	1.02417e+07	3.64731e+06	4.57549e+06	4.73485e+06	1.77774e+06	1.68588e+07	1.23552e+07	4.41562e+06	6.47735e+06	1.23953e+06	2.23509e+06	1.29425e+07	7.97427e+06	1.08194e+06	3.31116e+06	6.82817e+06	4.00937e+06	6.39008e+06	1.78537e+06	7.03358e+06	2.41087e+06	1.8904e+06	847564	1.12113e+07	4.23271e+06	2.79237e+06	2.86692e+06	3.63045e+06	5.95445e+06	3.02583e+06	3.57686e+06	1.09833e+07	1.72274e+07	7.443e+06	3.66137e+06	1.23177e+07	3.08538e+06
Com_16356_neg	L-Asparagine	C4 H8 N2 O3	132.053	1.258	131.046	No results	No results	Full match	Organic acids and derivatives	Carboxylic acids and derivatives	Amino acids, peptides, and analogues	Asparagine and derivatives	6.46206e+06	1.35848e+06	3.8256e+07	1.14716e+07	4.19982e+06	1.2058e+07	6.01416e+06	9.67804e+06	1.41567e+07	5.8957e+07	2.78612e+06	1.99123e+07	4.98976e+07	4.81671e+07	4.91395e+06	1.65376e+07	1.03002e+07	2.99059e+06	9.1142e+06	1.77517e+07	1.76462e+07	2.20193e+07	6.87016e+07	7.04684e+06	1.16351e+07	1.77437e+07	1.03067e+08	7.37649e+06	3.96095e+07	1.04371e+07	1.67746e+07	1.65509e+07	2.05633e+07	1.03611e+07	1.06807e+07	1.07419e+07	6.16211e+07
Com_16363_pos	N1-piperidinocarbonyl-4-methylbenzene-1-sulfonamide	C13 H18 N2 O3 S	282.101	6.163	283.109	Invalid mass	No results	No results					931037	1.468e+06	628636	353515	335254	962159	1.35119e+06	580079	991014	523948	304104	1.24549e+06	1.01344e+06	1.19155e+06	857676	920124	360361	316208	707840	177875	1.09969e+06	461921	531953	1.03745e+06	571476	1.02048e+06	614254	575719	1.17213e+06	494426	590337	867150	561716	1.26351e+06	505060	1.1104e+06	798859
Com_16374_neg	alpha-D-Glucopyranosyl 2-O-(2-methylbutanoyl)-alpha-D-glucopyranoside	C17 H30 O12	472.179	5.742	471.172	Invalid mass	No results	No results					1.99718e+06	637384	4.52093e+06	548071	645054	522285	570205	611796	1.52249e+06	241488	722268	1.37903e+06	4.24591e+06	798949	597706	1.22823e+07	1.97166e+07	442727	590942	112540	890771	445496	367605	599927	831602	1.22917e+06	506154	777077	971413	613490	451648	911771	432445	1.38197e+06	1.70557e+06	1.00517e+06	1.03718e+06
Com_163_pos	1-Methylnicotinamide	C7 H8 N2 O	136.064	1.291	137.072	Full match	Full match	No results	Organoheterocyclic compounds	Pyridines and derivatives	Pyridinecarboxylic acids and derivatives	Nicotinamides	2.76496e+08	2.05119e+08	1.02685e+08	1.10407e+08	7.26933e+07	9.79935e+07	1.66056e+08	3.36331e+07	3.95051e+08	4.20871e+07	8.65001e+07	1.83251e+08	1.36876e+08	2.62284e+08	2.31985e+08	7.9048e+07	2.93003e+08	3.09741e+07	2.58189e+08	3.73505e+07	1.09479e+08	1.07521e+08	4.53521e+08	9.68433e+07	1.35124e+08	9.39578e+07	1.74818e+08	2.29599e+08	7.95534e+07	6.5916e+07	7.42471e+07	1.4546e+08	1.24513e+08	2.61031e+08	7.70498e+07	7.71837e+07	1.23589e+08
Com_1641_pos	Apocynin	C9 H10 O3	166.064	5.846	167.071	Full match	No results	Full match	Organic oxygen compounds	Organooxygen compounds	Carbonyl compounds	Alkyl-phenylketones	6.66565e+07	3.38706e+08	1.50569e+08	1.10805e+08	6.89966e+07	1.60813e+08	1.17547e+08	5.06609e+07	9.01464e+07	6.34569e+07	9.65267e+07	4.34812e+07	3.27403e+08	1.66282e+08	1.4052e+08	6.97707e+07	8.08249e+07	3.97726e+07	7.96935e+07	3.22083e+07	1.74825e+08	7.30064e+07	1.79139e+08	7.70048e+07	9.22498e+07	5.16657e+07	1.35712e+08	5.73378e+07	1.51745e+08	1.00796e+08	1.04252e+08	1.58397e+08	1.12129e+08	2.9769e+08	3.92413e+07	6.59127e+07	7.8764e+07
Com_16446_pos	Meclocycline	C22 H21 Cl N2 O8	476.098	5.506	477.106	No results	No results	Full match	Phenylpropanoids and polyketides	Tetracyclines	Not available	Tetracyclines	3.81976e+06	2.72672e+06	677545	1.20122e+06	412661	924652	1.20937e+06	1.2938e+06	2.436e+06	371843	464098	6.4686e+06	753829	710614	2.58872e+06	6.23494e+07	458504	568583	583200	2.31174e+06	812965	1.48128e+06	884075	1.10188e+06	814375	2.65185e+06	1.83167e+06	443549	3.25558e+06	716537	463217	4.07768e+06	2.94926e+06	1.4494e+06	686029	1.08574e+06	919775
Com_16460_neg	Uridine	C9 H12 N2 O6	244.071	2.046	243.063	Full match	No results	Full match	Nucleosides, nucleotides, and analogues	Pyrimidine nucleosides	Not available	Pyrimidine nucleosides	1.7683e+07	1.61871e+07	8.52087e+06	2.3368e+07	4.85494e+06	1.00849e+07	9.13988e+06	1.96183e+07	3.51372e+07	4.43153e+06	5.36794e+06	2.03283e+07	1.46592e+07	1.55976e+07	1.56678e+07	8.66254e+06	1.32892e+07	6.0512e+06	1.14993e+07	2.23257e+06	8.22428e+06	9.41309e+06	8.4643e+06	7.68374e+06	1.47125e+07	9.25838e+06	1.35991e+07	1.5205e+07	2.08687e+07	1.27641e+07	1.1499e+07	3.83163e+07	9.06069e+06	4.27825e+07	7.96911e+06	1.7979e+07	1.69769e+07
Com_1646_neg	6-Thioinosine-phosphate	C10 H13 N4 O7 P S	364.028	5.526	363.02	Invalid mass	No results	No results	Nucleosides, nucleotides, and analogues	Purine nucleotides	Purine ribonucleotides	Purine ribonucleoside monophosphates	509056	1.11203e+06	6.09338e+06	219139	434657	543225	413880	1.90918e+06	5.68622e+06	1.04111e+07	366543	465463	644152	205324	619264	745584	120123	51041.1	1.27589e+07	64165.7	1.50448e+06	453246	62621.8	337841	250660	1.58009e+06	5.54716e+06	217133	1.07678e+07	143422	481761	1.91808e+06	459660	1.04176e+06	531463	882828	527950
Com_1649_neg	3-Hydroxybenzoic acid	C7 H6 O3	138.032	5.564	137.024	Full match	No results	Full match	Benzenoids	Benzene and substituted derivatives	Benzoic acids and derivatives	Hydroxybenzoic acid derivatives	3.42117e+06	3.09653e+06	1.98746e+06	1.37647e+06	1.15878e+06	1.80522e+06	2.17961e+06	4.08714e+06	1.86324e+07	1.55371e+06	1.52671e+06	1.78496e+06	2.77641e+06	2.1738e+06	6.42841e+07	2.16783e+06	1.80485e+06	1.49546e+06	901891	1.44473e+06	1.74326e+06	4.79101e+07	1.33574e+06	1.37178e+06	1.64985e+06	1.48972e+06	4.89963e+06	1.55581e+06	7.30734e+06	4.2313e+06	1.38908e+06	2.66499e+06	3.30884e+06	8.89886e+06	1.59818e+06	1.96332e+06	2.6165e+06
Com_16506_neg	2-(2-carboxy-2-methylpropyl)-4,6-dimethylbenzoic acid	C14 H18 O4	250.119	6.286	249.112	Full match	No results	No results					5.66459e+06	3.60692e+06	5.80284e+06	1.69295e+06	9.19321e+06	3.9742e+06	6.96922e+06	2.5853e+07	1.15057e+06	9.80236e+06	1.45004e+07	1.39024e+06	2.15691e+06	1.17807e+07	6.0817e+06	3.09747e+06	1.30213e+07	1.7127e+07	1.586e+07	4.52061e+06	2.34092e+06	1.01777e+06	4.11638e+06	5.6229e+06	3.37091e+06	2.17961e+06	6.65926e+06	5.37697e+07	1.4963e+06	1.4682e+06	6.45023e+06	1.60087e+06	1.27782e+07	8.11026e+06	4.70766e+06	7.98595e+06	2.79632e+06
Com_16508_neg	N1-[4-(cyanomethyl)phenyl]-4-chlorobenzamide	C15 H11 Cl N2 O	270.055	7.034	269.047	Full match	No results	No results					3.22594e+06	557304	891329	317207	318854	1.06652e+07	1.69714e+06	1.13221e+06	1.78398e+06	327437	815149	409026	992816	600432	414356	6.38903e+07	409454	239258	2.22733e+06	307216	927116	1.71348e+06	363005	899836	622987	1.29197e+06	402641	409387	680461	268245	521988	951840	506814	1.47243e+06	200005	830764	2.02421e+06
Com_1651_pos	Isoleucine	C6 H13 N O2	131.096	1.856	132.103	Invalid mass	Invalid mass	No results	Organic acids and derivatives	Carboxylic acids and derivatives	Amino acids, peptides, and analogues	Isoleucine and derivatives	1.33808e+07	1.14755e+07	6.9877e+06	293343	1.67999e+06	3.06561e+06	9.53675e+06	318918	414345	588666	753485	328590	1.88247e+07	1.88875e+07	511057	1.01373e+06	286462	221756	298004	445800	1.48873e+07	1.28917e+07	7.86979e+06	1.07704e+07	297442	226225	1.19145e+07	253529	407581	322646	301101	301375	7.48643e+06	292063	210685	301878	331014
Com_1654_neg	9-Methyluric acid	C6 H6 N4 O3	182.044	2.676	181.037	Full match	No results	Full match	Organoheterocyclic compounds	Imidazopyrimidines	Purines and purine derivatives	Xanthines	2787.48	1452.41	966.723	9661.53	1375.92	705.393	853.579	4161.41	1.07453e+06	425.903	1213.3	5991.79	1289.4	1905.67	1471.58	2107.75	2491.37	34922.3	11365.9	881.642	1812.25	1624.32	446.95	1728.01	3742.64	775401	2135.28	178097	9776.96	1.00184e+06	3993.76	623336	1413.44	320496	291533	8473.75	19834.3
Com_16553_pos	N-(p-Coumaroyl) serotonin	C19 H18 N2 O3	322.131	6.097	323.138	Full match	No results	No results	Organoheterocyclic compounds	Indoles and derivatives	Tryptamines and derivatives	N-acylserotonins	3.88857e+06	1.18313e+07	1.39308e+06	1.0434e+06	127581	614393	1.67596e+06	327086	6.19014e+06	186527	597184	1.36745e+06	543572	3.9374e+06	3.05378e+06	1.11231e+06	316636	911084	9.95616e+06	156580	405087	1.98626e+06	7.55915e+06	1.34822e+06	289112	366909	446152	1.3434e+06	468607	1.49918e+06	1.9841e+06	1.85764e+06	566112	1.5117e+06	987976	606042	1.29287e+06
Com_16576_neg	Estriol	C18 H24 O3	334.18	6.866	333.173	Invalid mass	No results	No results	Lipids and lipid-like molecules	Steroids and steroid derivatives	Estrane steroids	Estrogens and derivatives	99035.6	84294.2	157247	30865.7	1.23239e+06	625839	349671	32796.3	88172.9	78096.9	31185.9	62767.7	121427	198549	44363.9	336876	57862.2	82277	48042.2	23468.3	62457.9	89050.9	44615.1	44056.6	629955	36188.7	45193.1	64392.8	93389	65326.8	467647	185743	1.18401e+06	5.03104e+06	22487.3	60766	72013
Com_1657_pos	methyl 4-oxo-4H-benzo[4,5]imidazo[2,1-b][1,3]thiazine-2-carboxylate	C12 H8 N2 O3 S	260.027	6.285	261.034	Invalid mass	No results	No results					5251.2	3381.93	1232.63	1536.38	789.71	6381.26	1744.59	1379.72	2645.39	801.95	1215.77	2334.56	2256.61	2031.38	4.98672e+06	3127.46	1111.68	1110.11	1927.08	560.896	3186.96	2031.91	1238.53	1901.85	2909.53	3504.8	2852.03	1358.29	2320.51	1423.1	1447.49	2392.95	1565.61	3100.42	1056.28	1968.06	3051.03
Com_1659_pos	N-isopropyl-N'-(2-oxoazepan-3-yl)urea	C10 H19 N3 O2	213.149	5.322	214.156	Full match	No results	No results					45957.2	116426	16936.8	17946.8	240914	27326	359967	2.18153e+06	43947.9	26858.9	20729.2	37585.6	42411.7	33082.3	30310.4	16971.3	1.04955e+06	6132.05	42271.1	86272.8	29979.9	27267	10487	24848.9	67148.8	17256.7	23966.1	21848.2	5.43576e+06	17517	35112.4	31475.2	22747.7	37961.1	13634.1	19157.3	31074
Com_16614_pos	4-{4-[3-(4-chlorophenoxy)propyl]piperazino}-1H-indole	C21 H24 Cl N3 O	369.162	6.24	370.169	Full match	No results	No results					372270	1.74126e+06	138559	91455	55102.7	158320	237439	344191	224251	273711	178671	161210	571605	201294	452040	2.3365e+06	125299	71867.6	258627	40677.8	200979	102157	92458.9	354624	218134	2.53453e+06	585056	95234.1	223503	109473	95098.9	337075	129186	201680	127532	218011	202851
Com_16626_neg	Pyrithioxin	C16 H20 N2 O4 S2	368.086	4.762	367.078	No results	No results	Full match	Organoheterocyclic compounds	Pyridines and derivatives	Methylpyridines	Methylpyridines	158326	137288	109207	284118	99631.9	120042	140099	248096	697859	93686.6	109297	546812	179242	111857	152743	153329	328439	118164	341544	67893	170495	108153	79545.9	127532	296326	285424	89258.6	198621	700088	594876	269418	512646	118941	770414	328633	431284	451639
Com_16628_pos	2-(2-thienylmethylidene)hydrazine-1-carboxamide	C6 H7 N3 O S	169.03	1.64	170.037	Invalid mass	No results	No results					7.68366e+06	3.08087e+06	5.69536e+06	2.22092e+06	2.85765e+06	9.47431e+06	4.43752e+06	3.1587e+06	3.59408e+06	3.14294e+06	3.84017e+06	1.98643e+06	3.05301e+06	6.06082e+06	2.28143e+06	5.24462e+06	1.16585e+06	1.79022e+06	7.29477e+06	2.51628e+06	3.37804e+06	4.85708e+06	3.77485e+06	2.37793e+06	2.02763e+06	2.5973e+06	5.08427e+06	2.0834e+06	2.00112e+06	2.40181e+06	1.78623e+06	9.28903e+06	2.65344e+06	1.24043e+07	2.59521e+06	2.26148e+06	4.77186e+06
Com_16629_neg	PE 16:0_16:1	C37 H72 N O8 P	689.504	10.741	688.497	No results	Invalid mass	No results					387246	351880	369531	422930	868526	347008	5.27092e+07	423914	414165	347127	365520	414765	373017	392845	388683	384528	412873	421444	405190	4.96963e+06	404564	406238	395005	370888	417479	428582	359424	393584	425856	441308	419566	428079	382967	411247	379089	424475	400226
Com_16686_pos	CAR 16:5	C23 H36 N O4	389.258	6.584	390.265	No results	Invalid mass	No results					793535	490105	337412	425198	194847	430226	274030	399250	2.29825e+06	156533	289292	584972	3.61693e+06	765291	704558	1.4317e+06	1.4256e+06	333672	4.97544e+06	156504	596647	319817	588974	1.6977e+06	6.8215e+07	535478	391630	810060	566332	379399	7.10714e+06	565309	443856	947936	602136	648589	1.69091e+06
Com_16691_neg	N alpha-Acetyl-L-Arginine	C8 H16 N4 O3	216.122	1.371	215.115	No results	No results	Full match					2.92737e+06	2.48358e+06	1.63698e+06	1.68972e+06	648158	2.88325e+06	1.68609e+06	1.08764e+06	1.85186e+06	1.33694e+06	1.37666e+06	2.57227e+06	2.14143e+06	1.12256e+07	2.65952e+06	3.62651e+06	1.69026e+06	779962	3.50788e+06	667631	737604	1.83257e+06	1.57925e+06	1.82581e+06	1.31218e+06	1.32588e+06	1.9896e+06	2.34045e+06	605748	1.46897e+06	2.41451e+06	1.96719e+06	1.83307e+06	2.03706e+06	1.53186e+06	1.85966e+06	2.49666e+06
Com_16693_neg	N-(1H-indol-5-yl)-2-thiophenesulfonamide	C12 H10 N2 O2 S2	278.022	1.592	277.015	Invalid mass	No results	No results					2.19768e+06	1.89557e+06	1.52314e+06	1.11216e+06	1.22782e+06	1.15432e+06	1.89247e+06	1.06385e+06	1.55808e+06	1.0085e+06	1.17333e+06	1.52784e+06	2.00307e+06	1.6443e+06	2.31306e+06	1.50013e+06	965329	433840	1.67528e+06	1.26672e+06	1.73685e+06	1.49138e+06	1.48638e+06	1.77657e+06	843089	811258	1.35319e+06	1.35335e+06	1.46467e+06	890817	947318	1.53886e+06	1.76662e+06	1.44104e+06	487956	888458	1.86641e+06
Com_166_pos	4-methyl-6-phenyl-5,6-dihydro-2H-pyran-2-one	C12 H12 O2	188.085	5.528	189.092	Full match	No results	No results					4.21523e+07	2.67367e+07	1.10472e+07	8.43972e+06	5.91451e+06	7.23474e+07	1.99589e+07	1.01797e+07	1.91896e+07	1.02776e+07	1.18353e+07	1.22706e+07	2.29446e+07	9.62123e+06	2.83331e+07	2.15578e+07	1.01827e+07	1.37658e+07	5.39588e+06	6.60924e+06	3.15692e+07	1.35057e+07	1.39437e+07	2.3129e+07	7.73072e+06	4.07635e+07	8.45915e+06	1.61909e+07	4.2711e+07	1.65092e+07	1.49832e+07	1.65526e+07	9.85196e+06	1.99936e+07	5.04106e+06	1.1913e+07	2.34661e+07
Com_1671_neg	Orotidine 5'-monophosphate	C10 H13 N2 O11 P	368.022	5.599	367.015	Invalid mass	No results	No results	Nucleosides, nucleotides, and analogues	Pyrimidine nucleotides	Pyrimidine ribonucleotides	Pyrimidine ribonucleoside monophosphates	422811	374708	260947	281847	35722.4	1.02361e+07	2.54929e+06	208224	1.09098e+07	42261.5	118042	784504	1.22191e+06	1.53133e+06	222715	603480	1.97237e+06	35806.3	122798	15544.8	86786.4	151429	56167	99283.6	59220.7	1.79756e+07	871349	53391.2	92508	333098	62741.6	194525	207955	225432	101243	484753	71780.2
Com_16723_neg	3-Methylamino-L-alanine	C4 H10 N2 O2	118.078	6.043	117.071	No results	Invalid mass	No results	Organic acids and derivatives	Carboxylic acids and derivatives	Amino acids, peptides, and analogues	L-alpha-amino acids	2.05706e+06	3.73226e+06	972296	870676	566550	2.09642e+06	1.58817e+06	2.09441e+06	3.91368e+06	696247	3.63017e+07	1.4699e+06	1.65283e+06	1.48488e+06	1.35865e+06	1.88922e+06	1.07891e+06	738010	1.4749e+06	409018	2.15595e+06	1.05007e+06	964111	2.2648e+06	1.07334e+06	1.42905e+06	1.43224e+06	980897	3.14637e+06	1.21913e+06	1.0122e+06	1.82195e+06	1.09468e+06	1.78238e+06	4.25682e+06	6.5337e+06	1.50182e+06
Com_1674_pos	Febuxostat	C16 H16 N2 O3 S	316.09	6.918	317.097	Invalid mass	No results	No results					94.2003	124.226	54.8255	47.1316	35.3488	232.347	139.895	107.343	95.2775	37.8836	73.7202	204.432	84.8294	69.3847	531366	80.6733	57.7207	42.1187	258.264	38.2132	92.9867	115.891	53.6051	62.8306	71.7881	57.0446	63.3628	47.5425	168.189	91.3922	59.7347	85.9117	52.8705	131.46	34.3291	64.1188	104.765
Com_16760_pos	2,6-Xylidine	C8 H11 N	121.09	3.918	122.097	Invalid mass	No results	No results	Benzenoids	Benzene and substituted derivatives	Xylenes	m-Xylenes	1.22134e+06	967596	1.08604e+06	1.10199e+06	1.00651e+06	1.06215e+06	1.19139e+06	1.33586e+06	1.18356e+06	1.30539e+06	1.29884e+06	1.19803e+06	1.23745e+06	1.20648e+06	1.14751e+06	1.1766e+06	1.36714e+06	1.21286e+06	1.17915e+06	1.12226e+06	1.09491e+06	1.22739e+06	1.15535e+06	1.14674e+06	1.34337e+06	1.35004e+06	1.28629e+06	1.23176e+06	1.20782e+06	1.22733e+06	1.29346e+06	1.60086e+06	1.27499e+06	3.6793e+06	1.46362e+06	1.32786e+06	1.35488e+06
Com_16767_pos	N-{[(2R,4S,5R)-5-Ethyl-1-azabicyclo[2.2.2]oct-2-yl]methyl}-2-furamide	C15 H22 N2 O2	262.169	4.726	263.176	Full match	No results	No results	Organoheterocyclic compounds	Quinuclidines	Not available	Quinuclidines	389462	438254	164543	473040	142733	212991	191140	285495	707255	146274	176183	475067	224067	215474	221212	942130	269855	178047	359089	136763	425050	196040	151074	339222	245371	371894	212808	304934	680158	420478	276842	501582	168507	746880	249252	372683	466190
Com_16771_pos	Sulforaphane	C6 H11 N O S2	177.029	5.603	178.036	No results	Invalid mass	No results	Organosulfur compounds	Sulfoxides	Not available	Sulfoxides	1.9175e+06	7.29143e+06	878348	2.8287e+06	491721	1.12308e+06	1.84591e+06	4.32505e+06	1.69603e+06	415209	9.39269e+06	2.97073e+06	958213	1.03688e+06	1.68826e+06	2.21541e+06	518562	6.58263e+06	1.23416e+06	252187	1.06811e+06	1.07301e+06	837705	7.49275e+06	645776	1.89147e+06	2.90029e+06	645587	2.28613e+06	805724	647230	2.6283e+06	713278	2.95192e+06	637134	1.46984e+06	1.51312e+06
Com_16777_neg	4-chloro-N-[4-(morpholinosulfonyl)phenyl]benzamide	C17 H17 Cl N2 O4 S	380.059	5.736	379.052	Full match	No results	No results					6.26963e+06	2.31877e+06	1.73295e+06	1.01686e+06	713088	5.15366e+06	2.35606e+06	1.06959e+06	2.00189e+06	8.1917e+06	1.54082e+06	2.74284e+06	1.74239e+06	1.26821e+06	1.98494e+06	7.68118e+06	1.27436e+06	778019	2.97101e+07	414132	2.15376e+06	1.2483e+06	1.35284e+06	1.89858e+06	1.52492e+06	1.70777e+06	2.47239e+07	1.1843e+06	4.33914e+06	1.05554e+06	855407	1.98177e+06	1.1608e+06	2.29292e+06	2.52038e+06	1.66567e+06	1.67836e+06
Com_1678_pos	Xanthine	C5 H4 N4 O2	152.034	2.057	153.041	Full match	Full match	Full match	Organoheterocyclic compounds	Imidazopyrimidines	Purines and purine derivatives	Xanthines	9.39124e+07	3.0769e+07	8.39562e+07	1.23353e+09	2.23416e+07	6.7927e+07	3.16068e+07	1.92706e+08	5.75228e+08	3.10948e+07	3.68676e+07	3.75091e+08	7.07115e+07	1.55193e+08	1.07492e+09	3.33282e+07	4.58949e+08	2.33617e+08	5.79203e+08	1.74459e+07	7.21015e+07	5.63136e+07	1.32189e+08	5.40578e+07	5.11654e+08	1.2299e+08	6.21413e+07	1.23711e+09	4.03509e+08	3.44944e+08	4.91977e+08	3.75242e+08	1.28929e+08	3.03327e+08	3.28755e+08	2.46465e+08	8.86593e+08
Com_16796_pos	Methanandamide	C23 H39 N O2	361.297	9.971	362.305	Full match	No results	No results	Lipids and lipid-like molecules	Fatty Acyls	Fatty amides	N-acyl amines	5.64624e+07	2.13871e+07	3.21592e+07	249633	1.09635e+07	1.43055e+07	1.32418e+07	66677.3	67763.4	2.00265e+07	2.46794e+07	116771	3.23907e+07	1.22361e+07	1.06805e+07	2.64549e+07	100822	68303.5	242539	3.46062e+07	1.66235e+07	9.39511e+06	1.33525e+07	2.4596e+07	68601.6	62820.6	3.06841e+07	61809.8	66769.8	73396.7	85666.1	183974	4.83839e+07	64555.9	76430.5	62086.7	95830.8
Com_16810_pos	Morphine	C17 H19 N O3	285.138	4.081	286.145	Invalid mass	Invalid mass	No results	Alkaloids and derivatives	Morphinans	Not available	Morphinans	329567	250290	242285	232777	214143	259176	256428	229758	317357	218067	259753	262332	266753	241661	282979	248573	224951	199182	236788	228864	239346	266996	222442	277841	216872	222507	257822	212793	283960	242407	216666	312478	225254	297594	195801	230271	247697
Com_16839_pos	Prostaglandin E2-1-glyceryl ester	C23 H38 O7	408.251	6.015	409.258	Invalid mass	No results	No results	Lipids and lipid-like molecules	Fatty Acyls	Eicosanoids	Prostaglandins and related compounds	2.1505e+06	3.53653e+06	904329	995910	565699	1.58735e+06	1.33006e+06	3.31154e+06	2.0172e+06	488552	1.45648e+06	1.95264e+06	3.83055e+06	1.67985e+06	1.56148e+06	1.92408e+06	711473	2.02352e+06	1.00779e+06	313992	5.29307e+06	1.65743e+06	4.15847e+06	2.06931e+06	1.80814e+06	1.87718e+06	2.29306e+06	1.02177e+06	1.99284e+06	838712	1.43326e+06	3.00309e+06	3.05864e+06	3.63448e+06	1.98118e+06	3.17293e+06	2.39235e+06
Com_1683_neg	2-Oxoglutaric acid	C5 H6 O5	146.022	1.543	145.014	Full match	No results	Full match	Organic acids and derivatives	Keto acids and derivatives	Gamma-keto acids and derivatives	Gamma-keto acids and derivatives	8.21512e+07	9.18791e+07	3.93467e+07	1.86272e+08	3.62383e+07	6.78931e+07	6.04736e+07	1.80768e+07	3.35402e+07	4.80955e+07	3.77381e+07	1.98507e+07	9.44072e+07	1.34374e+08	1.27771e+08	3.78998e+07	9.37258e+06	1.29703e+07	6.76148e+07	1.89146e+07	1.35563e+08	1.31658e+08	4.59377e+07	6.65345e+07	7.94005e+06	1.88824e+07	9.22678e+07	2.48356e+07	2.02145e+07	6.30387e+07	1.69457e+07	3.46808e+07	1.42538e+08	2.26422e+07	3.12507e+07	3.01748e+07	9.00933e+07
Com_16842_pos	ADP-ribose	C15 H23 N5 O14 P2	559.073	1.328	560.08	No results	No results	Full match	Nucleosides, nucleotides, and analogues	Purine nucleotides	Purine ribonucleotides	Purine ribonucleoside diphosphates	4.41791e+06	4.25299e+06	2.4628e+06	2.61481e+06	1.09659e+06	3.7097e+06	2.78193e+06	2.20665e+06	3.91827e+06	1.34415e+06	1.76931e+06	2.89521e+06	3.65811e+06	4.02875e+06	4.70642e+06	3.1936e+06	1.71724e+06	749708	2.16301e+06	1.11909e+06	3.36641e+06	3.09947e+06	3.30846e+06	2.72802e+06	2.04166e+06	3.29982e+06	3.19907e+06	1.75715e+06	3.14552e+06	1.91099e+06	2.29519e+06	3.6144e+06	2.32584e+06	3.27236e+06	1.34163e+06	1.52448e+06	3.90642e+06
Com_16849_neg	Robenidine	C15 H13 Cl2 N5	333.053	5.254	332.046	Full match	No results	No results	Benzenoids	Benzene and substituted derivatives	Halobenzenes	Chlorobenzenes	3.83987e+06	1.66822e+07	1.85884e+06	8.591e+06	1.25656e+06	2.12463e+06	4.3748e+06	2.18664e+06	2.71286e+07	1.40145e+06	1.41257e+06	2.3473e+06	6.01583e+06	2.46871e+06	7.91299e+06	2.40635e+06	1.06389e+06	807661	6.03313e+06	714285	2.80785e+06	4.82018e+06	1.85443e+06	7.17005e+06	920767	9.84332e+06	2.0713e+06	858191	2.57643e+06	3.58074e+07	2.04723e+06	3.67732e+06	2.32217e+06	6.10331e+06	1.7445e+06	2.85036e+06	2.04293e+06
Com_16871_pos	Cycloheximide	C15 H23 N O4	281.164	5.467	282.171	Full match	No results	No results	Organoheterocyclic compounds	Pyridines and derivatives	Hydropyridines	Tetrahydropyridines	4.68252e+06	1.69836e+07	3.89529e+06	4.11152e+06	2.78267e+06	2.99769e+07	1.65457e+07	1.59793e+07	2.10318e+07	5.80441e+06	3.57047e+06	1.3083e+07	1.11997e+07	6.3633e+06	8.87395e+06	1.16848e+07	5.70745e+06	5.8847e+06	3.11281e+06	4.00596e+06	3.24767e+07	3.97592e+06	4.4415e+06	5.36931e+06	1.63153e+07	1.08464e+07	5.47645e+06	6.11707e+06	1.21808e+07	2.34644e+07	2.40562e+07	7.96521e+06	9.92687e+06	6.05036e+06	5.82458e+06	1.54133e+07	6.80031e+06
Com_16875_pos	CAR 14:2	C21 H38 N O4	367.273	6.833	368.281	No results	Invalid mass	No results					866827	1.12207e+06	1.05525e+06	946907	147012	2.25968e+06	835870	116776	1.87235e+06	56890.7	172252	427706	525712	1.84211e+06	2.35209e+06	1.26117e+06	634238	77726.3	2.21448e+06	83582.9	1.04061e+06	271274	1.41896e+06	273507	517010	557205	536265	862365	1.20095e+06	1.01144e+06	638254	728238	553900	969642	273211	284573	534567
Com_16885_pos	3-(4-benzyl-5-thioxo-4,5-dihydro-1H-1,2,4-triazol-3-yl)piperidin-2-one	C14 H16 N4 O S	288.101	5.545	289.109	Invalid mass	No results	No results					1.04301e+06	1.96527e+06	320592	464583	238216	531271	514450	1.28786e+06	730983	648749	632995	1.23259e+06	463710	435152	1.28099e+06	1.25248e+06	566654	188006	492191	365237	421536	691659	520097	468681	399199	611476	427946	210764	519189	324343	308912	1.6645e+06	387856	515985	630937	377018	370162
Com_16891_pos	2-(14,15-Epoxyeicosatrienoyl) glycerol	C23 H38 O5	416.256	6.79	417.263	Invalid mass	No results	No results	Lipids and lipid-like molecules	Glycerolipids	Monoradylglycerols	2-monoacylglycerols	1.53345e+07	3.96974e+07	2.72858e+07	1.02119e+07	5.56402e+06	5.50219e+07	2.89084e+07	2.59504e+07	2.81098e+07	5.74863e+06	2.44903e+07	3.46703e+07	2.40224e+07	2.07331e+07	1.04893e+07	9.88329e+06	9.50314e+06	5.90863e+06	1.18389e+06	4.18056e+06	6.3604e+07	2.72431e+07	3.58216e+07	2.8898e+07	1.19246e+07	2.61857e+07	4.91655e+07	5.6909e+06	1.80276e+07	1.44315e+07	2.25106e+07	4.75135e+07	1.71015e+07	2.17875e+07	1.46563e+07	1.1474e+07	3.45783e+07
Com_1689_pos	Coumarin	C9 H6 O2	146.037	5.256	147.045	Full match	No results	Full match	Phenylpropanoids and polyketides	Coumarins and derivatives	Not available	Coumarins and derivatives	3.02316e+07	2.44826e+08	8.34639e+07	5.62559e+07	4.10845e+07	8.37025e+07	2.42794e+08	7.36075e+07	1.04821e+08	3.00064e+07	1.03504e+08	1.59431e+08	1.58366e+07	7.59806e+07	1.46372e+07	9.05112e+07	3.71819e+07	2.99672e+07	4.06521e+07	1.14752e+07	1.13023e+08	5.69098e+07	4.72475e+06	2.47578e+08	3.48568e+07	7.71398e+07	8.06014e+07	1.71845e+07	1.27617e+08	1.08552e+08	2.75245e+07	3.11235e+08	2.72026e+08	1.65644e+07	6.35537e+07	2.40319e+08	4.28698e+07
Com_16929_neg	4,5-diphenyl-2,3-dihydro-1H-pyrazolo[3,4-c]pyridazin-3-one	C17 H12 N4 O	288.102	5.813	287.095	Full match	No results	No results					4.37809e+06	8.49177e+06	3.03605e+06	1.00544e+06	565656	4.75135e+06	2.20835e+06	1.45312e+06	2.52915e+06	880000	994664	1.81611e+06	1.73183e+06	1.4849e+06	1.76248e+06	5.35966e+06	1.04299e+06	1.1435e+06	2.06291e+06	449583	2.44844e+06	1.2634e+06	1.63055e+06	4.81763e+06	1.7346e+06	1.92081e+06	1.43752e+06	975291	5.00221e+06	1.44256e+06	1.04383e+06	1.88194e+06	1.3238e+06	2.7085e+06	4.66426e+06	2.25007e+06	2.40176e+06
Com_16961_neg	15-Epiprostaglandin E1	C20 H34 O5	336.232	5.986	335.225	Invalid mass	No results	No results	Lipids and lipid-like molecules	Fatty Acyls	Eicosanoids	Prostaglandins and related compounds	4.03926e+06	1.49096e+06	2.98826e+06	1.59383e+07	1.87716e+06	3.5497e+06	3.05882e+06	6.72344e+06	7.39344e+06	320620	901381	929228	2.47066e+06	2.12348e+07	2.99165e+06	954622	6.47861e+06	842869	3.79914e+06	194193	1.51524e+06	1.41728e+06	497393	1.04826e+06	2.20851e+06	1.34519e+06	3.20172e+06	2.29397e+06	4.36683e+06	1.06309e+06	3.68552e+06	1.69844e+06	3.51582e+06	4.43349e+06	3.07039e+06	4.48682e+06	5.48911e+06
Com_16979_pos	Arachidonic acid methyl ester	C21 H34 O2	318.258	6.573	301.254	Invalid mass	No results	No results	Lipids and lipid-like molecules	Fatty Acyls	Fatty acid esters	Fatty acid methyl esters	2.16268e+06	1.89588e+06	1.61399e+06	1.22133e+06	573607	3.23076e+06	1.31619e+06	918245	5.21751e+06	993796	1.13197e+06	2.54971e+06	5.11812e+06	2.21417e+06	3.66705e+06	2.41012e+06	1.26803e+06	469585	1.10114e+06	230250	8.8527e+06	1.88168e+06	2.03109e+06	1.37463e+06	1.71554e+06	832871	3.22875e+06	1.30161e+06	1.72226e+06	879890	3.70113e+06	4.15465e+06	3.72225e+06	4.18478e+06	723415	1.44811e+06	4.41239e+06
Com_1698_pos	4-Methoxycinnamic acid	C10 H10 O3	160.053	5.81	161.061	Invalid mass	No results	No results	Phenylpropanoids and polyketides	Cinnamic acids and derivatives	Cinnamic acids	Cinnamic acids	1.7968e+07	4.25406e+07	6.29839e+06	1.59155e+06	3.05129e+06	3.76125e+07	3.41901e+07	1.21963e+07	1.49072e+07	3.42911e+06	3.33471e+06	2.27871e+06	6.32304e+06	9.36601e+06	7.16954e+06	2.83131e+07	6.10428e+06	4.15081e+06	1.84334e+07	2.64504e+06	5.82084e+06	3.64032e+06	3.25607e+06	9.89908e+07	1.31729e+07	6.8876e+06	5.20341e+06	6.69805e+06	4.88929e+07	4.95873e+06	5.45306e+06	3.69496e+06	4.77461e+06	1.55497e+07	6.01333e+06	3.54071e+07	8.04466e+06
Com_17005_pos	13,14-dihydro-15-keto-tetranor Prostaglandin E2	C16 H26 O5	320.161	6.755	321.169	Invalid mass	No results	No results					6.16195e+06	825526	3.65534e+06	1.33861e+06	252322	1.94665e+06	2.30381e+06	1.65345e+07	2.65509e+06	331818	1.98372e+06	2.61995e+06	936958	5.5726e+06	1.9162e+06	9.59159e+06	1.64577e+06	9.56078e+06	3.65536e+06	160737	7.85425e+06	274608	752857	5.41144e+06	9.29548e+06	5.69229e+06	3.96743e+06	6.01315e+06	2.74421e+06	1.66073e+06	1.87012e+06	2.23253e+06	2.17374e+06	6.23547e+06	1.7496e+06	3.23817e+06	1.95599e+06
Com_17032_pos	Estazolam	C16 H11 Cl N4	294.069	5.554	295.076	Full match	No results	No results	Organoheterocyclic compounds	Benzodiazepines	1,4-benzodiazepines	1,2,4-triazolo[4,3-a][1,4]benzodiazepines	1.63286e+06	6.19213e+06	571115	1.00028e+06	290983	965582	915592	3.51901e+06	7.64982e+06	621911	422997	2.98198e+06	2.17171e+06	716940	2.14268e+06	1.36416e+06	317385	439336	760048	722233	2.31983e+06	1.13652e+06	897178	808208	698407	997526	1.7578e+06	829738	1.28334e+06	1.50495e+06	1.12557e+06	8.59609e+06	755688	2.08548e+06	641210	1.22934e+06	1.87717e+06
Com_17065_pos	2-(4-fluorophenyl)quinoline	C15 H10 F N	223.081	6.464	224.088	Full match	No results	No results					642366	616602	308153	356026	245437	474790	401975	417560	721766	164513	486543	543732	536382	630197	542311	568334	256903	538053	486706	177684	556435	326801	427239	469382	515059	392296	568702	455133	628933	517298	390299	499139	431452	609885	198922	346913	414923
Com_17096_neg	PE 16:0_17:1	C38 H74 N O8 P	703.52	9.593	702.513	No results	Invalid mass	No results					937045	886165	983072	891589	6.3876e+07	885939	870508	891166	855559	924768	1.00327e+06	883072	897282	843534	941991	958215	885654	858136	852688	1.08853e+06	914560	944573	1.13586e+06	873452	812421	775862	845297	899432	827786	941373	1.54203e+06	891302	838472	838095	732478	826729	811433
Com_17110_pos	(Methylthio)methylpyrazine	C6 H8 N2 S	140.042	1.694	141.049	Invalid mass	No results	No results					1.99305e+06	1.92512e+06	822774	263148	258063	1.4365e+06	1.03175e+06	230229	380767	101167	603230	309564	1.2353e+06	1.39182e+06	176285	1.0943e+06	217887	157068	255859	80835.8	1.42311e+06	1.19081e+06	1.08936e+06	1.35997e+06	183565	198471	1.43065e+06	230463	292229	254424	256058	383328	578374	371006	151312	216141	395373
Com_17116_neg	2-(3,4-dimethoxyphenyl)-N-(4-morpholinophenyl)acetamide	C20 H24 N2 O4	356.168	6.352	355.161	Invalid mass	No results	No results					4.95458e+06	5.04551e+06	1.53093e+06	2.96079e+06	207224	1.50137e+07	1.56957e+06	3.56453e+06	9.16667e+06	2.75354e+06	613852	1.34366e+07	1.03356e+07	464576	9.11304e+06	5.36798e+06	3.56175e+06	957691	3.13276e+06	174535	1.42979e+07	1.33229e+07	2.87924e+06	8.07136e+06	1.61294e+06	2.16762e+06	1.94684e+07	1.54543e+06	6.41671e+06	2.94268e+06	3.78915e+06	1.05424e+07	1.33351e+07	1.07309e+07	2.18907e+06	3.93796e+06	9.89866e+06
Com_1711_pos	YNH	C19 H24 N6 O6	432.178	6.929	433.185	Full match	No results	No results					563312	3.27292e+06	418045	5.89033e+06	60498	336374	402515	495269	304137	81159	187034	3.8692e+07	284776	393671	209713	1.43924e+06	1.00474e+06	739036	453245	5.35333e+06	195687	124525	52755.2	408525	341286	110858	328684	150467	1.84248e+06	473897	253794	760326	83975.5	207920	142248	573828	633615
Com_17120_neg	Aldosterone	C21 H28 O5	360.196	6.29	359.189	Invalid mass	No results	No results	Lipids and lipid-like molecules	Steroids and steroid derivatives	Hydroxysteroids	21-hydroxysteroids	4.63749e+07	1.15931e+07	4.63587e+06	5.82994e+06	2.45387e+06	7.97916e+06	8.08308e+06	9.93069e+06	3.34618e+07	3.00343e+06	1.24332e+07	1.23103e+07	4.80633e+07	1.69646e+07	1.25156e+07	2.2246e+07	1.98776e+07	4.59339e+06	1.15934e+07	1.55449e+06	2.65203e+07	1.40315e+07	1.64117e+07	2.60677e+07	1.72666e+07	1.26625e+07	1.17655e+07	5.39319e+06	1.96739e+07	9.2426e+06	7.77932e+06	2.38812e+07	2.2699e+07	3.13414e+07	2.38508e+06	1.14612e+07	2.49053e+07
Com_17125_pos	Colchicine	C22 H25 N O6	399.164	5.501	400.171	Invalid mass	No results	No results	Hydrocarbon derivatives	Tropones	Not available	Tropones	5.43697e+07	2.35386e+07	2.90936e+07	3.40923e+07	6.48175e+06	2.36587e+07	1.46129e+07	9.46225e+06	5.58938e+07	6.25067e+06	8.08788e+07	5.47758e+07	4.10174e+07	2.92058e+07	1.21576e+08	2.07513e+07	1.6752e+07	4.92573e+06	4.77823e+07	2.20104e+07	1.18936e+07	2.3101e+07	1.67607e+07	1.43472e+07	1.00987e+07	1.06505e+07	3.76098e+07	2.46841e+07	3.40255e+07	1.31267e+07	1.272e+07	3.53791e+07	2.49825e+07	5.48334e+07	9.77501e+06	2.54959e+07	2.28581e+07
Com_17140_neg	Quinolinic acid	C7 H5 N O4	167.02	3.437	166.013	Invalid mass	No results	No results	Organoheterocyclic compounds	Pyridines and derivatives	Pyridinecarboxylic acids and derivatives	Pyridinecarboxylic acids	570685	425335	305705	426861	256449	460321	392178	345288	6.52322e+06	288460	310317	472091	453339	496732	428580	512084	329514	266028	353666	244672	401044	419055	291885	420492	326975	2.67241e+06	380282	328595	586833	6.96068e+06	344093	2.83129e+06	308526	605747	661258	528129	472304
Com_1715_neg	Lactitol	C12 H24 O11	344.132	5.566	343.124	No results	No results	Full match	Lipids and lipid-like molecules	Fatty Acyls	Fatty acyl glycosides	Fatty acyl glycosides of mono- and disaccharides	8.07195e+06	4.90636e+07	7.98052e+06	5.34151e+07	2.92931e+07	3.36019e+07	3.90234e+07	4.2954e+07	5.37227e+07	1.10082e+07	2.958e+07	4.37206e+07	1.06238e+07	9.93284e+07	3.37535e+07	1.57551e+08	1.18916e+07	3.12976e+06	3.16752e+07	2.13832e+07	1.14196e+08	6.43585e+07	6.40367e+07	6.83343e+07	3.56565e+07	4.94015e+07	4.11795e+07	3.43483e+06	4.66597e+06	3.78999e+07	3.70566e+07	6.6642e+07	3.65947e+07	5.98965e+07	2.38116e+07	2.31181e+07	2.70284e+07
Com_17161_neg	N-Acetyl-Asp-Glu	C11 H16 N2 O8	304.092	4.749	303.085	No results	No results	Full match	Organic acids and derivatives	Carboxylic acids and derivatives	Amino acids, peptides, and analogues	Dipeptides	345910	292774	600671	2.97056e+07	209042	257290	294297	1.26784e+07	3.59003e+07	197667	235412	2.65646e+07	382332	252650	331195	321132	1.28365e+07	5.47483e+06	2.23313e+07	303818	374570	234056	178529	271254	1.11956e+07	1.91403e+07	174175	1.81411e+07	3.58809e+07	3.73786e+06	1.42425e+07	4.24421e+07	531203	3.89679e+07	8.94851e+06	2.64543e+07	2.31669e+07
Com_17181_neg	D-(-)-Salicin	C13 H18 O7	286.106	5.728	285.099	Full match	No results	No results					8.39248e+06	2.9607e+06	1.94249e+06	1.31768e+06	834422	2.61747e+06	2.93754e+06	1.26695e+06	2.58523e+06	1.04778e+06	1.90284e+06	2.96388e+06	1.96927e+06	1.41899e+06	2.26311e+06	9.00785e+06	1.45678e+06	952472	1.95418e+06	464373	2.51584e+06	1.35456e+06	1.52845e+06	2.12994e+06	1.77338e+06	1.98898e+06	1.64981e+06	1.39318e+06	2.07378e+06	1.24578e+06	946596	2.28974e+06	1.39832e+06	2.8287e+06	6.75862e+07	2.05791e+06	3.83625e+06
Com_17182_pos	Hydrocortisone	C21 H30 O5	362.211	6.28	363.218	No results	No results	Full match	Lipids and lipid-like molecules	Steroids and steroid derivatives	Hydroxysteroids	21-hydroxysteroids	2.82568e+07	2.72276e+07	1.79274e+07	1.64968e+07	1.01945e+07	1.96709e+07	1.86873e+07	4.10098e+07	5.78906e+07	6.73409e+06	1.48677e+07	2.65457e+07	3.45825e+07	2.11991e+07	1.91804e+07	2.56946e+07	1.96512e+07	5.81455e+07	1.5944e+07	5.73675e+06	4.27664e+07	1.76581e+07	2.15305e+07	2.92923e+07	2.45723e+07	4.06991e+07	2.66352e+07	2.38315e+07	4.18285e+07	1.81946e+07	2.32192e+07	2.82691e+07	2.26219e+07	5.71867e+07	1.68024e+07	2.52847e+07	4.47381e+07
Com_1720_pos	VNH	C15 H24 N6 O5	184.091	5.891	185.098	Invalid mass	No results	No results					2.91444e+08	5.06414e+06	2.54376e+06	1.96023e+06	519297	4.18357e+06	2.55854e+06	3.49763e+06	6.78207e+06	1.72582e+06	2.13155e+06	2.46884e+06	5.53124e+06	1.6265e+06	2.72369e+06	3.3679e+06	7.72497e+06	2.27534e+06	3.77354e+06	599600	7.1722e+06	1.82328e+06	2.60647e+06	3.11093e+06	2.80653e+06	1.03946e+07	3.64718e+06	6.17352e+06	3.12328e+06	1.83988e+06	2.19967e+06	4.94789e+06	1.16152e+06	4.89241e+06	1.08706e+07	5.60114e+06	2.24571e+06
Com_17234_pos	Lapachol	C15 H14 O3	242.095	6.234	243.103	Full match	No results	Full match	Lipids and lipid-like molecules	Prenol lipids	Quinone and hydroquinone lipids	Vitamin K compounds	1.11698e+07	8.33801e+06	3.53117e+07	1.1094e+07	9.0338e+06	2.31278e+07	2.1922e+07	1.26601e+07	9.71596e+06	1.03597e+07	6.09142e+07	1.59003e+07	1.39576e+07	1.68511e+07	3.76199e+07	2.22534e+06	4.11564e+06	3.00976e+07	4.21169e+07	6.28691e+06	1.13358e+07	1.52704e+07	5.49679e+07	2.88443e+07	4.65804e+07	2.76502e+07	2.86383e+07	3.12634e+07	3.11029e+06	5.1364e+06	5.84941e+06	1.25588e+07	3.82731e+07	1.43928e+07	8.29438e+06	4.85598e+06	1.56916e+07
Com_17237_neg	Mono(2-ethylhexyl) phthalate (MEHP)	C16 H22 O4	278.153	5.896	277.146	Full match	No results	Full match	Benzenoids	Benzene and substituted derivatives	Benzoic acids and derivatives	Benzoic acid esters	1.37923e+07	1.35653e+07	2.14362e+07	1.68565e+07	9.59384e+06	2.27642e+07	1.92876e+07	1.11761e+07	1.25902e+07	5.73652e+06	1.45813e+07	5.68212e+06	2.61307e+07	1.60804e+07	2.17673e+07	1.15758e+08	1.2617e+07	1.42073e+07	3.86714e+06	2.165e+06	1.93268e+07	1.97331e+07	2.88984e+07	2.00826e+07	7.4078e+06	1.45519e+07	1.75864e+07	1.92556e+07	4.63669e+06	3.2607e+06	8.75579e+06	1.71016e+07	2.56045e+07	1.73665e+08	1.25866e+07	2.11461e+07	1.65806e+07
Com_17258_pos	DPH	C15 H21 N5 O6	367.151	1.409	368.158	Full match	No results	No results					4.12505e+07	3.98308e+06	1.43163e+07	1.49193e+07	1.00181e+07	1.69438e+07	1.34957e+07	8.0514e+06	2.23056e+07	8.08638e+06	9.19821e+06	2.90881e+07	1.1104e+07	1.15844e+07	1.49944e+07	5.33164e+07	4.93789e+06	2.7033e+06	5.28209e+06	4.24019e+06	3.20854e+07	1.32144e+07	1.05603e+07	1.30057e+07	5.08718e+06	1.29897e+07	1.97947e+07	6.08683e+06	1.59228e+07	9.13384e+06	5.97082e+07	2.12605e+07	1.343e+07	1.35496e+07	4.00721e+06	6.63435e+06	2.1857e+07
Com_17272_neg	Adenosine 5'-phosphosulfate	C10 H14 N5 O10 P S	427.023	3.992	426.015	Invalid mass	No results	No results	Nucleosides, nucleotides, and analogues	Purine nucleotides	Purine ribonucleotides	Purine ribonucleoside monophosphates	53372.3	36737.7	23268.9	372473	33695.3	37715	29989.7	132095	143769	21728.1	460088	570771	33265.8	55629.8	40336.4	55021.5	238895	31248.3	366379	19003.6	42595.3	35079.4	19372.6	40231.5	66109.4	61261.2	34386.1	224329	383850	135464	126013	853851	36736.1	419842	46240.9	290692	226408
Com_1727_pos	4-Hydroxy-3-methylbenzoic acid	C8 H8 O3	152.048	5.822	135.045	No results	No results	Full match	Benzenoids	Benzene and substituted derivatives	Benzoic acids and derivatives	Hydroxybenzoic acid derivatives	7.42551e+07	4.16812e+08	2.44008e+07	1.54028e+07	2.88562e+07	7.4522e+07	7.06836e+07	5.15378e+08	6.55686e+07	1.92842e+07	2.45196e+07	4.35399e+07	3.50051e+07	8.54371e+07	2.47742e+07	5.03074e+07	7.93169e+06	4.0235e+07	7.91231e+07	2.26805e+07	3.98603e+07	3.46126e+07	2.03863e+07	1.00531e+08	9.99337e+07	2.63913e+07	3.97477e+07	2.96033e+07	1.71561e+08	4.90411e+07	4.5796e+07	5.92791e+07	3.85984e+07	2.24366e+07	1.77691e+07	5.2261e+07	2.23673e+07
Com_17311_pos	1,2-di(1-phenylethylidene)hydrazine	C16 H16 N2	236.132	5.252	237.14	Full match	No results	No results					863641	3.86325e+07	308400	239968	88326.7	198484	191316	179605	552673	82915.9	131180	332366	232173	224683	1.15026e+06	201272	145856	84541.6	169515	247677	252224	147101	182507	225645	148172	173763	477880	158666	294358	203958	170013	271347	760816	887310	138492	212798	268654
Com_1732_pos	Isotretinoin	C20 H28 O2	300.21	6.334	301.218	Full match	Full match	Full match	Lipids and lipid-like molecules	Prenol lipids	Retinoids	Retinoids	7.88122e+06	1.80673e+07	1.16074e+07	1.00503e+07	7.68296e+06	4.28325e+07	6.6795e+06	1.43477e+07	3.06575e+07	3.84583e+06	1.25018e+07	2.07127e+07	2.331e+07	2.87559e+07	3.07859e+07	1.19189e+07	1.24893e+07	6.46828e+06	4.0645e+07	2.43446e+06	2.31228e+07	4.06532e+07	1.17477e+07	1.36331e+07	6.24816e+06	1.40699e+07	1.93299e+07	3.54294e+07	1.82162e+07	4.70862e+07	1.1956e+07	2.77453e+07	1.38494e+07	3.02596e+07	4.64409e+06	1.56164e+07	1.53468e+07
Com_17343_neg	N4-Acetylsulfamethoxazole	C12 H13 N3 O4 S	295.065	5.303	294.057	Invalid mass	No results	No results	Benzenoids	Benzene and substituted derivatives	Benzenesulfonamides	Benzenesulfonamides	8.612e+06	2.82018e+06	1.5892e+06	1.71273e+06	2.92771e+06	3.5864e+06	5.32289e+06	3.13173e+06	2.74273e+06	2.6837e+06	2.77722e+06	2.03692e+06	4.78519e+06	1.97633e+06	4.54464e+06	2.91999e+06	1.83133e+06	747847	3.92767e+06	1.33504e+06	3.9592e+06	3.36089e+06	1.23428e+06	3.34804e+06	1.36292e+06	2.15035e+06	3.35968e+06	2.06683e+06	2.37742e+06	1.89735e+06	2.13535e+06	3.1023e+06	4.35664e+06	2.7418e+06	3.03993e+06	1.4758e+07	2.97607e+06
Com_17358_pos	2-morpholino-1-phenyl-1-ethanol	C12 H17 N O2	189.116	5.274	190.124	Invalid mass	No results	No results					7.23437e+06	4.48435e+06	1.92984e+06	1.91377e+06	1.64848e+06	1.40311e+06	5.7431e+06	944545	3.34062e+06	986438	993574	2.20474e+07	1.73919e+06	1.29017e+06	8.52423e+06	3.70166e+06	764244	804176	1.07832e+06	3.16028e+06	2.61619e+06	1.14982e+06	1.14924e+06	5.63176e+06	854391	1.17318e+06	3.40923e+06	1.13894e+06	2.89265e+06	4.28078e+06	2.31495e+06	4.01777e+06	5.06659e+06	8.09551e+06	1.01395e+06	6.13039e+06	6.39953e+06
Com_17383_neg	N,N-Dimethylarginine	C8 H18 N4 O2	202.144	1.353	201.136	No results	Full match	Full match	Organic acids and derivatives	Carboxylic acids and derivatives	Amino acids, peptides, and analogues	Arginine and derivatives	2.48018e+07	2.93208e+07	2.89483e+07	1.56985e+07	1.67452e+07	1.49774e+07	2.49261e+07	8.43454e+06	1.64775e+07	1.99848e+07	2.55011e+07	1.63454e+07	2.06281e+07	6.22966e+07	4.11149e+07	1.17465e+07	1.9346e+07	1.52141e+07	2.63511e+07	1.81494e+07	3.17011e+07	3.46204e+07	4.17476e+07	4.69389e+07	2.61016e+07	1.14521e+07	2.31659e+07	2.15278e+07	1.30462e+07	9.89547e+06	1.51602e+07	2.27959e+07	2.68987e+07	2.8802e+07	2.31826e+07	2.02313e+07	1.56031e+07
Com_17384_neg	Glycine anhydride	C4 H6 N2 O2	114.042	1.354	113.035	Invalid mass	No results	No results	Organic acids and derivatives	Carboxylic acids and derivatives	Amino acids, peptides, and analogues	Alpha amino acids and derivatives	3.73127e+07	1.24472e+07	1.40505e+07	2.23178e+07	2.13049e+07	1.58757e+07	1.32016e+07	1.37917e+07	6.02392e+07	8.82326e+06	1.70513e+07	2.98967e+07	2.72699e+07	2.07111e+07	2.85398e+07	6.28915e+07	2.04978e+07	1.10158e+07	1.16709e+07	6.43345e+06	3.26679e+07	2.40709e+07	1.953e+07	1.62005e+07	1.96728e+07	3.48877e+07	3.16668e+07	1.09993e+07	3.57819e+07	3.35988e+07	2.30912e+07	4.02548e+07	1.75146e+07	2.07085e+07	1.56187e+07	1.69134e+07	4.74267e+07
Com_17417_pos	Verrucarol	C15 H22 O4	266.153	6.45	267.16	Full match	No results	No results	Lipids and lipid-like molecules	Prenol lipids	Sesquiterpenoids	Trichothecenes	1.41085e+07	1.36456e+07	7.52027e+06	7.37508e+06	3.98577e+06	1.07821e+07	5.94743e+06	2.99379e+07	3.60308e+07	5.57472e+06	7.18613e+06	1.18596e+07	8.59397e+06	6.94936e+06	8.79647e+06	1.25155e+07	1.63378e+07	2.27247e+07	2.16533e+07	2.08317e+06	2.03343e+07	5.50568e+06	6.13181e+06	1.00296e+07	1.23895e+08	7.05838e+07	8.40572e+06	1.9731e+07	1.60777e+07	7.43662e+06	1.50191e+07	5.09371e+07	1.32732e+07	2.30155e+07	1.48729e+07	1.79753e+07	1.58913e+07
Com_17427_pos	2'-Deoxyadenosine	C10 H13 N5 O3	251.103	3.937	252.11	Full match	No results	Full match	Nucleosides, nucleotides, and analogues	Purine nucleosides	Purine 2'-deoxyribonucleosides	Purine 2'-deoxyribonucleosides	8.70445e+06	3.79292e+06	68772.1	1.04646e+07	1.19379e+06	5.95068e+06	617285	2.65949e+06	2.95355e+07	63724.2	68817.1	7.24406e+06	627809	1.49656e+06	7.8284e+06	4.61478e+06	5.23373e+06	2.9095e+06	4.8977e+06	61277.2	4.9214e+06	1.93932e+06	66484	4.24146e+06	3.92384e+06	7.16963e+06	944851	3.96563e+06	1.52141e+06	3.80963e+06	8.04695e+06	2.11733e+07	71207.5	5.63428e+06	3.40848e+06	1.66926e+07	2.66316e+07
Com_17439_neg	S-Sulfo-L-cysteine	C3 H7 N O5 S2	200.977	1.293	199.97	No results	Full match	Full match	Organic acids and derivatives	Carboxylic acids and derivatives	Amino acids, peptides, and analogues	S-sulfo-L-cysteines	1.43858e+07	2.60123e+07	7.6177e+06	1.36168e+07	1.38116e+07	2.50891e+07	3.09627e+07	8.34157e+06	1.45686e+07	1.19729e+07	6.6811e+06	1.88701e+07	5.78718e+07	2.55884e+07	2.92693e+07	7.55976e+06	2.57178e+07	4.0701e+06	1.20162e+07	1.70442e+07	2.47774e+07	3.32638e+07	1.62375e+07	2.96689e+07	8.76717e+06	2.89653e+07	2.75509e+07	5.2084e+06	2.49968e+07	2.02339e+07	4.8994e+07	1.44968e+07	3.76817e+07	1.24573e+07	1.63938e+07	1.17982e+07	2.48041e+07
Com_17446_neg	4-Hexylresorcinol	C12 H18 O2	148.126	6.277	193.124	Invalid mass	No results	No results	Benzenoids	Phenols	Benzenediols	Resorcinols	1.09877e+07	1.54098e+07	5.8521e+06	4.02766e+06	5.31233e+06	1.42336e+07	9.54452e+06	2.98917e+07	4.85233e+06	3.73485e+06	1.59871e+07	4.63612e+06	1.11402e+07	1.67959e+07	1.77179e+07	3.92718e+06	7.55495e+06	2.03973e+07	6.56783e+06	4.23793e+06	1.75985e+07	4.10345e+06	1.4175e+07	1.57784e+07	1.23482e+07	1.46811e+07	5.43824e+06	1.03688e+07	5.69149e+06	5.54821e+06	1.05816e+07	4.31402e+06	1.02831e+07	2.52672e+07	2.51362e+07	1.5924e+07	5.19182e+06
Com_1745_neg	L-Histidine	C6 H9 N3 O2	155.07	1.239	154.062	Full match	Full match	Full match	Organic acids and derivatives	Carboxylic acids and derivatives	Amino acids, peptides, and analogues	Histidine and derivatives	1.81049e+08	1.09582e+08	8.42763e+07	1.64581e+08	2.22793e+07	6.12951e+07	1.46851e+08	1.26256e+08	2.0309e+08	5.07468e+07	8.56487e+07	3.53018e+08	2.97961e+08	4.58008e+08	1.14572e+08	1.72824e+07	9.25564e+07	1.78852e+07	1.38413e+08	8.68259e+07	7.54656e+07	8.82136e+07	9.4155e+07	7.80297e+07	7.5179e+06	3.13851e+08	1.32407e+08	9.4804e+07	9.15887e+08	1.38951e+08	2.97084e+08	2.04494e+08	2.52183e+08	3.07807e+08	1.66532e+08	1.93782e+08	1.36644e+09
Com_17461_neg	L-Dopa	C9 H11 N O4	197.07	4.926	196.062	Full match	Full match	Full match	Organic acids and derivatives	Carboxylic acids and derivatives	Amino acids, peptides, and analogues	Tyrosine and derivatives	2.12834e+06	1.9314e+06	947411	2.2236e+06	2.49685e+06	3.5019e+06	2.8166e+06	2.44195e+06	1.08848e+07	814945	1.70427e+06	2.18633e+06	3.7547e+06	1.47443e+06	1.97973e+06	2.36691e+06	914377	892313	1.09314e+07	1.03381e+06	1.39784e+06	869889	955648	1.8499e+06	1.16469e+06	2.57532e+06	921807	2.26497e+06	3.45428e+06	5.8217e+06	1.0148e+06	4.74955e+06	2.9652e+06	3.3987e+06	550059	1.37108e+06	3.07007e+06
Com_17463_pos	2-(3,5-dimethyl-1H-pyrazol-4-yl)-5-methoxybenzoic acid	C13 H14 N2 O3	246.102	5.896	247.109	Full match	No results	Full match					6.39458e+06	8.85398e+06	1.87034e+06	7.28556e+06	2.21883e+06	1.51986e+06	5.04383e+06	3.0315e+06	1.53088e+07	3.04649e+06	2.60689e+06	8.29211e+06	8.6518e+06	2.87035e+06	3.5592e+06	9.00211e+06	2.0522e+06	2.59317e+06	3.23317e+06	2.93575e+06	6.93634e+06	4.57574e+06	1.51064e+06	8.26719e+06	4.48377e+06	1.15856e+07	5.54411e+06	2.67738e+06	4.74154e+06	4.2828e+06	5.21076e+06	9.06727e+06	2.50116e+06	6.73457e+06	7.62365e+06	9.13148e+06	7.67496e+06
Com_17464_pos	Berberine	C20 H17 N O4	335.117	5.479	336.125	Full match	No results	No results	Alkaloids and derivatives	Protoberberine alkaloids and derivatives	Not available	Protoberberine alkaloids and derivatives	5.97569e+07	2.8664e+06	827891	1.30021e+06	739162	1.01304e+06	1.77948e+06	1.15226e+06	1.8986e+06	761170	1.86976e+06	6.67028e+06	1.17026e+06	748180	2.11639e+06	1.16118e+07	686941	599828	1.56136e+07	2.6803e+06	1.19712e+06	1.14891e+06	4.50018e+06	1.74712e+06	7.20869e+06	919522	2.28163e+06	445104	1.3409e+06	634010	1.05702e+06	4.30826e+06	3.04222e+06	2.07313e+06	1.19034e+06	1.27577e+06	1.07808e+06
Com_17479_pos	5-fluoro AB-PINACA N-(4-hydroxypentyl) metabolite	C18 H25 F N4 O3	386.174	6.577	387.182	Invalid mass	No results	No results	Organic acids and derivatives	Carboxylic acids and derivatives	Amino acids, peptides, and analogues	N-acyl-alpha amino acids and derivatives	85793.8	110535	79808.6	1.59784e+06	24557.6	79099.5	89165.7	303363	102275	25183.1	83918.2	6.97131e+06	385271	72162.1	130047	62108.9	149873	37788.3	126072	480597	84333.2	51136.5	122930	135757	100156	57734.6	94213.1	58823.8	63859	612866	61498.2	83717.3	67073.9	108572	70330.8	136283	83909
Com_17484_neg	β-Estradiol-17β-glucuronide	C24 H32 O8	448.212	6.343	447.205	Invalid mass	No results	No results	Lipids and lipid-like molecules	Steroids and steroid derivatives	Steroidal glycosides	Steroidal glycosides	1.79235e+06	1.16672e+06	457411	331367	239156	1.32885e+06	466529	406165	633942	263797	303058	534879	553887	594315	482964	3.13825e+06	320639	535233	791369	206537	1.00355e+06	458642	401531	545030	1.83934e+06	3.87467e+06	2.33843e+06	374986	6.27609e+06	625346	363502	781335	382870	581401	291560	573966	884253
Com_17501_pos	Desmethyldoxepin	C18 H19 N O	265.148	6.186	266.155	Full match	No results	No results	Organoheterocyclic compounds	Benzoxepines	Dibenzoxepines	Dibenzoxepines	1.18129e+06	1.6205e+06	705585	555746	445966	1.20979e+06	1.45732e+06	771639	1.52596e+06	594112	341486	1.50684e+06	1.13071e+06	1.40694e+06	947674	1.30847e+06	530931	443241	971348	214129	1.42297e+06	596570	613124	1.25111e+06	811811	2.06661e+06	679886	777044	1.74053e+06	682754	830652	1.23194e+06	750751	1.70183e+06	806320	1.41613e+06	1.14305e+06
Com_17516_pos	Bicyclo Prostaglandin E2	C20 H30 O4	356.196	5.561	357.203	Invalid mass	No results	No results	Lipids and lipid-like molecules	Fatty Acyls	Eicosanoids	Prostaglandins and related compounds	1.21545e+06	4.46424e+06	2.67413e+06	608409	1.43444e+06	8.29429e+06	645191	1.40279e+06	2.33894e+06	1.19906e+06	1.47619e+06	1.72823e+06	3.37655e+06	554931	2.17679e+06	1.05777e+06	221980	1.83792e+06	590940	435136	7.39361e+06	874041	612625	1.66013e+06	3.54607e+06	1.62693e+06	697576	2.54947e+06	733062	451346	352419	2.26822e+06	497736	3.15204e+06	355823	569066	1.85971e+06
Com_1751_neg	Sinapinic acid	C11 H12 O5	224.069	5.162	223.062	Full match	Full match	No results	Phenylpropanoids and polyketides	Cinnamic acids and derivatives	Hydroxycinnamic acids and derivatives	Hydroxycinnamic acids	4.13452e+07	6.63566e+07	9.82812e+06	6.74287e+06	795626	1.68291e+07	7.06404e+06	4.95815e+07	4.81065e+07	3.32041e+06	1.0783e+07	5.61578e+06	3.45935e+06	6.09283e+06	3.31837e+06	2.11598e+07	6.20131e+06	6.52521e+06	1.41572e+06	315600	1.00263e+08	1.50188e+06	1.54816e+06	6.79601e+06	3.94409e+06	7.36965e+06	8.42338e+06	2.20553e+06	2.73617e+07	2.89548e+07	6.66448e+06	3.45243e+07	3.15051e+06	2.29051e+06	3.0867e+06	3.72432e+07	2.22378e+07
Com_17522_pos	(5S)-5-hydroxy-1,7-diphenylheptan-3-one	C19 H22 O2	264.153	6.785	265.16	Invalid mass	No results	No results					5.78075e+06	3.31447e+06	7.53671e+06	2.96064e+06	3.86921e+06	3.70742e+06	3.11899e+06	1.70335e+07	2.69107e+06	1.71495e+06	6.76872e+06	2.57901e+06	3.46979e+06	826081	5.03534e+06	1.77618e+06	6.00817e+06	8.99935e+06	1.17165e+07	3.73966e+06	4.49783e+06	1.69324e+06	5.02856e+06	2.78902e+06	8.38475e+06	2.9453e+06	5.74481e+06	2.56147e+07	8.18436e+06	2.26256e+06	6.82052e+06	2.20439e+06	6.00745e+06	5.00377e+06	5.52028e+06	6.25193e+06	4.08336e+06
Com_17554_pos	N-cyclohexyl-6,7-dimethoxyquinazolin-4-amine	C16 H21 N3 O2	287.161	2.187	288.168	Invalid mass	No results	No results					997041	803022	631620	378215	686544	732241	680233	591736	431488	515319	625030	625677	779791	668343	764937	559274	642217	774490	511363	526379	587307	665962	600685	789148	1.57374e+06	740525	733796	509887	579634	785425	542329	838665	558071	363103	683896	549891	403057
Com_17583_pos	All-Trans-13,14-Dihydroretinol	C20 H32 O	288.247	6.04	289.254	No results	No results	Full match					1.8781e+07	5.26979e+06	6.85412e+06	7.8233e+06	4.30973e+06	1.625e+07	1.037e+07	9.06629e+06	2.08218e+07	3.61559e+06	6.63456e+06	2.42616e+07	1.41579e+07	4.02599e+07	1.96621e+07	3.40229e+07	3.70522e+06	4.85664e+06	3.98474e+07	1.78912e+06	8.64194e+06	9.92227e+06	6.06484e+06	1.64203e+07	9.12439e+06	1.92811e+07	1.28325e+07	1.54893e+07	2.12147e+07	1.54729e+07	4.65243e+06	1.66331e+07	1.44997e+07	2.17952e+07	1.22988e+07	1.65439e+07	1.35524e+07
Com_17587_pos	5-Fluoro-2-[(3S)-1-(2-methylbenzyl)-3-pyrrolidinyl]-1H-benzimidazole	C19 H20 F N3	309.16	5.495	310.168	Invalid mass	No results	No results	Organoheterocyclic compounds	Benzimidazoles	Not available	Benzimidazoles	1.59165e+06	1.75512e+06	811308	1.35638e+06	357206	2.82014e+06	1.64722e+06	1.1586e+06	2.57949e+06	1.16231e+06	949837	6.15174e+06	2.70933e+06	908699	1.48689e+06	1.19507e+06	608805	616484	517188	920986	3.93e+06	854016	335457	1.7615e+06	865505	1.27645e+06	896351	490334	1.28042e+06	596031	718434	3.34309e+06	1.60557e+06	1.92572e+06	1.34423e+06	1.19806e+06	1.05798e+06
Com_17588_pos	GKK	C14 H29 N5 O4	331.216	6.389	332.223	Invalid mass	No results	No results					2.64064e+06	1.12643e+06	553293	834316	2.73908e+06	1.83585e+06	1.28058e+06	812883	1.25624e+06	662994	854085	1.06058e+06	4.23345e+06	1.17675e+06	2.58701e+06	812004	467604	857467	1.27542e+06	391817	2.90907e+06	1.00197e+06	728787	2.84648e+06	3.36977e+06	488995	2.27354e+06	918278	4.50229e+06	713011	692785	3.66639e+06	1.16305e+06	1.83023e+06	353290	2.57961e+06	4.71519e+06
Com_17589_neg	Delta-Tridecalactone	C13 H24 O2	212.178	6.882	211.171	No results	No results	Full match	Organoheterocyclic compounds	Lactones	Delta valerolactones	Delta valerolactones	5.1057e+06	1.25651e+06	2.61078e+06	425360	1.02692e+06	975830	1.05861e+06	1.01831e+07	571231	144391	3.27046e+06	419406	1.44636e+06	7.4322e+06	3.74803e+06	723705	3.19263e+06	3.35099e+06	5.02367e+06	1.48194e+06	1.63211e+06	491554	1.30751e+06	4.67874e+06	2.9288e+06	810415	2.58788e+06	8.5539e+06	528326	337338	3.56261e+06	462509	3.51363e+06	5.1447e+06	1.37764e+06	3.35441e+06	995524
Com_17590_neg	Estrone	C18 H22 O2	316.165	5.44	315.158	Invalid mass	No results	No results	Lipids and lipid-like molecules	Steroids and steroid derivatives	Estrane steroids	Estrogens and derivatives	1.42363e+07	2.02543e+07	1.90404e+07	1.76032e+07	1.2881e+07	1.52458e+07	1.83228e+07	1.38765e+07	1.35221e+07	1.24224e+07	1.09496e+07	1.61997e+07	2.04058e+07	2.89464e+07	1.84031e+07	1.76434e+07	7.56589e+06	9.77763e+06	1.45746e+07	2.59044e+06	1.57748e+07	1.30923e+07	8.63691e+07	1.1244e+07	1.07839e+07	9.34006e+06	9.43513e+06	1.44566e+07	8.72255e+06	8.74858e+06	1.62069e+07	1.65293e+07	1.22976e+07	1.83873e+07	2.63099e+07	1.43799e+07	1.55161e+07
Com_17590_pos	4-[1-(dimethylamino)ethylidene]-2-phenyl-1,3-oxazol-5(4H)-one	C13 H14 N2 O2	252.087	5.616	253.094	Invalid mass	No results	No match					1.07449e+07	1.97415e+07	7.96722e+06	1.37031e+07	3.79078e+06	2.95478e+06	6.14505e+06	1.3267e+07	1.2605e+07	2.01702e+06	3.55255e+06	1.08796e+07	5.58025e+06	1.05663e+07	2.70011e+07	6.9159e+06	4.13812e+06	3.20818e+06	8.07776e+06	610941	3.43441e+06	1.07251e+07	8.3713e+06	4.85711e+06	1.93684e+06	4.92831e+06	1.16058e+07	6.26662e+06	8.39536e+06	3.067e+06	6.57917e+06	1.41712e+07	9.63452e+06	1.00455e+07	5.1067e+06	5.33545e+06	4.08199e+06
Com_17651_pos	Methyl Violet	C24 H27 N3	357.216	5.25	358.223	Invalid mass	No results	No results					3.4864e+06	2.09533e+06	1.18121e+06	6.13101e+06	949405	1.59742e+06	1.60909e+06	810859	4.28914e+06	314835	471282	1.97468e+06	834305	856687	4.30748e+06	802273	1.30364e+06	1.77309e+06	5.03049e+06	1.17689e+06	1.23808e+07	569489	672635	2.50704e+06	2.93653e+06	2.467e+06	1.71989e+06	1.51013e+06	1.14356e+06	1.55159e+06	650885	1.0689e+06	2.98826e+06	4.43115e+06	539004	1.19908e+06	3.15495e+06
Com_17680_pos	4-(4-methylbenzyl)-1lambda~6~,4-thiazinane-1,1-dione	C12 H17 N O2 S	239.097	4.395	240.104	Full match	No results	No results					372579	337813	279068	246272	240131	293530	298932	301285	1.11619e+06	263026	330034	572777	298354	274897	330629	283979	250155	212220	267705	253273	287075	302114	260626	317569	226382	214017	293800	215083	957842	3.68848e+07	243068	1.6885e+06	253213	1.22609e+06	188351	509532	444801
Com_17717_pos	1-(3,4-dimethylphenyl)-3-piperidinopyrrolidine-2,5-dione	C17 H22 N2 O2	286.17	6.089	287.177	Invalid mass	No results	No results					3.3049e+06	5.73372e+06	885962	493760	1.11545e+06	1.43548e+07	2.86978e+06	1.59804e+06	1.22826e+06	2.43303e+06	2.1548e+06	1.7369e+06	3.77513e+06	6.78114e+06	1.20353e+06	1.30693e+06	1.1952e+06	384518	5.29241e+06	261551	3.25589e+06	679989	749594	1.44273e+06	951658	4.27406e+06	2.22132e+07	617885	1.83647e+06	700606	3.96492e+06	6.60608e+06	2.14359e+06	5.26631e+06	753266	1.32432e+06	3.27003e+06
Com_1773_pos	3-hydroxy-N-(1-hydroxy-4-methylpentan-2-yl)-5-oxo-6-phenylhexanamide	C18 H27 N O4	321.195	5.111	322.203	Full match	No results	No results					8164.82	7809.9	3292.74	5586.76	2722.93	4693.98	4024.94	4274.58	11990	2283.25	4077.5	6877.51	5375.76	4457.75	6804.24	4999.34	3912.29	2415.39	4452.85	2296.79	5745.08	4832.39	2962.48	5164.96	3039.28	5033.38	5457.53	4534.86	6731.96	4722.34	3954.1	7730.26	4149.19	10710.4	7309.9	5911.86	6385.93
Com_17763_neg	N'-[2-(3-methoxyphenyl)acetyl]-6-quinoxalinecarbohydrazide	C18 H16 N4 O3	336.123	5.389	335.116	Full match	No results	No results					6.09344e+06	1.81592e+06	968807	2.374e+06	2.65842e+06	4.01167e+06	3.20653e+06	1.24751e+06	5.08599e+06	2.67663e+06	2.6722e+06	6.81212e+06	6.54556e+06	1.07253e+06	2.75722e+06	1.85154e+06	2.42748e+06	507370	5.80643e+06	834737	3.90371e+06	3.05485e+06	1.09252e+06	2.26404e+06	3.29023e+06	1.8932e+06	2.10395e+06	2.22963e+06	1.48662e+06	1.72098e+06	6.21361e+06	3.91841e+06	3.7178e+06	7.44485e+06	1.90216e+06	5.53943e+06	5.9672e+06
Com_17780_neg	Deoxyguanosine	C10 H13 N5 O4	267.097	1.345	266.09	No results	No results	Full match	Nucleosides, nucleotides, and analogues	Purine nucleotides	Purine deoxyribonucleotides	Purine 2'-deoxyribonucleoside monophosphates	1.48325e+07	1.09433e+07	1.07315e+07	4.87849e+06	7.34786e+06	9.21338e+06	1.65567e+07	1.74194e+06	5.38882e+06	5.10752e+06	5.87615e+06	9.6219e+06	1.81498e+07	2.08842e+07	2.04251e+07	9.98043e+06	2.8519e+06	2.65615e+06	4.27756e+06	5.6587e+06	1.95642e+07	1.8542e+07	2.34492e+06	2.43782e+07	9.79183e+06	1.60908e+07	1.48492e+07	9.68244e+06	1.21714e+07	8.53548e+06	9.69079e+06	2.61593e+07	1.44892e+07	2.71897e+07	771270	9.78689e+06	1.93443e+07
Com_17788_neg	N1-(4-bromo-1H-pyrazol-5-yl)-2,2-dichloroacetamide	C5 H4 Br Cl2 N3 O	233.944	1.177	270.893	Invalid mass	No results	No results					4.37098e+07	4.4384e+07	2.78015e+07	1.13533e+07	5.74751e+07	8.20858e+07	3.05135e+07	2.40865e+07	9.1838e+06	6.98254e+07	3.01134e+07	8.4428e+06	5.03959e+07	6.0889e+07	4.34244e+07	7.42513e+07	6.60721e+07	5.05361e+07	3.56215e+07	6.43757e+07	7.02296e+07	6.1643e+07	6.10227e+07	3.78961e+07	2.41394e+07	4.26124e+07	4.65921e+07	2.92199e+07	1.79627e+07	3.78442e+07	4.45101e+07	1.00926e+07	3.87933e+07	1.88715e+07	3.13012e+07	2.95096e+07	2.03248e+07
Com_17818_pos	Isoxanthopterin	C6 H5 N5 O2	179.042	1.445	180.049	No results	Invalid mass	No results	Organoheterocyclic compounds	Pteridines and derivatives	Pterins and derivatives	Pterins and derivatives	1.53859e+07	8.33363e+07	1.17425e+07	5.48764e+06	7.94916e+06	2.19513e+07	1.14773e+07	3.01517e+06	2.87273e+06	1.33327e+07	9.62927e+06	6.93106e+06	2.21778e+07	1.90691e+07	8.59931e+06	1.70739e+07	2.6967e+06	2.76928e+06	6.79509e+06	4.33565e+06	2.35729e+07	1.58722e+07	2.11982e+07	1.9872e+07	492253	3.47804e+06	2.24766e+07	7.45632e+06	3.25761e+07	7.05301e+06	4.13648e+06	1.13483e+07	1.76263e+07	9.81557e+06	1.8446e+06	3.30978e+06	4.01751e+06
Com_1781_neg	4-oxo-4,5,6,7-tetrahydrobenzo[b]furan-3-carboxylic acid	C9 H8 O4	134.037	4.942	179.035	Invalid mass	No results	No results					2.05971e+07	3.592e+07	2.32228e+07	1.77913e+08	6.50247e+06	4.48738e+07	3.50012e+07	2.46078e+08	9.24068e+08	8.88698e+07	1.39018e+07	9.99214e+07	3.25012e+07	2.4808e+07	1.91199e+07	2.52504e+07	1.80955e+07	1.33094e+07	9.86271e+07	1.28588e+07	2.20018e+07	1.61213e+07	6.48255e+06	1.72136e+07	1.24852e+07	3.3342e+08	3.23132e+07	6.07753e+07	3.68677e+08	5.11191e+07	2.22936e+07	1.31404e+08	4.33043e+07	2.34335e+07	6.96129e+07	3.75771e+07	8.89099e+07
Com_17869_pos	1-(7-methoxy-2-oxo-2H-chromen-8-yl)-3-methyl-2-oxobutyl acetate	C17 H18 O6	340.096	6.063	341.103	Invalid mass	No results	No results					4.24735e+06	1.7251e+06	714587	549477	156370	7.11941e+06	869212	359741	7.61153e+06	203662	433681	630104	456918	2.32282e+06	529050	747430	320913	168368	5.12478e+06	236299	504657	699394	253321	3.28787e+06	297204	399832	565405	484663	1.22291e+07	430007	328606	3.01486e+06	380674	590900	527608	916805	414294
Com_17892_pos	N-Methyldioctylamine	C17 H37 N	255.294	7.02	256.301	Full match	No results	No results					1.03738e+07	1.02611e+07	1.16757e+07	6.26791e+06	1.07095e+07	8.87346e+06	7.55366e+06	8.93545e+06	7.14231e+06	9.5034e+06	1.40974e+07	5.31678e+06	1.12255e+07	8.90148e+06	8.91526e+06	9.28358e+06	9.62913e+06	5.63078e+06	9.76596e+06	8.35241e+06	1.09409e+07	8.26181e+06	1.49968e+07	9.14851e+06	7.1871e+06	6.53666e+06	9.42535e+06	9.04945e+06	6.60928e+06	5.50313e+06	6.16296e+06	2.86029e+07	1.0839e+07	6.74661e+06	6.84378e+06	7.34146e+06	7.99297e+06
Com_1796_pos	Harmaline	C13 H14 N2 O	214.112	5.474	215.119	Full match	No results	No results	Alkaloids and derivatives	Harmala alkaloids	Not available	Harmala alkaloids	63334.8	161431	98971.1	48049.1	30992.4	62865.5	88527.7	19220.1	183492	29996.8	66011.5	143995	103708	219994	32732.2	545736	36923.1	58300.9	33985.8	41052.9	96083.7	38256.1	29123.1	154487	38573.3	104237	35472	63015.6	181912	74908.3	46933.6	618188	107610	231809	49558.2	57956.2	102202
Com_17979_pos	3-(3-pyridyl)-2-(2-thienyl)acrylonitrile	C12 H8 N2 S	212.042	1.295	213.049	Invalid mass	No results	No results					9.97203e+06	4.09805e+06	6.37072e+06	1.89708e+07	1.38402e+07	9.28144e+06	7.2806e+06	2.09098e+07	1.21687e+07	1.15188e+07	1.63119e+07	1.792e+07	7.34103e+06	3.00161e+06	4.82371e+06	4.81437e+07	1.13154e+07	1.08339e+07	6.31131e+06	8.15822e+06	1.24247e+07	6.47379e+06	5.71202e+06	4.76927e+06	2.35238e+07	1.87116e+07	1.14163e+07	9.14331e+06	1.4307e+07	9.25458e+06	1.34887e+07	3.98947e+07	1.05231e+07	1.33758e+07	1.08291e+07	1.18082e+07	2.83564e+07
Com_17989_pos	(5-methyl-3-isoxazolyl)[4-(5-propyl-2-pyrimidinyl)piperazino]methanone	C16 H21 N5 O2	149.071	5.234	150.078	Invalid mass	No results	No results					2.1006e+07	2.35931e+07	2.38568e+07	3.25011e+07	8.60378e+06	2.20984e+07	1.2549e+07	1.12476e+07	4.61938e+07	1.05072e+07	1.83159e+07	2.62892e+07	2.23026e+07	4.21697e+07	5.71455e+07	2.02692e+07	1.59111e+07	5.70947e+06	2.53037e+07	1.97588e+06	2.91989e+07	2.52985e+07	1.6102e+07	2.05914e+07	1.55107e+07	1.92133e+07	3.06762e+07	2.32064e+07	2.82565e+07	1.44151e+07	1.85924e+07	5.4246e+07	1.73416e+07	4.61837e+07	1.12747e+07	1.67733e+07	2.5405e+07
Com_17990_neg	aminoimidazole carboxamide ribonucleotide	C9 H15 N4 O8 P	338.063	1.437	337.055	No results	No results	Full match					3.66251e+07	1.73395e+07	5.23316e+07	1.08153e+07	1.87548e+07	4.14566e+07	1.15544e+07	1.04548e+07	4.96838e+06	7.08346e+07	4.18505e+07	965071	5.56337e+07	2.24408e+07	2.82434e+07	3.97096e+06	1.25476e+07	1.07173e+07	1.86785e+07	2.13656e+07	4.29775e+07	1.31503e+07	4.64012e+07	4.12483e+07	6.87947e+06	5.61659e+06	1.99103e+07	9.64652e+06	5.55866e+06	3.5211e+07	1.16493e+07	8.19452e+06	4.83953e+07	3.21362e+06	1.00594e+07	8.64329e+06	2.05367e+07
Com_17998_neg	2-(4-oxo-4H-chromen-3-yl)-2,3,4,5-tetrahydro-1,5-benzothiazepin-4-one	C18 H13 N O3 S	323.063	5.055	322.056	Full match	No results	No results					1.16632e+06	961072	516920	2.47729e+06	378899	592459	1.25923e+06	742221	3.86851e+06	358172	556061	2.0787e+06	1.05205e+06	965292	2.08641e+06	1.16541e+06	597030	477394	1.93255e+06	185024	802395	942912	277979	1.68325e+06	657961	1.34106e+06	1.13722e+06	669264	2.48606e+06	4.9272e+07	1.7911e+06	1.20773e+06	761595	1.06661e+06	673177	2.15461e+06	2.47128e+06
Com_18001_pos	Benzoylecgonine	C16 H19 N O4	289.136	5.227	290.143	Invalid mass	No results	No results	Benzenoids	Benzene and substituted derivatives	Benzoic acids and derivatives	Benzoic acid esters	6.90226e+06	4.14886e+06	2.33932e+06	1.7386e+06	807928	1.52833e+06	1.5356e+06	1.07025e+07	4.3928e+06	685078	933232	2.48685e+06	1.76339e+06	1.69561e+06	9.50192e+06	1.58768e+06	1.20088e+06	809848	1.32712e+06	2.61604e+06	2.20953e+06	1.12724e+06	1.33217e+06	1.73342e+06	1.0615e+06	1.52243e+06	3.40486e+06	1.3126e+06	2.26209e+06	1.50395e+06	1.28762e+06	2.11478e+06	5.91431e+06	9.41785e+06	3.22186e+07	4.81842e+07	2.13633e+06
Com_18044_pos	Deoxylimonin	C26 H30 O7	454.199	5.489	455.206	Full match	No results	No results	Lipids and lipid-like molecules	Steroids and steroid derivatives	Steroid lactones	Steroid lactones	6.22701e+06	4.337e+06	4.5944e+06	1.92882e+06	1.45178e+06	1.77045e+06	3.26695e+06	1.48186e+07	3.54345e+06	1.45145e+06	3.26943e+06	1.0366e+07	2.19923e+06	1.25199e+06	2.78291e+07	2.61883e+06	1.1953e+06	912428	1.45326e+06	4.10169e+06	2.21618e+06	2.23052e+06	1.43769e+06	2.92172e+06	1.30652e+06	1.54123e+06	3.55305e+06	793861	2.09574e+06	1.08316e+06	2.11798e+06	6.52711e+06	4.80308e+06	3.41147e+06	1.38108e+07	2.10435e+06	1.9946e+06
Com_1806_pos	2,4-Dimethylbenzaldehyde	C9 H10 O	134.074	5.763	135.081	Invalid mass	No results	No results	Benzenoids	Benzene and substituted derivatives	Benzoyl derivatives	Benzoyl derivatives	1.05213e+08	6.03104e+07	3.02775e+07	4.57342e+08	1.16982e+08	3.43363e+08	9.80984e+07	2.02762e+08	8.71861e+08	3.99821e+07	2.45602e+08	2.21533e+07	4.19166e+07	2.72569e+08	1.51837e+08	5.9365e+08	4.06021e+08	1.00053e+09	4.50731e+08	7.91264e+07	3.86772e+08	5.79382e+08	7.1962e+07	4.75695e+07	3.14521e+08	6.80355e+08	1.08657e+08	7.64763e+08	2.29922e+08	9.76673e+07	7.09912e+07	2.59764e+08	7.10531e+08	1.46892e+09	3.74169e+08	5.08896e+08	1.31516e+09
Com_18077_neg	D-Fructose 1,6-bisphosphate	C6 H14 O12 P2	339.997	6.33	338.99	No results	No results	Full match					4.28701e+07	4.13654e+07	4.78092e+07	5.01864e+07	4.68242e+07	4.14736e+07	3.22357e+07	4.64539e+07	3.39224e+07	4.87369e+07	4.37444e+07	4.35534e+07	2.39452e+07	4.58042e+07	4.70341e+07	4.49572e+07	3.53573e+07	5.465e+07	4.71394e+07	4.57043e+07	4.28859e+07	4.6162e+07	4.81956e+07	5.57577e+07	4.32101e+07	7.28206e+07	5.06725e+07	5.54434e+07	4.29194e+07	5.66611e+07	5.32939e+07	4.3713e+07	4.82535e+07	5.19737e+07	7.42981e+07	5.20786e+07	5.05507e+07
Com_18083_pos	1,3,5-Trimethylpyrazole	C6 H10 N2	110.085	1.37	111.092	No results	No results	Full match	Organoheterocyclic compounds	Azoles	Pyrazoles	Pyrazole-4-carboxamides	8.61032e+06	4.10788e+06	4.79526e+06	4.93637e+06	2.60008e+06	7.86523e+06	1.31036e+07	4.22821e+06	7.35598e+06	2.62079e+06	4.06561e+06	5.41699e+06	7.01965e+06	7.28694e+06	9.10198e+06	9.7361e+06	2.47926e+06	1.60271e+06	4.12e+06	3.34905e+06	7.38132e+06	5.96136e+06	6.4543e+06	3.88996e+06	3.86269e+06	4.89007e+06	3.39937e+06	3.03803e+06	5.84612e+06	1.39981e+07	4.27312e+06	6.87812e+06	4.46179e+06	6.16977e+06	2.17409e+06	2.87613e+06	4.92213e+06
Com_18092_pos	4-chloro-5-morpholino-2-quinoxalin-2-ylpyridazin-3(2H)-one	C16 H14 Cl N5 O2	163.03	1.647	344.093	Invalid mass	No results	No match					1.82349e+07	5.60299e+06	8.63491e+06	372775	2.46863e+06	2.35361e+06	1.957e+06	341685	591704	3.40844e+06	1.708e+06	511403	2.32377e+07	5.37415e+06	852522	5.94076e+06	354194	228744	542225	243968	5.60798e+06	1.98392e+06	8.92156e+06	2.20745e+06	289533	312610	1.14889e+07	382230	457829	379105	381049	568893	1.75088e+06	687653	246212	318016	520358
Com_180_pos	O-Desmethylvenlafaxine	C16 H25 N O2	263.19	5.437	264.197	Invalid mass	Invalid mass	No results	Organic oxygen compounds	Organooxygen compounds	Alcohols and polyols	Cyclohexanols	7480.76	4349.34	18671.4	3574.6	3260.34	7184.81	6162.6	2105.52	3340.79	9001.86	4368.8	10378.2	5185.18	2107.93	4958.81	3834.7	3316.98	1059.57	3356.14	4969.11	49699.3	4396.27	2086.66	4746.57	2898.89	2535.86	4660.23	2175.13	2476.03	2347.33	5410.7	4143.84	5652.14	5879.89	5305.22	6270.29	4852.48
Com_18104_neg	N-Acetyl-DL-norvaline	C7 H13 N O3	159.09	0.564	158.082	Full match	No results	Full match	Organic acids and derivatives	Carboxylic acids and derivatives	Amino acids, peptides, and analogues	N-acyl-alpha amino acids	3.32418e+07	2.05772e+07	2.66525e+07	2.3112e+07	3.07146e+07	2.45865e+07	1.94713e+07	5.45895e+07	2.33181e+07	2.58756e+07	2.38697e+07	2.98681e+07	2.11644e+07	2.60192e+07	2.15212e+07	3.35682e+07	1.61908e+07	2.69855e+07	2.14082e+07	2.27356e+07	2.95509e+07	3.56743e+07	2.2292e+07	2.49557e+07	5.41628e+07	3.30208e+07	2.8464e+07	2.63485e+07	3.21792e+07	2.54612e+07	3.07741e+07	3.06313e+07	2.39213e+07	2.0207e+07	2.72299e+07	2.17265e+07	1.35216e+07
Com_18117_neg	10-Hydroxydecanoic acid	C10 H20 O3	188.142	6.272	187.134	No results	No results	Full match	Organic acids and derivatives	Hydroxy acids and derivatives	Medium-chain hydroxy acids and derivatives	Medium-chain hydroxy acids and derivatives	7.50098e+06	2.50621e+07	8.93581e+06	6.49139e+06	3.45349e+06	1.23064e+07	9.07263e+06	5.7335e+06	1.3745e+07	1.85318e+06	2.72252e+06	9.60147e+06	7.71072e+06	1.30704e+07	1.1777e+07	5.87741e+06	2.38473e+06	2.63113e+06	3.1262e+06	1.5706e+06	6.54767e+06	6.209e+06	8.09008e+06	1.11691e+07	5.20983e+06	5.33463e+06	5.80504e+06	4.04322e+06	1.34515e+07	8.62914e+06	4.8261e+06	1.28079e+07	6.02739e+06	8.26867e+06	4.35671e+06	4.21823e+06	3.27484e+06
Com_18121_pos	2-[(3S)-1-(3,4-Difluorobenzyl)-3-pyrrolidinyl]-1H-benzimidazole	C18 H17 F2 N3	313.145	5.652	314.152	Invalid mass	No results	No results	Organoheterocyclic compounds	Benzimidazoles	Not available	Benzimidazoles	3.27903e+06	8.26794e+06	3.8767e+06	7.0384e+06	921398	1.87949e+06	3.53235e+06	4.16459e+06	1.68134e+06	635702	1.46243e+06	4.75399e+06	1.53293e+06	1.82726e+06	2.08719e+06	3.10935e+06	5.80753e+06	1.50605e+06	1.89226e+06	314708	1.84147e+06	798920	6.61394e+07	1.56121e+06	853604	2.95504e+06	5.33813e+06	939250	3.6707e+06	1.35601e+06	876835	1.62243e+06	971614	5.64536e+06	1.12267e+06	3.00415e+06	2.53833e+06
Com_1813_pos	D-glutamine	C5 H10 N2 O3	146.07	5.863	130.05	No results	No results	Full match	Organic acids and derivatives	Carboxylic acids and derivatives	Amino acids, peptides, and analogues	D-alpha-amino acids	1.5141e+08	5.66787e+08	1.59679e+08	1.22463e+08	6.02215e+07	2.64419e+08	1.54623e+08	9.67606e+07	2.57524e+08	7.82262e+07	2.31918e+08	2.2516e+08	3.18719e+08	1.71467e+08	3.35821e+08	1.73319e+08	4.63047e+07	1.65068e+08	2.12388e+08	3.7629e+07	2.80159e+08	1.60674e+08	3.87773e+08	3.5772e+08	2.3869e+08	1.6789e+08	1.85427e+08	1.8124e+08	1.17596e+08	6.59945e+07	9.61358e+07	1.59534e+08	3.29457e+08	1.66563e+08	1.32467e+08	8.2458e+07	1.49714e+08
Com_18149_pos	Prostaglandin E2	C20 H32 O5	352.227	6.606	353.233	No results	No results	Full match	Lipids and lipid-like molecules	Fatty Acyls	Eicosanoids	Prostaglandins and related compounds	1.21529e+07	1.33348e+07	9.023e+06	1.7581e+06	4.05091e+06	5.71435e+06	7.77598e+06	2.33482e+07	1.53923e+07	3.00675e+06	6.77606e+06	8.17207e+06	1.318e+07	1.19326e+07	1.14324e+07	9.61853e+06	3.95545e+06	1.98892e+07	6.3113e+06	2.98847e+06	1.8836e+07	3.71733e+06	9.71609e+06	1.52574e+07	1.37972e+07	2.10558e+07	8.13304e+06	1.04098e+07	1.25622e+07	5.56424e+06	7.90511e+06	1.46597e+07	8.25506e+06	1.64425e+07	3.41321e+06	5.87679e+06	9.15716e+06
Com_1817_neg	Caffeic acid	C9 H8 O4	180.043	5.24	179.035	Full match	No results	No results	Phenylpropanoids and polyketides	Cinnamic acids and derivatives	Hydroxycinnamic acids and derivatives	Hydroxycinnamic acids	1.59071e+07	7.61399e+07	1.10841e+07	9.65285e+06	7.96603e+06	8.9976e+06	6.74886e+07	1.60663e+07	3.84746e+07	2.63888e+08	7.49538e+06	1.43492e+07	3.84697e+06	1.72371e+06	1.47668e+07	5.59074e+07	2.71438e+07	1.66093e+07	2.48053e+06	1.70235e+06	2.26756e+07	2.20041e+06	173323	8.96809e+06	1.98093e+06	1.2169e+07	1.06842e+07	9.61065e+06	4.71184e+07	6.24932e+07	1.74419e+06	5.63285e+07	4.06293e+06	5.2252e+06	1.64393e+07	1.6155e+07	2.3191e+07
Com_18181_pos	N-P-Coumaroyl Spermidine	C16 H25 N3 O2	291.196	6.378	292.203	No results	No results	Full match	Phenylpropanoids and polyketides	Cinnamic acids and derivatives	Hydroxycinnamic acids and derivatives	Coumaric acids and derivatives	5.01179e+07	4.70009e+07	5.20505e+07	1.08088e+08	6.51464e+07	5.04045e+07	5.39534e+07	8.76525e+07	2.49254e+07	4.92107e+07	4.67622e+07	7.10323e+07	5.54203e+07	1.46921e+08	9.80351e+07	4.47387e+07	4.52294e+07	2.69081e+07	3.06587e+07	5.03777e+07	5.90537e+07	4.32783e+07	6.12838e+07	6.47779e+06	5.08754e+07	2.62885e+07	4.52541e+07	1.12566e+08	2.61125e+07	3.42645e+07	7.40578e+07	3.90604e+07	6.78309e+07	2.21561e+07	2.8948e+07	3.38073e+07	2.47078e+07
Com_18207_pos	2-Methylnicotinamide	C7 H8 N2 O	136.064	10.709	137.072	Invalid mass	Invalid mass	No results	Organoheterocyclic compounds	Pyridines and derivatives	Pyridinecarboxylic acids and derivatives	Nicotinamides	8.53917e+06	5.49562e+06	4.552e+06	3.81725e+06	3.56636e+06	6.36964e+06	5.12726e+06	3.2934e+06	8.54936e+06	4.08528e+06	3.95301e+06	6.17803e+06	5.10253e+06	8.25988e+06	6.57741e+06	3.83783e+06	6.1091e+06	2.78601e+06	5.20931e+06	3.64146e+06	4.21973e+06	5.66291e+06	8.43157e+06	4.69818e+06	3.76822e+06	4.69891e+06	4.88197e+06	7.68207e+06	4.27097e+06	4.16221e+06	3.85724e+06	4.87026e+06	4.54044e+06	6.42721e+06	3.89124e+06	4.09759e+06	5.01381e+06
Com_18223_pos	4,4'-dimethoxy[1,1'-biphenyl]-2-carbonitrile	C15 H13 N O2	239.097	1.682	240.104	Invalid mass	No results	No results					6.06818e+06	1.13465e+07	5.04046e+06	1.12544e+06	2.92238e+06	8.73475e+06	7.65514e+06	2.13406e+06	4.04825e+06	1.25423e+06	2.55522e+06	2.17122e+06	5.5244e+06	4.11121e+06	1.15548e+06	1.01983e+07	879364	854622	2.2288e+06	1.04184e+06	7.15322e+06	4.27939e+06	1.71536e+06	9.73096e+06	1.69654e+06	1.47704e+06	5.41588e+06	750815	4.02956e+06	1.97504e+06	1.39203e+06	3.40222e+06	2.91878e+06	4.14301e+06	586901	1.50003e+06	4.13987e+06
Com_18249_pos	Vatalanib dihydrochloride	C20 H15 Cl N4	346.101	5.707	347.108	Invalid mass	No results	No results					2.29455e+06	1.4889e+06	995417	3.69887e+06	562864	1.21651e+06	2.0578e+06	671518	1.22281e+06	448173	958971	2.99734e+06	1.03723e+06	1.13154e+06	1.30288e+06	1.52383e+06	609502	751852	1.16747e+06	283205	1.26127e+06	545067	981524	971017	617017	1.52125e+06	2.22713e+06	639372	1.73933e+06	582946	576491	782906	661375	2.9626e+06	846545	5.07619e+06	1.35775e+06
Com_1830_pos	4-methoxy-6-(prop-2-en-1-yl)-2H-1,3-benzodioxole	C11 H12 O3	192.08	5.51	193.087	Invalid mass	No results	No results					1.06528e+08	6.64874e+06	4.07675e+07	1.00332e+07	1.36435e+07	3.10938e+07	3.91694e+07	2.17693e+07	1.96501e+07	2.30299e+07	8.24294e+06	2.03416e+07	1.81362e+07	1.6847e+07	1.88331e+07	7.39268e+07	1.81999e+07	6.3944e+07	1.91396e+07	9.65074e+06	9.16926e+07	3.06849e+07	7.19376e+07	3.46269e+07	1.17784e+08	2.73244e+07	2.85742e+07	1.8185e+07	1.76469e+08	3.13808e+07	1.61317e+07	5.95053e+07	1.4111e+07	6.61283e+07	4.06321e+07	7.57258e+07	3.77848e+07
Com_1834_pos	Gly-Tyr	C11 H14 N2 O4	238.095	3.598	239.102	No results	No results	Full match	Organic acids and derivatives	Carboxylic acids and derivatives	Amino acids, peptides, and analogues	Peptides	4.03445e+07	3.37253e+07	8.40078e+06	5.79869e+07	6.33309e+06	2.00033e+08	2.29646e+08	5.26126e+07	1.14259e+08	3.76909e+06	1.5983e+07	9.43807e+07	1.13195e+07	1.18076e+07	4.10245e+07	1.29929e+07	2.17533e+07	1.65227e+07	6.4347e+07	468309	2.64206e+07	8.22292e+06	4.13295e+06	2.03893e+07	3.55896e+07	4.78118e+07	2.91657e+07	9.50583e+07	8.69794e+07	7.04965e+07	4.31047e+07	1.32627e+08	7.12536e+06	5.81372e+07	1.98559e+07	3.78824e+07	9.72028e+07
Com_18357_pos	1-Methylhistamine	C6 H13 Cl2 N3	197.05	5.488	198.057	No results	No results	Full match	Organic nitrogen compounds	Organonitrogen compounds	Amines	2-arylethylamines	3.72037e+06	2.64839e+06	764925	1.20132e+06	682944	935989	1.64414e+06	1.06462e+06	1.8653e+06	703278	1.72755e+06	6.16296e+06	1.08125e+06	691276	2.48826e+06	1.40117e+06	634695	554207	751231	2.47645e+06	1.10607e+06	1.20982e+06	806964	1.61424e+06	785043	900022	2.1081e+06	411251	1.24172e+06	598356	976627	3.98059e+06	2.81084e+06	1.91545e+06	1.09981e+06	1.17874e+06	996086
Com_1836_neg	gamma-Nonanolactone	C9 H16 O2	156.115	5.913	155.108	No results	No results	Full match	Organoheterocyclic compounds	Lactones	Gamma butyrolactones	Gamma butyrolactones	6.22682e+07	1.8715e+08	4.90506e+07	5.70263e+07	4.73368e+07	8.98304e+07	7.8791e+07	1.35543e+08	6.97792e+07	4.43003e+07	1.01812e+08	4.92139e+07	8.13974e+07	5.20995e+07	5.35131e+07	8.76373e+07	6.47534e+07	3.44721e+08	5.20745e+07	1.36311e+07	1.7331e+08	3.05035e+07	1.68046e+08	1.19376e+08	7.51066e+07	9.90234e+07	4.98536e+07	5.59475e+07	6.23133e+07	8.96307e+07	5.33438e+07	5.82532e+07	6.1795e+07	8.63585e+07	5.1607e+06	2.32916e+07	8.05073e+07
Com_18377_pos	(-)-Maackiain	C16 H12 O5	284.07	5.116	285.077	Invalid mass	No results	No results	Phenylpropanoids and polyketides	Isoflavonoids	Furanoisoflavonoids	Pterocarpans	160868	152430	63277.7	143871	161691	90749.5	77948.6	419681	4.3264e+06	43802.4	79102.8	151528	104560	88043.7	133242	298695	270453	125039	91172.7	35798.7	679114	95487.2	56735	101374	72671	4.18409e+06	107677	137325	1.28384e+06	100445	85313.3	604056	81940.5	526052	234895	424827	178109
Com_1838_pos	Maltol	C6 H6 O3	126.032	4.667	127.04	Full match	Full match	Full match	Organoheterocyclic compounds	Pyrans	Pyranones and derivatives	Pyranones and derivatives	3.20593e+08	3.39913e+08	4.02641e+08	3.48262e+08	4.78161e+08	4.26518e+08	4.42778e+08	3.85175e+08	5.81264e+08	3.78299e+08	4.59769e+08	4.27099e+08	4.00773e+08	3.57521e+08	3.95972e+08	3.8816e+08	3.84098e+08	3.36448e+08	3.29368e+08	4.33651e+08	3.88823e+08	4.5543e+08	3.47861e+08	4.14365e+08	3.31877e+08	3.18287e+08	3.82136e+08	4.40884e+08	5.75434e+08	5.20985e+08	3.78362e+08	4.43939e+08	4.43674e+08	4.24448e+08	2.12459e+08	3.9692e+08	6.7203e+08
Com_18405_pos	Debromohymenialdisine	C11 H11 N5 O2	245.091	2.059	246.098	Full match	No results	No results	Organoheterocyclic compounds	Pyrroloazepines	Not available	Pyrroloazepines	1.00609e+07	6.35536e+06	4.65048e+06	1.63452e+07	1.75914e+06	6.45972e+06	7.10639e+06	6.19979e+06	3.14961e+07	1.96582e+06	2.47809e+06	1.47925e+07	5.98926e+06	4.90955e+06	4.44338e+06	1.00973e+07	9.34159e+06	4.01734e+06	7.30822e+06	1.60849e+06	9.19066e+06	7.89596e+06	4.89825e+06	8.07844e+06	4.24163e+06	1.32918e+07	7.37019e+06	8.47953e+06	1.54228e+07	8.56569e+06	5.41624e+06	2.14751e+07	3.71586e+06	2.17411e+07	6.48431e+06	8.83941e+06	1.59653e+07
Com_18438_pos	5,6-diphenyl-3-(2-pyridyl)-1,2,4-triazine	C20 H14 N4	310.12	6.214	311.128	Full match	No results	No results					7.15037e+06	2.7475e+06	2.40762e+06	1.60581e+06	4.57812e+06	2.9273e+06	5.01701e+06	5.46611e+06	2.72315e+06	584568	1.1821e+06	1.57597e+06	1.14583e+06	1.04373e+07	7.3919e+06	5.18336e+06	5.00258e+06	5.48584e+06	2.51289e+07	1.56938e+06	2.4404e+06	1.12184e+06	5.62133e+06	4.80378e+06	1.16012e+06	2.31274e+06	3.67224e+06	8.63088e+06	4.07866e+07	1.11638e+07	4.20586e+06	1.63396e+06	2.17401e+06	1.08895e+07	1.3602e+06	3.74506e+06	1.52497e+06
Com_18463_neg	LPG 17:1	C23 H45 O9 P	496.283	10.235	495.276	No results	Invalid mass	No results	Lipids and lipid-like molecules	Glycerophospholipids	Glycerophosphoglycerols	Phosphatidylglycerols	115475	125023	109378	75922.2	91396.5	8.12417e+06	106850	95859.2	72159.6	100237	3.74056e+06	90076.7	114680	92054.9	122629	1.51739e+07	94367	83753	101187	102112	104056	93756	113591	119378	801165	73448.1	113040	85317.9	89350.2	95389.7	100288	96443.7	101776	69750.2	75583.6	75226.2	76359.1
Com_18478_neg	2-[6-(1H-benzo[d]imidazol-2-yl)-2-pyridyl]-1H-benzo[d]imidazole	C19 H13 N5	312.123	5.387	311.115	Invalid mass	No results	No results					1.12912e+07	8.54786e+06	1.73322e+06	4.49185e+06	4.40526e+06	5.49625e+06	5.91339e+06	2.18836e+07	8.33312e+06	4.10645e+06	4.59463e+06	1.2559e+07	1.05112e+07	3.62241e+06	5.09917e+06	3.4579e+06	4.54733e+06	7.98337e+06	9.29114e+06	1.53806e+06	1.32722e+07	4.30608e+06	2.0091e+06	1.29495e+07	4.72837e+06	3.44138e+07	3.90119e+06	4.23707e+06	5.67742e+07	3.23511e+06	1.06227e+07	6.52217e+06	5.5732e+06	1.2779e+07	3.48002e+06	9.84037e+06	1.02735e+07
Com_1849_pos	Prunin	C21 H22 O10	434.121	5.674	435.128	Full match	No results	No results	Phenylpropanoids and polyketides	Flavonoids	Flavonoid glycosides	Flavonoid-7-O-glycosides	136096	189376	51036.3	64619.7	20059.4	211223	131869	38016.7	27873.1	18622.7	2.41638e+07	63983.4	43167.2	42983.3	57352.6	87349.6	51459.1	27345.9	70288.7	11601.2	37564.7	17891.8	41957.7	50363.4	36871.6	64150.6	140141	153097	47207.1	22156.6	12022.8	22330.6	22127	66963.5	22334.6	26076.1	187545
Com_18514_pos	5-amino-2-(dimethylamino)benzoic acid	C9 H12 N2 O2	180.091	5.053	181.098	Invalid mass	No results	No results					6.88776e+07	1.84902e+07	2.25465e+07	7.95634e+06	1.17721e+07	3.23318e+07	3.0424e+07	1.11619e+07	1.61937e+07	1.48207e+07	1.1392e+07	1.63243e+07	2.9889e+07	4.01369e+07	4.4237e+07	1.24964e+07	5.5934e+06	3.03498e+06	1.16065e+07	6.18079e+06	1.4237e+07	3.62269e+07	1.47914e+07	2.32841e+07	9.32008e+06	9.75702e+06	3.66493e+07	6.16225e+06	2.27982e+07	1.8626e+07	5.72436e+06	2.03378e+07	2.48422e+07	2.65991e+07	6.85346e+06	8.8545e+06	1.42411e+07
Com_18536_pos	1-Aminopyrene	C16 H11 N	217.089	1.976	218.097	Full match	No results	No results	Benzenoids	Pyrenes	Not available	Pyrenes	366700	296087	240918	555767	190379	266411	258130	458816	966254	179741	233815	705793	295920	260279	270798	237163	407698	300942	339753	180883	278014	246696	213376	293550	395851	485607	274892	542551	696760	481127	470939	743781	222062	560265	346262	446603	694670
Com_18570_pos	4-{[(morpholinosulfonyl)methyl]sulfonyl}morpholine	C9 H18 N2 O6 S2	331.09	6.114	332.097	Invalid mass	No results	No results					6.31026e+07	1.7405e+06	736893	520861	429354	1.10641e+06	1.6486e+06	757166	1.49295e+06	583952	412436	1.70667e+06	1.15545e+06	1.54958e+06	1.00862e+06	1.13027e+06	487911	407869	988875	197576	1.35821e+06	552663	622861	1.20146e+06	796018	768337	720513	799504	1.53768e+06	647809	757315	1.09926e+06	695132	1.68206e+06	793335	1.52858e+06	1.13405e+06
Com_1858_pos	N-(2-hydroxyphenyl)acetamide	C8 H9 N O2	173.046	5.49	174.053	Invalid mass	No results	No results					549295	500511	206587	37689.5	51055.8	220754	372430	36639.9	64546.4	196983	375755	1.7671e+07	221321	64814.2	437832	97637.1	32341.5	18154.3	34337.6	607818	70167.4	135066	234213	266481	26340.7	31590.7	294431	13285.5	45309.1	26132.7	37906.6	171293	241222	59107	40673	36579.7	30777.6
Com_18593_neg	Uridine 5'-diphosphate (UDP)	C9 H14 N2 O12 P2	404.004	2.211	402.996	Full match	No results	Full match	Nucleosides, nucleotides, and analogues	Pyrimidine nucleotides	Pyrimidine ribonucleotides	Pyrimidine ribonucleoside diphosphates	990525	801958	845233	576290	323702	722298	972659	603109	2.26438e+06	402068	994605	1.58632e+06	798148	492488	1.4443e+06	1.46971e+06	898720	258083	1.14657e+06	536829	387017	705912	706339	762078	723174	343966	641809	579036	871363	896770	658959	1.29039e+06	573035	1.13835e+06	199936	1.19372e+06	4.17593e+06
Com_18618_pos	4-oxo-5-phenylpentanoic acid	C11 H12 O3	174.069	6.226	175.076	Invalid mass	No results	No results					4.36158e+07	2.93737e+07	3.18318e+07	2.14984e+07	1.46956e+07	3.55701e+07	2.55371e+07	3.56835e+07	6.04171e+07	1.11259e+07	2.62315e+07	2.9846e+07	4.46437e+07	2.39948e+07	3.15633e+07	3.38574e+07	4.74013e+07	1.56272e+07	2.34151e+07	1.03907e+07	3.34024e+07	2.28758e+07	2.52237e+07	3.77583e+07	2.31381e+07	3.1821e+07	3.03579e+07	3.54824e+07	2.77186e+07	2.10733e+07	2.18924e+07	3.30451e+07	3.36599e+07	4.02499e+07	2.23072e+07	2.06881e+07	2.50653e+07
Com_18622_neg	Capric acid	C10 H20 O2	172.146	6.613	171.139	No results	No results	Full match	Lipids and lipid-like molecules	Fatty Acyls	Fatty acids and conjugates	Medium-chain fatty acids	7.36887e+06	2.64e+07	4.60216e+06	1.7315e+06	716788	4.79203e+06	2.45884e+06	2.88123e+06	1.21247e+07	771484	1.3701e+06	8.82731e+06	6.0446e+06	7.38357e+06	3.74479e+06	1.03111e+07	555210	2.47801e+06	2.88155e+06	919580	2.00365e+06	4.16587e+06	3.39781e+06	1.37362e+07	3.36471e+06	2.68768e+06	5.09608e+06	2.94679e+06	7.86016e+06	2.23642e+06	5.07049e+06	6.92028e+06	2.63542e+06	5.898e+06	1.82682e+06	3.14498e+06	3.33863e+06
Com_18641_neg	Dihydrofolic acid	C19 H21 N7 O6	443.159	5.275	442.152	Invalid mass	No results	No results	Organic acids and derivatives	Carboxylic acids and derivatives	Amino acids, peptides, and analogues	Glutamic acid and derivatives	820234	2.12471e+06	642689	1.14616e+06	195573	501252	697848	241442	575173	465557	397629	344070	877418	256206	491827	412559	179081	109200	324515	234303	434495	983913	203429	488709	516193	266744	295552	3.4963e+06	434008	320872	2.05834e+06	781879	406657	2.08705e+06	449277	672784	4.31613e+06
Com_18674_pos	THJ2201 N-(5-hydroxypentyl) metabolite	C23 H22 N2 O2	358.166	5.506	359.173	Invalid mass	No results	No results	Benzenoids	Naphthalenes	Naphthalenecarboxylic acids and derivatives	Naphthalenecarboxylic acids and derivatives	6.54253e+06	9.76703e+06	5.48576e+06	5.32634e+06	1.88138e+06	1.19704e+07	6.27645e+06	5.41029e+06	2.28703e+07	3.09953e+06	5.47015e+06	1.01538e+07	1.10947e+07	1.00868e+07	8.35794e+06	3.285e+07	3.85283e+06	3.78721e+06	9.79102e+06	2.66341e+06	1.70923e+07	5.58203e+06	6.83426e+06	7.26553e+06	1.97802e+07	1.18447e+07	6.21059e+06	1.09359e+07	8.84029e+06	8.25362e+06	6.62301e+06	1.18823e+07	5.47598e+06	1.99498e+07	3.78669e+06	3.26211e+06	6.04175e+06
Com_1867_neg	Mevalonic acid	C6 H12 O4	148.074	3.644	147.066	Full match	No results	Full match	Lipids and lipid-like molecules	Fatty Acyls	Fatty acids and conjugates	Hydroxy fatty acids	9.36266e+07	4.50442e+07	2.68141e+07	6.79732e+07	5.24919e+07	5.49968e+07	6.30541e+07	5.60567e+07	2.62579e+08	2.62075e+07	2.54634e+07	7.41821e+07	8.01486e+07	2.80867e+07	7.44885e+07	9.29464e+07	5.36847e+07	4.01073e+07	4.47805e+07	1.25194e+07	6.52997e+07	2.69064e+07	1.87271e+07	4.0608e+07	8.54947e+07	1.30575e+08	3.84837e+07	5.08295e+07	1.62929e+08	7.48576e+07	4.93232e+07	1.46452e+08	4.03409e+07	2.01644e+08	7.42909e+07	5.90505e+08	2.34607e+08
Com_18681_pos	3-(dimethylamino)-1-[4-(phenylsulfonyl)phenyl]prop-2-en-1-one	C17 H17 N O3 S	315.09	2.067	316.098	Invalid mass	No results	No results					4.50115e+06	2.46561e+06	1.58946e+06	357909	317648	1.13967e+06	1.17959e+06	256511	571080	761853	741536	362828	4.93172e+06	4.19984e+06	1.69913e+06	1.40378e+06	278425	192605	277688	314733	3.08409e+06	1.90405e+06	3.72117e+06	1.61964e+06	203934	264449	3.5729e+06	269780	367069	330395	275509	1.51069e+06	2.66427e+06	680450	328674	259018	409010
Com_18686_pos	4',7-Dihydroxyflavanone	C15 H12 O4	256.075	5.157	257.082	Full match	Full match	No results	Phenylpropanoids and polyketides	Flavonoids	Flavans	Flavanones	690902	441561	1.30663e+06	202871	300585	189719	182335	219081	620640	79785.4	162619	285682	355213	231359	1.73797e+06	218979	3.20811e+06	545106	174499	144193	193064	169491	150692	215550	359164	1.70444e+06	491103	158995	1.94093e+06	229929	162128	262176	824451	1.23051e+06	188983	180075	246002
Com_186_neg	N'-(4-chlorobenzoyl)-3-[4-(trifluoromethoxy)phenyl]acrylohydrazide	C17 H12 Cl F3 N2 O3	384.054	5.244	383.046	Invalid mass	No results	No results					1.35334e+07	5.12997e+07	6.83822e+07	1.61259e+06	758498	1.69894e+07	1.03674e+07	1.37162e+07	1.10635e+07	1.90844e+07	1.3713e+07	775232	1.43737e+06	2.62185e+06	2.05754e+06	2.95928e+07	1.67766e+06	1.94003e+07	3.09748e+06	164187	1.18828e+08	1.0678e+06	105266	1.09222e+06	2.2251e+06	1.44034e+08	3.24476e+07	3.11508e+06	4.54396e+06	1.77839e+08	1.07183e+07	8.41367e+06	1.79319e+06	2.36309e+06	536914	6.51594e+06	6.52667e+07
Com_18702_pos	1-adamantyl(piperidino)methanone	C16 H25 N O	269.176	6.399	270.183	Invalid mass	No results	No results					859794	798064	510942	817836	552462	1.15986e+06	631911	823225	685725	399217	511696	6.9095e+07	621260	1.15011e+06	870029	788873	470858	867710	646071	374249	775246	563988	650664	660241	915696	489057	822138	921876	845867	721616	701473	573893	887287	616074	352534	506379	533504
Com_18708_pos	Methyl jasmonate	C13 H20 O3	224.142	6.269	225.15	No results	Full match	No results	Lipids and lipid-like molecules	Fatty Acyls	Lineolic acids and derivatives	Jasmonic acids	1.62145e+07	2.1428e+07	9.41281e+06	7.82213e+06	6.50023e+06	1.29981e+07	1.13695e+07	2.50851e+07	1.87416e+07	5.41778e+06	1.11162e+07	1.1003e+07	1.33286e+07	1.48014e+07	1.41622e+07	1.51641e+07	1.00483e+07	1.66081e+07	2.36365e+07	4.47499e+06	2.28629e+07	7.31447e+06	8.96361e+06	1.83186e+07	3.14501e+07	1.67556e+07	1.33355e+07	4.25016e+07	1.46771e+07	8.6679e+06	1.4147e+07	1.49019e+07	1.0771e+07	1.96327e+07	7.93653e+06	1.70673e+07	1.49047e+07
Com_18713_neg	Lysopa 16:0	C19 H39 O7 P	410.243	5.326	409.236	No results	No results	Full match	Lipids and lipid-like molecules	Glycerophospholipids	Glycerophosphates	1-acylglycerol-3-phosphates	7.641e+06	1.71107e+07	1.64182e+06	4.49372e+06	3.25762e+06	3.89958e+06	6.21421e+06	2.45506e+06	7.7024e+06	3.55439e+06	3.96255e+06	6.82415e+06	5.94048e+06	1.89848e+06	4.62518e+06	3.16449e+06	4.77122e+06	996877	5.84978e+06	1.50585e+06	7.0761e+06	3.92576e+06	1.77399e+06	1.43359e+07	4.09585e+06	2.90062e+06	4.02127e+06	4.30375e+06	2.93113e+06	3.40234e+06	6.19236e+06	6.11062e+06	4.67228e+06	6.77309e+06	3.30055e+06	4.98641e+06	6.18352e+06
Com_18737_pos	3-Methylcytidine	C10 H15 N3 O5	257.102	1.839	258.109	No results	Full match	No match	Nucleosides, nucleotides, and analogues	Pyrimidine nucleosides	Not available	Pyrimidine nucleosides	3.50043e+06	2.99767e+06	1.58652e+06	3.48664e+07	780003	1.67709e+06	2.03541e+06	1.55141e+07	6.06135e+07	741816	414999	2.82313e+07	3.39999e+06	3.70038e+06	1.12832e+06	2.36545e+06	1.59182e+07	5.62879e+06	1.0558e+07	456246	3.65077e+06	2.97499e+06	1.79656e+06	3.4969e+06	1.86831e+07	1.88329e+07	2.65499e+06	2.06461e+07	3.97156e+07	1.26461e+07	1.81459e+07	5.55361e+07	2.34657e+06	1.90049e+07	1.18329e+07	2.45063e+07	4.36158e+07
Com_18766_pos	4-methoxy-6-[2-(4-methoxyphenyl)ethyl]-2H-pyran-2-one	C15 H16 O4	282.088	5.815	283.095	Invalid mass	No results	No results					3.48982e+06	2.0894e+07	4.5546e+06	7.32477e+06	2.67435e+06	5.07118e+06	2.52581e+07	1.12928e+07	1.60613e+07	1.113e+06	2.56965e+06	4.31507e+06	2.59709e+06	1.37153e+07	1.55104e+07	3.36885e+06	1.05537e+07	1.32428e+07	5.58801e+06	1.62834e+06	2.8786e+07	7.01325e+06	2.44335e+07	2.6812e+06	2.67172e+06	1.22115e+07	1.13922e+07	1.81366e+07	3.25833e+06	2.4925e+07	8.90445e+06	5.27699e+06	1.7327e+06	1.0947e+07	2.43034e+06	1.34944e+07	6.51788e+06
Com_18786_pos	Ouabain	C29 H44 O12	566.274	6.324	567.282	Invalid mass	No results	No results	Lipids and lipid-like molecules	Steroids and steroid derivatives	Steroid lactones	Cardenolide glycosides and derivatives	1.7305e+06	1.11727e+06	877098	1.06267e+06	697282	2.24035e+06	816048	1.5314e+06	2.01989e+06	518212	757536	1.3528e+06	2.79671e+06	1.47718e+06	1.17159e+06	1.8036e+06	592073	1.05822e+06	812018	484203	2.32841e+06	759769	2.85674e+06	1.47164e+06	3.59969e+06	1.16871e+06	2.1987e+06	1.18751e+06	1.06609e+06	902195	882540	1.87636e+06	1.14905e+06	2.15439e+06	459215	710566	1.3115e+06
Com_18793_pos	Dl-3-Hydroxy-kynurenine	C10 H12 N2 O4	224.08	1.385	225.088	No results	No results	Full match	Organic oxygen compounds	Organooxygen compounds	Carbonyl compounds	Alkyl-phenylketones	9.6682e+06	2.43287e+07	9.89623e+06	2.82201e+07	9.31011e+06	1.45661e+07	1.16199e+07	9.27918e+06	6.33386e+06	2.84947e+07	6.55413e+06	3.32632e+07	6.36779e+06	1.95849e+07	8.15241e+06	2.36176e+07	2.89984e+06	2.88057e+06	7.70336e+06	2.64585e+06	3.61125e+07	9.64626e+07	1.84698e+07	1.54805e+07	3.83201e+06	1.19329e+07	9.83582e+06	1.51651e+07	2.19837e+07	6.32073e+06	8.28595e+06	3.32945e+07	2.60502e+07	1.60865e+07	3.90171e+06	1.0701e+07	2.42799e+07
Com_1879_pos	(S)-Nicotine	C10 H14 N2	162.116	1.972	163.124	Full match	Full match	No results	Organoheterocyclic compounds	Pyridines and derivatives	Pyrrolidinylpyridines	Pyrrolidinylpyridines	1.23316e+06	493108	252232	70815	186022	265988	199176	95071.9	1.82149e+06	194843	160493	235508	233123	185188	240557	314484	124454	164049	76060.7	122197	523938	38674.2	74122.8	453873	219715	53920.2	320868	231780	171415	108065	194054	92785	120402	94730.8	143560	144991	113926
Com_18801_pos	Corticosterone	C21 H30 O4	346.216	6.341	347.223	Full match	Full match	Full match	Lipids and lipid-like molecules	Steroids and steroid derivatives	Hydroxysteroids	21-hydroxysteroids	1.01902e+07	2.50777e+07	1.02854e+07	1.40414e+07	3.5848e+06	1.4555e+07	8.63585e+06	1.05406e+07	2.26746e+07	3.12188e+06	6.05097e+06	1.51248e+07	2.21277e+07	1.83592e+07	1.18801e+07	1.21941e+07	1.04436e+07	1.04909e+07	6.28945e+06	2.37219e+06	1.69119e+07	1.27598e+07	1.14369e+07	8.61842e+06	1.78109e+07	8.8092e+06	1.21256e+07	7.04231e+06	9.07962e+06	6.13462e+06	7.93203e+06	1.60882e+07	1.11964e+07	1.52496e+07	4.25949e+06	5.52281e+06	9.02709e+06
Com_18807_pos	Ginsenoside Rb1	C54 H92 O23	1130.59	6.528	1131.6	Invalid mass	No results	No results	Lipids and lipid-like molecules	Prenol lipids	Terpene glycosides	Triterpene saponins	598762	638845	548997	371129	191825	611823	382289	398208	681944	160716	547548	561053	508953	616033	511571	486712	1.22028e+06	308203	607795	225213	668283	385869	347553	410657	668014	384433	500417	417964	501607	390144	447191	590058	514023	778556	281268	1.14406e+07	553696
Com_18817_neg	Hydroxytriazolam	C17 H12 Cl2 N4 O	358.037	5.152	357.03	Full match	No results	No results	Organoheterocyclic compounds	Benzodiazepines	1,4-benzodiazepines	1,2,4-triazolo[4,3-a][1,4]benzodiazepines	8.22219e+06	3.52216e+06	1.60913e+06	6.65741e+06	1.6066e+06	2.5483e+06	4.1254e+06	2.267e+06	1.20135e+07	1.69024e+06	1.86884e+06	8.21064e+06	6.96206e+06	3.56025e+06	5.87374e+06	4.08256e+06	3.19542e+06	1.22588e+06	5.64995e+06	762335	3.67546e+06	4.40944e+06	595748	6.13096e+06	2.3793e+06	4.55477e+06	6.71713e+06	2.00254e+06	5.5462e+06	2.07468e+06	4.62987e+06	6.01132e+06	3.15474e+06	8.2336e+06	1.49548e+06	6.62659e+06	7.81316e+06
Com_18825_neg	Inosine-5'-monophosphate (IMP)	C10 H13 N4 O8 P	348.05	1.397	347.042	Invalid mass	No results	No results	Nucleosides, nucleotides, and analogues	Purine nucleotides	Purine ribonucleotides	Purine ribonucleoside monophosphates	1.2362e+06	1.05371e+06	759456	1.6545e+06	436535	1.20835e+06	707424	1.09132e+06	1.50583e+06	768866	578620	1.09789e+06	909554	793088	1.1307e+06	812244	909126	718627	1.22873e+06	331256	5.24366e+06	4.39429e+07	666760	777944	776714	989890	833037	929835	1.13222e+06	1.65139e+06	947976	1.38129e+06	694596	1.35221e+06	766838	1.01313e+06	1.53784e+06
Com_18868_pos	Poncirin	C28 H34 O14	594.197	5.379	595.204	Full match	No results	No results	Phenylpropanoids and polyketides	Flavonoids	Flavonoid glycosides	Flavonoid-7-O-glycosides	3.11367e+06	1.56688e+06	886407	3.5674e+07	1.72499e+06	2.21696e+06	3.07613e+06	8.49489e+06	4.54538e+06	1.83802e+06	2.09339e+06	7.33519e+06	3.41334e+06	1.01829e+06	2.50345e+06	1.84158e+06	2.24908e+06	483784	2.47138e+06	2.2197e+06	2.58584e+06	2.20048e+06	976531	2.26745e+06	1.87022e+06	1.46408e+06	2.22306e+06	1.87636e+06	1.38378e+06	1.14803e+07	3.14442e+06	2.80912e+06	2.17273e+06	3.77095e+06	3.11654e+06	2.71793e+06	3.15524e+06
Com_1888_pos	RPK	C17 H33 N7 O4	399.264	5.971	400.271	Invalid mass	No results	No results					1.19224e+08	4.89394e+08	3.71488e+08	1.16953e+08	4.97316e+07	2.65156e+08	2.40646e+08	2.13112e+08	3.3826e+08	3.76927e+07	9.11512e+07	1.17296e+08	1.5762e+08	4.60028e+08	1.6384e+08	1.51602e+08	2.55837e+07	5.35166e+07	2.11249e+08	1.90029e+07	3.30218e+08	1.31063e+08	8.65994e+07	2.6258e+08	2.01164e+08	1.85985e+08	1.6704e+08	1.93625e+08	4.99136e+08	2.02225e+08	1.04708e+08	2.95181e+08	1.08368e+08	1.93552e+08	6.17878e+07	7.4739e+07	1.28954e+08
Com_1890_pos	N-Methylhydantoin	C4 H6 N2 O2	114.044	5.281	115.051	Invalid mass	No results	No results	Organoheterocyclic compounds	Azolines	Imidazolines	Imidazolines	413058	712723	818211	534337	683489	744296	656313	414741	757861	774709	597104	484839	625518	971563	576551	614521	600731	715061	494182	575661	789873	710220	728179	696400	613683	645528	975710	599293	1.57195e+06	584068	751862	850479	337708	441797	235350	649173	1.10561e+06
Com_18931_pos	(R)-3-Hydroxy myristic acid	C14 H28 O3	261.232	5.747	262.239	Invalid mass	No results	No results	Lipids and lipid-like molecules	Fatty Acyls	Fatty acids and conjugates	Long-chain fatty acids	8.82523e+06	2.98467e+06	3.40042e+06	7.71487e+06	5.1618e+06	3.53886e+06	7.34117e+06	1.38622e+07	7.84101e+06	2.96705e+06	4.88544e+06	1.47163e+07	2.85788e+06	2.64614e+06	1.10418e+07	3.92457e+06	1.17668e+07	1.31606e+07	1.38995e+07	1.23668e+07	5.28503e+07	5.64138e+06	6.22952e+06	5.53383e+06	2.98743e+06	1.56189e+07	3.91128e+06	1.28377e+07	7.0611e+06	1.49909e+07	1.22483e+07	9.81813e+06	2.60382e+06	7.64866e+06	4.6734e+06	2.29365e+07	4.69283e+06
Com_19003_pos	s7p	C7 H15 O10 P	290.041	5.102	291.048	No results	No results	Full match	Organic oxygen compounds	Organooxygen compounds	Carbohydrates and carbohydrate conjugates	C-glycosyl compounds	77216.1	1.05348e+06	41501.3	307630	30246.5	49391.3	42401.7	42436.8	152209	23912.1	42999.4	70040	56747.2	45917.9	71792.2	55777.3	45247.9	1.54192e+06	48577.5	17567.4	64287.4	51658.2	30907.8	739914	30152.5	66788.6	53819.6	53979.4	67835.4	47830.6	39215.8	83111.4	45500.1	113191	135801	1.48929e+06	69489.2
Com_1901_neg	1-(4-Methoxyphenyl)-2-propanone	C10 H12 O2	164.083	5.215	163.076	No results	No results	Full match					3.94484e+06	3.33183e+06	1.86653e+06	196102	214437	2.4084e+06	5.32444e+06	237708	271119	1.64062e+06	1.80715e+06	193936	7.3346e+06	926790	5.42478e+06	2.4844e+06	126934	43699.8	1.93004e+06	860278	335697	2.36218e+06	483239	5.50406e+06	366255	250115	2.49241e+06	727655	318442	494268	823204	379986	2.09802e+06	176411	118675	1.31336e+06	4.52654e+06
Com_19025_pos	5-Methyl-2'-deoxycytidine	C10 H15 N3 O4	241.107	1.633	242.115	No results	No results	Full match	Nucleosides, nucleotides, and analogues	Pyrimidine nucleosides	Pyrimidine 2'-deoxyribonucleosides	Pyrimidine 2'-deoxyribonucleosides	1.08122e+07	1.12018e+07	5.13927e+06	1.46283e+06	3.31261e+06	7.17191e+06	8.6908e+06	1.29174e+06	3.95341e+06	3.00831e+06	3.57131e+06	2.28602e+06	9.62627e+06	8.77578e+06	1.13853e+06	7.32435e+06	1.10781e+06	567932	1.62443e+06	2.12967e+06	1.20768e+07	6.86484e+06	4.06013e+06	7.23984e+06	1.38593e+06	1.34658e+06	9.67477e+06	623134	2.02628e+06	1.29166e+06	1.12178e+06	2.7715e+06	5.74486e+06	2.65365e+06	688678	1.32111e+06	1.63934e+06
Com_19051_pos	5α-Dihydrotestosterone glucuronide	C25 H38 O8	466.259	6.599	467.266	Full match	No results	No results	Lipids and lipid-like molecules	Steroids and steroid derivatives	Steroidal glycosides	Steroid glucuronide conjugates	1.70472e+07	2.45937e+07	1.67757e+07	2.539e+06	780840	2.75244e+07	1.29619e+07	828909	1.643e+07	506284	2.53947e+07	1.25951e+07	2.71962e+07	9.37589e+06	3.16072e+07	406429	1.97258e+06	279455	6.41064e+06	336745	6.52933e+06	615188	7.93649e+06	1.89209e+07	1.21932e+07	7.63178e+06	1.97556e+07	3.6856e+06	1.68156e+07	6.83363e+06	1.18598e+07	1.01958e+07	4.65239e+06	3.72467e+07	313941	1.16804e+07	1.60717e+07
Com_1906_pos	7-Methylguanosine	C11 H15 N5 O5	297.108	4.762	298.116	Full match	Full match	Full match	Nucleosides, nucleotides, and analogues	Purine nucleosides	Not available	Purine nucleosides	6.92694e+07	1.34177e+08	1.9085e+07	7.86291e+08	5.83748e+06	1.2133e+07	1.52913e+07	2.11002e+08	1.05134e+09	1.17663e+07	2.79382e+06	5.54867e+08	2.24745e+07	3.6928e+07	5.5627e+07	1.58722e+07	2.61557e+08	8.73426e+07	6.05399e+08	1.64582e+06	1.14245e+08	4.26284e+07	2.42036e+07	6.30836e+07	2.01362e+08	2.60593e+08	4.04175e+07	4.5072e+08	4.99694e+08	1.99643e+08	3.34846e+08	8.00585e+08	3.85391e+07	1.08639e+09	2.26851e+08	3.87396e+08	6.32392e+08
Com_19144_pos	N'1-[1-(2-hydroxyphenyl)ethylidene]-3-methoxybenzene-1-carbohydrazide	C16 H16 N2 O3	284.118	5.411	285.125	Invalid mass	No results	No results					6.86456e+06	3.34975e+06	1.12292e+07	1.31502e+07	3.41029e+06	8.67906e+06	8.9975e+06	7.14392e+06	1.25715e+07	3.42126e+06	3.95916e+06	9.88776e+06	1.45742e+07	1.99348e+07	2.17775e+07	6.51901e+06	4.43618e+06	1.52407e+06	5.68727e+06	4.38023e+06	1.5217e+07	2.00148e+07	1.644e+07	4.11602e+07	3.65752e+06	8.01591e+06	1.57986e+07	8.88099e+06	6.25387e+06	8.88764e+06	6.11099e+06	2.83021e+07	9.27601e+06	1.91938e+07	5.39674e+06	1.04072e+07	1.63496e+07
Com_19150_pos	3-(3,4-dimethoxyphenyl)-1-(2-hydroxy-4,6-dimethoxyphenyl)propan-1-one	C19 H22 O6	346.137	5.901	347.144	Invalid mass	No results	No results					2.11361e+06	1.53204e+06	620964	1.05358e+06	478041	2.05949e+06	1.20052e+06	724389	2.06114e+06	291289	662754	3.43665e+06	1.12031e+06	1.30736e+06	1.74642e+06	3.11049e+06	503685	599786	1.0804e+06	206758	1.06431e+06	610918	731786	1.4689e+06	1.18544e+06	2.79444e+06	600817	577596	1.64735e+06	1.005e+06	475970	809057	634953	1.6831e+06	1.63387e+06	1.9078e+06	1.94727e+06
Com_19151_pos	D-Glucosamine 6-phosphate	C6 H14 N O8 P	259.046	5.235	260.054	No results	No results	Full match	Organic oxygen compounds	Organooxygen compounds	Carbohydrates and carbohydrate conjugates	Hexose phosphates	3.66467e+06	1.0198e+07	1.2559e+06	923553	364350	815528	760119	6.34898e+06	2.35834e+06	316413	501020	1.3351e+06	886922	910315	5.06788e+06	771568	644709	1.08095e+06	712484	1.18242e+06	967146	605179	696369	862611	569885	702511	1.82795e+06	704688	1.21444e+06	1.83677e+06	691281	1.13535e+06	3.17519e+06	5.05612e+06	534275	839748	1.68663e+07
Com_19203_pos	Medroxyprogesterone	C22 H32 O3	344.236	6.225	345.244	No results	Full match	Full match	Lipids and lipid-like molecules	Steroids and steroid derivatives	Pregnane steroids	Gluco/mineralocorticoids, progestogins and derivatives	1.11487e+07	8.39543e+06	6.82373e+06	5.89732e+06	3.38197e+06	1.03504e+07	6.12113e+06	1.25713e+07	1.83477e+07	1.7621e+06	6.78208e+06	8.8448e+06	1.90307e+07	1.37635e+07	1.19047e+07	8.11307e+06	2.79365e+06	5.31314e+06	6.68099e+06	1.06837e+06	2.08222e+07	6.52425e+06	9.70272e+06	1.0995e+07	1.11633e+07	7.91527e+06	1.09297e+07	1.117e+07	1.06939e+07	6.40663e+06	8.58357e+06	1.4919e+07	1.06391e+07	2.07457e+07	3.3557e+06	7.73246e+06	1.1349e+07
Com_19222_neg	D-Xylulose 5-phosphate	C5 H11 O8 P	184.016	1.292	229.013	Invalid mass	No results	No results	Organic oxygen compounds	Organooxygen compounds	Carbohydrates and carbohydrate conjugates	Pentose phosphates	2.41651e+07	7.28301e+06	8.00336e+06	1.45042e+07	8.15714e+06	2.6869e+07	9.23315e+06	3.80346e+06	1.64538e+07	6.36596e+06	2.15571e+07	1.30728e+07	2.68043e+07	1.37369e+07	1.55924e+07	3.98056e+07	3.64376e+06	8.13736e+06	4.14928e+06	7.58782e+06	1.25482e+07	2.15036e+07	1.80601e+07	1.28013e+07	1.83963e+07	1.31283e+07	1.59408e+07	5.91681e+06	1.3142e+07	1.63954e+07	9.29866e+06	1.90581e+07	1.56204e+07	6.7034e+06	7.59812e+06	6.55803e+06	8.74092e+06
Com_19234_pos	Guanosine-3',5'-cyclic monophosphate	C10 H12 N5 O7 P	345.049	3.391	346.056	No results	Full match	Full match	Nucleosides, nucleotides, and analogues	Purine nucleotides	Cyclic purine nucleotides	3',5'-cyclic purine nucleotides	3.77585e+06	1.75316e+06	2.30228e+06	1.11084e+07	875628	6.82545e+06	2.55918e+06	3.96037e+06	2.36315e+07	621404	2.92487e+06	4.19616e+06	4.08871e+06	2.66297e+06	4.72318e+06	4.63593e+06	3.92389e+06	2.05511e+06	9.74743e+06	327590	4.37573e+06	5.41167e+06	2.66293e+06	2.1339e+06	3.6418e+06	8.27139e+06	5.5859e+06	7.99462e+06	1.29953e+07	3.17618e+06	5.27765e+06	2.84761e+07	4.1178e+06	1.76654e+07	2.7845e+06	5.67643e+06	1.62946e+07
Com_19293_pos	5,6-Dimethylbenzimidazole	C9 H10 N2	146.084	4.92	315.156	No results	Full match	No results	Organoheterocyclic compounds	Benzimidazoles	Not available	Benzimidazoles	1.01317e+07	1.55751e+07	2.99545e+06	7.53603e+06	1.13707e+06	6.42293e+06	3.07184e+06	4.79512e+06	2.1257e+07	642694	1.48554e+06	1.32815e+07	1.3636e+07	3.90879e+06	7.00771e+06	1.01549e+07	6.85477e+06	928461	8.48872e+06	409247	9.52338e+06	7.3316e+06	2.96213e+06	1.28762e+07	2.64107e+06	9.26837e+06	8.46762e+06	5.05618e+06	7.91595e+06	6.51371e+06	3.8316e+06	2.98773e+07	5.48264e+06	1.78117e+07	4.93984e+06	3.82237e+06	1.25047e+07
Com_19310_pos	N1-(5-methylisoxazol-3-yl)-2-morpholinoacetamide	C10 H15 N3 O3	225.112	4.704	226.12	Full match	No results	No results					1.29762e+06	3.63187e+06	499492	2.7463e+06	416209	774249	1.00951e+06	2.11939e+06	6.3627e+06	396491	374154	6.15147e+06	775654	728802	711769	3.08017e+06	1.80739e+06	436937	852424	438125	3.3571e+06	416564	444786	1.17617e+06	1.72254e+06	3.82999e+06	999271	867550	3.45824e+06	1.523e+06	1.77342e+06	1.19296e+07	535001	6.884e+06	1.32049e+06	1.44977e+06	5.18032e+06
Com_19311_pos	KQH	C17 H29 N7 O5	411.228	5.616	412.235	Invalid mass	No results	No results					1.30975e+07	1.63026e+07	6.84854e+06	1.69446e+07	884213	7.32593e+06	5.84288e+06	5.90092e+06	2.07628e+07	1.94243e+06	3.45476e+06	6.78102e+06	2.05317e+06	1.02963e+07	1.67733e+07	1.51915e+07	1.8978e+06	3.73377e+06	6.48009e+06	1.42636e+06	2.86363e+07	6.34327e+06	2.61103e+07	1.3997e+07	9.96957e+06	5.23127e+06	5.16342e+06	8.43135e+06	1.14272e+07	1.23924e+07	7.53628e+06	9.89831e+06	8.16128e+06	1.03445e+07	4.2399e+06	4.60991e+06	5.86485e+06
Com_19356_neg	2,2-Dimethylsuccinic acid	C6 H10 O4	146.057	4.119	145.05	Full match	No results	Full match	Lipids and lipid-like molecules	Fatty Acyls	Fatty acids and conjugates	Methyl-branched fatty acids	3.39473e+07	3.4961e+07	2.38109e+07	1.62343e+07	1.96522e+07	2.377e+07	2.4619e+07	2.03461e+07	4.53508e+07	1.89811e+07	2.23596e+07	2.03324e+07	2.83036e+07	2.84507e+07	3.21173e+07	2.55017e+07	1.69844e+07	1.57212e+07	1.67474e+07	1.56192e+07	2.66756e+07	2.5679e+07	1.73316e+07	2.5846e+07	1.83346e+07	1.78704e+07	2.52855e+07	1.4922e+07	2.4877e+07	1.76778e+07	1.67627e+07	2.72192e+07	1.90739e+07	2.56555e+07	1.34762e+07	2.03193e+07	2.30245e+07
Com_1936_pos	N-α-L-Acetyl-arginine	C8 H16 N4 O3	216.123	1.64	217.13	Full match	No results	Full match	Organic acids and derivatives	Carboxylic acids and derivatives	Amino acids, peptides, and analogues	N-acyl-L-alpha-amino acids	1.41176e+08	1.19299e+08	7.4212e+07	4.1924e+08	3.57586e+07	8.42482e+07	8.51125e+07	2.39576e+08	7.04475e+08	1.64128e+07	5.81594e+07	4.91303e+08	5.74939e+07	1.29592e+08	4.60952e+06	7.14346e+07	2.28461e+08	6.96924e+07	3.18505e+08	1.36526e+07	6.70769e+07	1.0431e+08	6.64109e+07	1.38605e+08	1.90842e+08	2.43346e+08	9.22582e+07	3.78832e+08	2.33993e+08	1.42665e+08	3.54876e+08	6.77746e+08	4.21839e+07	3.65593e+08	1.88982e+08	4.00478e+08	6.46297e+08
Com_19377_pos	5'-Deoxy-5'-(Methylthio)Adenosine	C11 H15 N5 O3 S	297.09	5.068	280.086	No results	No results	Full match	Nucleosides, nucleotides, and analogues	5'-deoxyribonucleosides	5'-deoxy-5'-thionucleosides	5'-deoxy-5'-thionucleosides	787875	928875	221196	2.25383e+06	125813	926558	467201	1.49454e+06	5.2982e+06	282098	370468	5.25681e+06	1.66274e+06	768409	1.3362e+06	257246	1.16908e+06	745286	1.10688e+06	58756.8	776959	894725	1.17668e+06	1.99179e+06	2.17499e+06	5.23475e+06	485859	1.3257e+06	1.23057e+06	964419	1.17803e+06	3.77286e+06	799184	4.12954e+06	3.31741e+06	1.86342e+06	5.6877e+06
Com_1937_neg	Ethylmalonate	C5 H8 O4	132.042	5.807	113.024	No results	No results	Full match	Lipids and lipid-like molecules	Fatty Acyls	Fatty acids and conjugates	Branched fatty acids	8.19091e+08	2.65217e+08	9.53443e+07	2.13043e+08	2.77357e+07	2.09359e+08	1.83424e+08	2.87854e+08	7.81815e+07	4.43128e+07	3.50613e+08	9.12043e+07	2.01068e+08	3.30013e+07	1.10531e+08	1.22086e+08	3.15332e+07	3.97071e+07	7.11139e+07	3.61251e+07	3.45241e+07	3.21483e+07	1.47719e+08	1.35799e+08	1.99291e+08	4.80932e+07	8.65968e+07	3.89104e+07	2.80339e+08	2.67323e+08	1.35861e+08	1.49908e+08	1.56992e+07	2.53989e+08	6.79832e+07	1.27692e+09	1.18101e+08
Com_19381_pos	10b-methyl-1,5,6,10b-tetrahydroimidazo[2,1-a]isoquinolin-2(3H)-one	C12 H14 N2 O	202.112	5.133	203.119	Full match	No results	No results					1.24739e+06	1.88825e+06	766292	579179	309000	514271	1.46975e+07	2.60701e+06	1.12406e+06	247025	449094	1.14586e+06	594348	668339	1.36353e+06	1.12643e+07	436066	297824	502177	415989	5.40184e+06	726206	370980	2.47253e+06	315807	469925	988689	431612	837850	5.21864e+06	426576	8.10753e+06	945713	2.07244e+06	943137	593003	1.8188e+06
Com_19391_pos	N-(4-butyl-2-methylphenyl)-N'-[4-(4-methylpiperazino)phenyl]urea	C23 H32 N4 O	380.257	7.208	381.264	Full match	No results	No results					726704	760468	1.56327e+06	838762	665882	811739	667748	3.41884e+06	1.08313e+06	3.06359e+07	839670	1.07283e+06	962717	1.3459e+06	805608	1.44667e+06	871335	1.2155e+06	1.16217e+06	591522	1.64975e+06	620495	850376	1.16145e+06	2.04463e+06	1.13228e+06	1.06689e+06	1.69294e+06	1.2489e+06	927434	1.58849e+06	1.40952e+06	1.07088e+06	1.94619e+06	777369	1.14765e+06	1.40487e+06
Com_19396_pos	LQH	C17 H28 N6 O5	396.216	7.413	397.223	Invalid mass	No results	No results					2.60633e+06	2.53021e+06	1.65936e+06	1.74175e+06	418567	2.44175e+06	1.20533e+06	1.30357e+06	1.9191e+06	486340	525099	3.74409e+06	3.72498e+07	2.60617e+06	670170	5.98621e+06	881407	941157	2.17041e+06	461391	1.58416e+06	756090	464700	3.451e+06	2.50708e+06	1.6144e+06	1.70229e+06	1.11354e+06	6.12599e+06	1.05603e+06	1.20707e+06	2.43946e+06	697460	1.8115e+06	350206	3.56083e+06	1.91098e+06
Com_19410_neg	Glucosamine 6-sulfate	C6 H13 N O8 S	259.034	1.39	258.027	Invalid mass	No results	No results	Organic oxygen compounds	Organooxygen compounds	Carbohydrates and carbohydrate conjugates	Hexoses	4.97843e+06	4.72889e+06	931462	341888	477004	8.98532e+06	3.50229e+06	376152	456745	208868	759244	384859	462037	2.05535e+06	7.02086e+06	484906	1.74594e+06	1.01153e+06	464453	369081	578037	857833	364958	238145	452055	359187	338578	270121	954887	518784	311885	408684	178763	4.975e+06	455064	1.04586e+06	957962
Com_19419_pos	Phlorizin	C21 H24 O10	458.121	5.763	459.128	Invalid mass	No results	No results	Phenylpropanoids and polyketides	Flavonoids	Flavonoid glycosides	Flavonoid O-glycosides	6.28545e+07	6.1171e+06	1.41999e+06	6.57857e+06	1.91692e+06	5.35722e+06	6.44415e+06	2.18074e+06	8.0049e+06	942456	8.97276e+06	6.9682e+06	4.7629e+06	3.42374e+06	2.80306e+06	3.75697e+06	1.45386e+06	1.65305e+06	1.9903e+06	661970	2.89775e+06	1.35269e+06	1.97853e+06	5.30929e+06	4.12378e+06	4.38807e+06	2.38922e+06	1.47646e+06	5.79529e+06	3.37822e+06	1.25415e+06	2.47393e+06	1.41072e+06	5.23032e+06	4.0238e+06	5.67447e+06	4.91326e+06
Com_19439_pos	N1-(1H-indol-4-yl)cyclohexane-1-carboxamide	C15 H18 N2 O	242.143	6.564	243.15	Full match	Full match	No results					122193	118796	110588	55399.1	925250	123929	78340.2	65319.7	84750.6	32725.3	119014	155969	107594	294162	167477	97733.4	236761	48471.4	1.08054e+06	45426	588123	78795.9	69949.2	86842	114126	45337	223524	79704.1	156326	70818.9	80454.8	1.54771e+06	1.13113e+07	1.2669e+06	41815.3	81822	960017
Com_19445_pos	Spiculisporic Acid	C17 H28 O6	328.188	1.434	329.195	No results	No results	Full match	Organic acids and derivatives	Carboxylic acids and derivatives	Tricarboxylic acids and derivatives	Tricarboxylic acids and derivatives	3.73513e+06	3.22359e+06	3.07738e+06	1.56321e+06	1.27908e+06	2.2995e+06	2.82606e+06	2.28066e+06	2.22284e+06	1.57203e+06	1.56063e+06	1.7599e+07	2.28848e+06	2.94944e+06	2.82013e+06	4.53809e+06	971172	764484	1.50835e+06	862463	3.32026e+06	3.14681e+06	1.77013e+06	2.03846e+06	1.98499e+06	1.74589e+06	2.22837e+06	1.17847e+06	2.08023e+06	3.01692e+06	1.34414e+06	2.32345e+06	1.90126e+06	2.1179e+06	603375	1.48502e+06	2.85334e+06
Com_1944_pos	Genistein	C15 H10 O5	270.054	5.56	271.061	Invalid mass	Invalid mass	No results	Phenylpropanoids and polyketides	Isoflavonoids	Isoflav-2-enes	Isoflavones	6.54647e+07	2.52107e+06	6.69114e+07	1.79428e+06	2.90563e+06	1.55015e+07	1.59134e+06	2.76642e+07	8.1907e+07	1.51359e+06	6.24512e+06	2.2647e+06	2.09362e+07	1.21077e+07	1.15801e+07	1.59044e+08	6.84705e+06	6.9223e+06	1.64472e+07	5.18606e+06	1.13967e+08	999456	240616	3.05398e+06	1.84974e+07	1.36336e+08	654432	5.32976e+06	2.52541e+07	6.55163e+06	9.51898e+06	2.15761e+07	3.56585e+06	9.64512e+06	367656	1.70834e+08	7.85593e+06
Com_19478_neg	2-(1-{2-[(3-furylmethyl)amino]-2-oxoethyl}cyclohexyl)acetic acid	C15 H21 N O4	279.149	5.733	278.141	Invalid mass	No results	No results					5.84078e+06	2.16012e+06	1.61633e+06	994226	669351	1.89517e+06	2.19585e+06	1.03625e+06	3.91024e+06	869247	1.8009e+07	2.63655e+06	1.81715e+06	1.18609e+06	1.84897e+06	7.21942e+06	1.20612e+06	757205	1.35839e+06	386090	2.02801e+06	1.63199e+06	1.2623e+06	1.7685e+06	1.48082e+06	1.68529e+06	1.35409e+06	6.36113e+06	1.71057e+06	1.00928e+06	1.58281e+06	1.88697e+06	1.08706e+06	2.24886e+06	2.48961e+06	1.63129e+06	1.64879e+06
Com_19498_pos	Prostaglandin B1	C20 H32 O4	336.231	6.565	337.239	Full match	No results	Full match	Lipids and lipid-like molecules	Fatty Acyls	Eicosanoids	Prostaglandins and related compounds	1.38272e+07	1.65115e+07	9.46232e+06	6.3116e+06	3.14419e+06	1.06082e+07	1.03348e+07	2.05577e+07	1.91132e+07	1.8664e+06	7.44708e+06	9.60925e+06	1.53407e+07	1.29058e+07	1.37161e+07	1.15318e+07	4.90824e+06	8.38826e+06	1.02549e+07	2.01155e+06	2.19502e+07	6.91916e+06	7.80513e+06	1.75034e+07	1.43381e+07	1.46674e+07	1.45789e+07	1.39217e+07	1.45692e+07	7.03901e+06	9.05255e+06	1.77199e+07	8.57467e+06	1.79151e+07	3.77825e+06	1.67284e+07	8.98757e+06
Com_1949_pos	2-Amino-1,3,4-octadecanetriol	C18 H39 N O3	317.294	6.54	318.302	Full match	No results	No results	Organic nitrogen compounds	Organonitrogen compounds	Amines	1,3-aminoalcohols	1.97084e+08	4.43468e+07	8.2216e+08	1.02249e+08	6.03772e+07	8.20097e+07	9.80682e+07	1.55902e+08	1.32233e+08	5.93402e+07	8.91894e+07	2.63792e+08	7.14908e+07	4.57688e+07	1.82675e+08	1.00439e+08	1.03749e+08	1.61317e+08	1.51105e+08	1.51083e+08	6.77015e+08	6.68953e+07	2.20849e+08	1.62658e+08	3.62537e+07	1.17297e+08	8.94941e+07	1.72716e+08	1.32714e+08	1.36533e+08	1.26292e+08	1.85808e+08	6.24845e+07	2.01946e+08	7.11118e+07	2.8783e+08	2.8217e+08
Com_19502_pos	Proscillaridin A	C30 H42 O8	530.29	6.632	531.297	Full match	No results	No results	Lipids and lipid-like molecules	Steroids and steroid derivatives	Steroid lactones	Bufanolides and derivatives	222214	1.85704e+06	3.72893e+06	5.27555e+06	489368	1.11344e+07	285629	3.5757e+06	418835	221421	3.90404e+06	217042	1.78774e+06	743576	1.45917e+06	737689	421771	232696	837300	82429.1	4.38922e+06	8.38662e+06	1.8545e+06	319027	1.56679e+06	233577	2.09287e+06	892724	1.38858e+06	135266	3.80918e+06	1.62636e+07	6.71093e+06	1.29675e+06	317838	650463	766407
Com_19548_neg	7-hydroxy-3-phenyl-4H-chromen-4-one	C15 H10 O3	238.065	5.946	237.057	Invalid mass	No results	No results					2.21162e+06	1.85347e+06	894476	3.44118e+06	492165	1.83946e+06	1.39792e+06	2.45069e+06	1.7588e+06	498609	736438	2.06051e+06	1.2633e+06	1.50593e+06	1.41225e+06	1.83691e+06	699214	663844	1.59222e+06	332438	1.4314e+06	986885	1.04341e+06	1.67545e+06	865323	1.553e+06	1.26641e+06	798199	1.99134e+06	933057	754442	1.34865e+06	838876	1.60863e+06	4.82367e+06	7.38392e+06	1.36233e+06
Com_19549_pos	5-phenyl-3-(phenylmethylene)furan-2(3H)-one	C17 H12 O2	248.085	5.569	249.092	Invalid mass	No results	No results					2.08455e+06	7.54794e+06	651560	974981	399111	1.16644e+06	1.07951e+06	4.29548e+06	2.03453e+06	378749	551868	2.4255e+06	993129	973010	2.65033e+06	1.87248e+06	395799	445157	1.10826e+06	537809	1.06233e+06	1.52455e+06	1.00896e+06	976872	703956	988607	1.01094e+06	628404	1.15145e+06	807748	630766	3.94811e+06	711266	1.33325e+06	613844	1.01246e+06	998289
Com_1956_pos	RMH	C17 H30 N8 O4 S	442.22	6.099	443.227	Invalid mass	No results	No results					340376	474653	177856	1.50057e+06	67756.4	142679	200919	101480	222768	71902.9	363883	3.54261e+06	140159	181090	3.59095e+06	4.86298e+06	401188	219579	168525	462820	156341	67655.4	86876.5	144245	166580	9.68264e+06	94770.6	86921.3	566504	217627	133032	406427	108550	185102	147244	674745	4.48966e+06
Com_19592_neg	Gamma-Glu-Leu	C11 H20 N2 O5	260.138	4.916	259.131	No results	No results	Full match	Organic acids and derivatives	Carboxylic acids and derivatives	Amino acids, peptides, and analogues	Dipeptides	126121	195665	550283	3.55181e+06	519442	898718	305340	2.97208e+06	1.36162e+07	168792	489001	4.84159e+06	641151	271019	100362	115238	2.62503e+06	1.25461e+06	3.28359e+06	157785	681329	76026.4	473089	512238	2.66203e+06	5.44847e+06	119548	3.50293e+06	3.0044e+06	1.56247e+06	2.54173e+06	1.0061e+07	822207	6.32412e+06	1.65312e+06	3.72525e+06	4.05833e+06
Com_19592_pos	4-acetyl-4-(ethoxycarbonyl)heptanedioic acid	C12 H18 O7	274.104	4.193	275.111	Full match	No results	No results					4.64319e+06	6.32724e+06	3.07169e+06	5.9767e+06	556292	3.50651e+06	4.00355e+06	1.14767e+07	1.46688e+07	813825	558496	8.01334e+06	858775	1.16465e+06	1.32715e+06	4.71579e+06	2.11826e+06	2.04077e+06	1.5755e+06	413476	1.33292e+07	475438	427779	2.32643e+06	3.07841e+06	5.6299e+06	4.82183e+06	1.61809e+06	1.23894e+07	1.07e+07	1.43318e+06	7.50953e+06	7.43472e+06	7.78863e+06	1.09982e+06	9.05958e+06	2.80415e+07
Com_1959_pos	Methyl palmitate	C17 H34 O2	287.284	6.773	288.291	Invalid mass	No results	No results	Lipids and lipid-like molecules	Fatty Acyls	Fatty acid esters	Fatty acid methyl esters	5.94589e+08	8.39562e+08	3.49924e+08	3.0517e+08	5.08548e+08	3.45402e+08	2.45032e+08	1.52987e+08	3.87688e+08	3.33359e+08	3.07158e+08	7.45814e+07	8.89368e+08	4.96812e+08	7.47422e+08	5.42415e+08	1.96334e+08	1.75271e+08	2.04146e+08	2.96465e+08	8.09255e+08	4.48346e+08	3.34062e+08	6.6601e+08	2.86921e+08	2.96011e+08	6.13138e+08	1.58051e+08	3.4747e+08	2.31104e+08	1.35696e+08	2.6429e+08	6.42019e+08	3.10528e+08	2.87933e+08	2.674e+08	2.99697e+08
Com_195_neg	Saccharin	C7 H5 N O3 S	182.999	5.034	181.992	Full match	No results	No results	Organoheterocyclic compounds	Benzothiazoles	Not available	Benzothiazoles	230555	2.4654e+06	204235	2234.4	241673	11747.8	725108	2.07172e+06	2622.68	805.953	29009.5	102431	11435.4	24839.5	1751.44	1902.84	2.78733e+06	10292.1	2614.58	12528.4	4644.68	3.35709e+06	638.218	22711	10012.7	5978.74	2085.01	26355.7	22993.7	13222.2	34203.7	1608.98	1262.86	21272.1	64297.2	8640.36	5066.23
Com_1963_pos	Imidazolelactic acid	C6 H8 N2 O3	156.054	1.374	157.062	Full match	Full match	Full match	Organoheterocyclic compounds	Azoles	Imidazoles	Imidazolyl carboxylic acids and derivatives	7.70563e+08	1.17601e+09	3.85144e+08	4.12207e+08	3.5549e+08	4.72715e+08	1.03094e+09	1.89343e+08	5.89296e+08	3.3391e+08	5.27397e+08	4.71902e+08	1.11214e+09	1.08842e+09	1.05628e+09	9.68417e+08	2.64093e+08	1.75141e+08	4.20255e+08	2.84193e+08	1.01834e+09	6.99616e+08	8.37674e+08	6.24011e+08	1.50474e+08	1.9449e+08	4.79923e+08	3.78517e+08	2.58742e+08	4.77245e+08	5.78357e+08	3.05802e+08	6.0498e+08	4.27654e+08	3.6277e+08	3.01315e+08	5.50098e+08
Com_19674_pos	4-methoxy-9-(2-methylbut-3-en-2-yl)-7H-furo[3,2-g]chromen-7-one	C17 H16 O4	284.105	6.242	285.112	Full match	No results	No results					1.17091e+06	832986	264432	370463	216523	499403	461367	333729	289242	214887	264167	746657	582053	405673	750870	7.44778e+06	177133	642469	323873	127681	643206	296471	674903	481613	337791	543896	368462	158278	1.25632e+07	273648	235962	413740	318249	641720	243448	678905	590128
Com_19699_neg	6-Phosphogluconic acid	C6 H13 O10 P	276.026	1.285	275.019	No results	Invalid mass	No results	None	None	None	None	484158	341513	515567	330822	232014	379350	941291	268786	1.12282e+06	302903	325278	1.12278e+06	1.58067e+06	797072	501841	904456	334709	298377	245837	170383	441576	678740	1.26691e+06	729659	317586	939669	709083	306804	524499	3.63794e+07	228234	427887	588805	328834	272217	308216	571020
Com_19701_pos	α-Lapachone	C15 H14 O3	264.079	3.401	265.086	Invalid mass	No results	No results	Organoheterocyclic compounds	Naphthopyrans	Naphthopyranones	Naphthopyranones	127518	131870	89626.2	461942	66702.7	94217.3	92149.8	827685	2.32004e+06	78076.2	86578.5	3.42741e+06	107172	90639.2	109104	230594	258271	110801	411045	76095.9	130417	82945.1	92561.8	91878.9	251835	676386	411280	207468	2.6913e+06	331255	2.15626e+06	2.21445e+06	77466.4	873521	81234.5	879709	2.18946e+06
Com_19703_pos	DL-Stachydrine	C7 H13 N O2	143.095	1.124	144.103	Invalid mass	No results	No results	Organic acids and derivatives	Carboxylic acids and derivatives	Amino acids, peptides, and analogues	Proline and derivatives	2.09959e+07	1.48367e+07	1.53119e+07	1.65522e+07	8.60634e+06	4.27744e+07	8.97348e+06	1.70269e+07	1.67021e+07	4.78215e+07	1.5009e+07	8.49138e+06	4.86519e+07	4.63159e+07	1.25695e+07	3.42839e+07	1.08071e+07	7.42971e+06	1.06291e+07	6.87336e+06	4.74228e+07	1.44327e+07	2.18123e+07	9.61113e+06	6.77878e+06	1.87688e+07	4.70078e+07	1.40395e+07	2.34173e+07	1.77899e+07	1.74005e+07	1.42304e+07	1.23305e+07	1.05053e+07	1.21764e+07	1.04382e+07	1.37394e+07
Com_19708_pos	4-Ethylbenzaldehyde	C9 H10 O	151.1	5.505	152.108	Invalid mass	No results	No results	Benzenoids	Benzene and substituted derivatives	Benzoyl derivatives	Benzoyl derivatives	3.36154e+06	1.1457e+07	3.84661e+06	6.44533e+06	4.8412e+06	7.55406e+06	6.77907e+06	6.11342e+06	1.80694e+07	5.15409e+06	3.4212e+06	1.56463e+07	1.07052e+07	7.35555e+06	6.84881e+06	9.84898e+06	3.92464e+06	7.29677e+06	6.991e+06	4.85591e+06	1.92782e+07	5.9644e+06	1.61583e+07	1.42736e+07	7.2542e+06	1.17926e+07	5.83219e+06	7.64467e+06	1.85183e+07	1.27462e+07	1.50828e+07	6.24081e+07	6.70213e+06	1.46755e+07	6.42439e+06	5.14294e+06	1.81095e+07
Com_19824_neg	6α-Prostaglandin I1	C20 H34 O5	336.232	7.007	335.225	Invalid mass	No results	No results	Lipids and lipid-like molecules	Fatty Acyls	Eicosanoids	Prostaglandins and related compounds	1.01094e+06	468652	1.14635e+06	317244	230421	755931	597419	610004	1.07196e+06	175923	489096	593590	1.2923e+06	727438	2.1008e+06	1.02632e+06	475052	519018	768272	102133	1.3377e+06	516588	1.4456e+06	471639	2.06127e+06	447691	792844	580248	222221	283528	368241	807566	494368	615487	252681	611909	562033
Com_19849_neg	N-Carbamoyl-L-aspartate	C5 H8 N2 O5	176.044	1.382	175.036	No results	Full match	Full match	Organic acids and derivatives	Carboxylic acids and derivatives	Amino acids, peptides, and analogues	Aspartic acid and derivatives	1.24189e+07	798760	3.93491e+06	6.48234e+06	2.55284e+06	918595	7.98689e+06	4.08077e+06	1.3444e+07	1.05732e+07	5.12195e+06	4.20024e+06	3.40849e+07	5.2937e+06	1.35861e+07	3.35268e+06	4.07509e+06	1.18323e+06	2.63054e+06	3.3257e+06	1.57087e+07	1.37314e+07	2.6324e+06	9.77906e+06	2.93529e+06	7.77085e+06	1.00648e+07	3.3387e+06	6.8742e+06	1.13022e+07	3.33066e+06	1.60677e+07	1.19976e+07	4.35086e+06	2.56206e+06	2.82195e+06	4.52916e+06
Com_19850_pos	Coumestrol	C15 H8 O5	268.038	6.229	269.046	Full match	No results	No results	Phenylpropanoids and polyketides	Isoflavonoids	Coumestans	Coumestans	2.97121e+06	875801	326826	903459	217247	620718	605656	428467	801973	257850	271832	755736	626276	584675	680982	4.52472e+07	322309	317768	505867	143295	717514	397282	342959	624756	498806	1.59156e+06	368901	400989	858426	408344	398340	725406	403644	814714	499628	924636	750467
Com_1987_pos	1-Methyladenosine	C11 H15 N5 O4	281.113	1.785	282.121	Full match	Full match	Full match	Nucleosides, nucleotides, and analogues	Purine nucleosides	Not available	Purine nucleosides	1.53505e+08	3.57979e+07	3.91928e+07	5.32027e+08	1.23254e+07	4.18582e+07	4.17653e+07	2.78771e+08	7.32227e+08	3.88949e+07	9.78552e+06	4.03332e+08	8.18824e+07	8.10635e+07	2.03771e+07	5.08504e+07	3.10259e+08	1.07095e+08	5.99333e+08	1.16562e+07	9.45199e+07	7.20234e+07	5.02515e+07	1.01165e+08	2.66712e+08	2.40149e+08	4.23336e+07	4.05832e+08	4.40701e+08	2.57681e+08	4.11207e+08	7.00021e+08	5.6203e+07	7.59087e+08	2.12571e+08	4.19853e+08	7.17502e+08
Com_19906_pos	7-methylpyrimido[4,5-d]pyrimidin-4-amine	C7 H7 N5	183.049	3.44	184.056	Invalid mass	No results	No results					545685	449992	363140	451435	309730	408741	396718	403071	800849	322152	374733	529240	393700	394168	448892	385440	458971	309571	423015	320968	377785	384781	376139	412436	376859	3.32499e+06	410760	406171	678069	5.80462e+06	394826	2.54878e+06	343052	707243	1.61748e+06	406624	505388
Com_19937_neg	Sulfaquinoxaline	C14 H12 N4 O2 S	300.069	5.696	299.061	Full match	No results	No results	Organoheterocyclic compounds	Diazanaphthalenes	Benzodiazines	Quinoxalines	3.38563e+06	2.79148e+06	585764	1.08925e+06	1.70809e+06	1.02064e+06	992704	707669	4.40665e+06	264172	2.29965e+06	1.08824e+06	1.9969e+06	2.20303e+06	5.33523e+06	874492	998720	473786	4.86345e+06	140335	1.33201e+06	1.45537e+06	4.97778e+06	1.33206e+06	611621	1.80615e+06	531281	5.47527e+06	1.04674e+06	616057	665277	1.02768e+06	1.51097e+06	7.05661e+06	4.76034e+06	963144	3.44009e+06
Com_19944_pos	6,9-dimethoxy-11H-indeno[1,2-b]quinoxalin-11-one	C17 H12 N2 O3	292.086	5.302	293.094	Invalid mass	No results	No results					3.24532e+06	1.72342e+06	837678	805547	1.13385e+06	928215	1.0842e+06	565911	5.35383e+06	1.20722e+06	836268	953118	2.53967e+06	739089	1.81485e+06	826347	637559	431212	545669	1.79543e+06	2.01888e+06	1.17556e+06	626139	1.15569e+06	450460	788228	1.1358e+06	694556	5.83433e+06	688380	646179	933711	1.54322e+06	1.27474e+06	4.39574e+07	864980	4.37075e+06
Com_19951_pos	Dextrorphan	C17 H23 N O	257.179	5.096	258.186	Full match	Full match	No results	Alkaloids and derivatives	Morphinans	Not available	Morphinans	967110	1.03762e+06	438237	724379	348961	624431	535343	533126	1.42547e+06	303920	542237	844701	714658	539600	902995	641239	518019	350747	560142	222405	736360	617280	393132	684506	380135	596406	671106	542861	830165	561878	464943	964466	530024	1.32085e+06	862112	720061	780415
Com_19_neg	2-Hydroxyhippuric acid	C9 H9 N O4	195.054	5.538	194.046	Full match	Full match	No results	Benzenoids	Benzene and substituted derivatives	Benzoic acids and derivatives	Hippuric acids	2.13199e+07	1.38007e+06	707807	573522	862558	1.43839e+06	1.74344e+06	7.21701e+06	5.8032e+07	440982	896933	1.80868e+06	3.39531e+06	3.19774e+06	3.24153e+08	1.42382e+06	2.96095e+06	1.94214e+06	959759	365216	1.37704e+06	1.63968e+08	231188	560474	503293	547935	1.84903e+06	2.6021e+06	118854	2.58278e+06	1.80289e+06	5.27348e+06	1.46138e+07	3.50362e+07	580672	696413	4.53533e+06
Com_20003_pos	Citrinin	C13 H14 O5	250.085	5.077	251.092	Full match	No results	No results	Organoheterocyclic compounds	Benzopyrans	Not available	Benzopyrans	1.26798e+06	1.48005e+06	456863	171159	443298	5.50348e+06	2.14374e+06	1.20804e+06	3.17871e+06	479949	162595	195783	1.85379e+06	306056	349728	1.198e+06	137829	270588	230910	263828	988161	271401	308612	990060	510527	579787	1.14502e+06	115755	1.14856e+06	162117	100311	232894	140401	252040	270229	262754	356609
Com_2001_neg	N-Acetyl-D-galactosamine 4-sulfate	C8 H15 N O9 S	255.042	1.363	300.04	Invalid mass	No results	No results	Organic oxygen compounds	Organooxygen compounds	Carbohydrates and carbohydrate conjugates	Acylaminosugars	1.77059e+08	4.23639e+08	5.02859e+08	2.47347e+08	9.74137e+07	2.04127e+09	8.19691e+08	1.25392e+08	4.2054e+08	1.57941e+08	7.45371e+07	3.06814e+08	5.97095e+08	4.98885e+08	1.04024e+09	4.06931e+08	1.87413e+08	1.39607e+08	2.16874e+08	1.06596e+08	5.00749e+08	3.77736e+08	9.68735e+08	3.28727e+08	1.60912e+08	3.10101e+08	5.32001e+08	1.37129e+08	5.31871e+08	3.21317e+08	2.13015e+08	5.42358e+08	3.4417e+08	4.23937e+08	1.8327e+08	1.80124e+08	3.10498e+08
Com_20030_pos	16-Heptadecyne-1,2,4-triol	C17 H32 O3	266.226	6.866	267.233	Invalid mass	No results	No results	Lipids and lipid-like molecules	Fatty Acyls	Fatty alcohols	Long-chain fatty alcohols	2.05464e+06	4.71895e+06	1.99481e+06	1.43577e+06	1.01299e+06	1.77609e+06	1.09626e+06	1.96955e+06	7.05706e+06	656068	1.07142e+06	2.09491e+06	2.88545e+06	3.16134e+06	1.98991e+06	5.17982e+06	1.03715e+06	1.33878e+06	1.26303e+06	721595	3.91007e+06	1.64139e+06	1.28489e+06	4.17904e+06	3.71096e+06	2.14145e+06	2.44833e+06	1.66288e+06	4.59876e+06	1.97191e+06	2.09375e+06	4.17387e+06	1.33083e+06	3.40973e+06	1.05847e+06	2.79357e+06	2.07762e+06
Com_20039_pos	Rutamarin	C21 H24 O5	356.164	6.233	357.171	Full match	No results	No results	Phenylpropanoids and polyketides	Coumarins and derivatives	Furanocoumarins	Psoralens	5.2262e+06	5.25322e+06	3.95192e+06	2.20089e+07	2.3176e+06	6.40603e+06	2.62287e+06	8.51738e+06	6.88571e+06	1.55594e+06	4.51432e+06	4.76888e+07	7.96018e+06	4.17087e+06	3.37628e+06	6.95719e+06	7.85909e+06	432010	5.07062e+06	3.47659e+06	5.88394e+06	2.92725e+06	2.23492e+06	3.4617e+06	4.34606e+06	3.71415e+06	4.90499e+06	8.51516e+06	4.71145e+06	1.07677e+07	3.34163e+06	2.89889e+06	4.51657e+06	1.52303e+06	918073	7.79829e+06	1.72603e+06
Com_20059_pos	Spermidine	C7 H19 N3	145.159	1.042	146.166	No results	No results	Full match	Organic nitrogen compounds	Organonitrogen compounds	Amines	Dialkylamines	288426	114188	1.25372e+06	1.49657e+06	185324	163411	479916	313138	3.95058e+06	164858	1.58076e+06	2.819e+06	121978	128085	110630	103769	340370	314312	518316	108195	168993	86685.7	1.05968e+06	141587	315677	867016	128039	756095	4.2432e+06	1.38116e+06	1.06426e+06	1.06049e+07	166998	1.60481e+06	1.53446e+06	883730	1.58391e+06
Com_2005_pos	D-Gluconic acid	C6 H12 O7	196.058	5.595	197.065	No results	No results	Full match	Organic oxygen compounds	Organooxygen compounds	Carbohydrates and carbohydrate conjugates	Gluconolactones	705427	26386.8	9011.28	6994.29	20445.4	37731.9	27636.6	57378.9	995615	7233.56	16454.5	17725.5	77995	47761.1	5.2099e+06	13886.2	42744.1	17951.3	18115.5	2419.64	26891.9	271452	3083.13	13568.2	20811.1	9882.69	22765.7	33559.5	28024.3	34572.4	37306.5	43960.8	197322	517204	8554.66	13701.4	74347.5
Com_20075_pos	2-Hydroxy-2-methyl-3-buten-1-yl beta-D-glucopyranoside	C11 H20 O7	246.106	5.618	247.113	Invalid mass	No results	No results					2.44321e+07	1.51049e+07	1.06612e+07	1.12337e+07	8.18131e+06	1.10665e+07	9.5825e+06	9.38806e+06	3.46629e+07	7.75012e+06	1.54707e+07	1.1907e+07	3.32103e+07	1.59916e+07	2.78145e+07	2.25256e+07	8.00653e+06	1.96876e+07	3.68477e+06	3.62056e+06	3.51278e+07	1.25897e+07	2.19624e+07	2.44333e+07	3.16415e+07	2.79216e+07	8.07492e+06	8.30932e+06	1.85287e+07	9.15616e+06	8.65673e+06	1.8632e+07	1.4385e+07	2.96906e+07	1.02051e+07	4.80416e+06	8.98643e+06
Com_200_pos	Theobromine	C7 H8 N4 O2	180.066	5.007	181.073	Full match	No results	No results	Organoheterocyclic compounds	Imidazopyrimidines	Purines and purine derivatives	Xanthines	34902.5	93355.1	1.53027e+06	371868	10910	23668.4	28970.7	154499	1.64633e+06	6010.15	805290	394102	12656.3	245684	432177	109922	1.14313e+06	205410	364720	49404.8	137077	114373	7391.09	102433	218961	3.20918e+06	30190.9	2.93351e+06	211821	9.73363e+06	282326	5.02457e+06	466210	1.92639e+06	4.66177e+06	195937	244336
Com_20125_pos	Rutarin	C20 H24 O10	446.121	5.669	447.129	Invalid mass	No results	No results	Phenylpropanoids and polyketides	Coumarins and derivatives	Coumarin glycosides	Coumarin glycosides	563385	712347	1.36172e+06	968366	57913.6	356584	1.3652e+06	4.88684e+06	3.09912e+06	62308	109183	413608	373878	173787	6.64313e+06	1.50828e+06	101407	158685	1.46313e+06	23599.2	244848	66007.4	153238	1.01807e+06	238407	203190	568522	188007	2.68017e+06	565035	241687	110266	127687	641293	1.23994e+06	385695	2.48372e+06
Com_2016_pos	CAR 12:1	C19 H36 N O4	341.258	6.483	342.265	No results	Invalid mass	No results					1.80027e+08	2.75512e+08	1.01618e+08	7.73275e+07	9.61039e+06	7.68686e+07	6.9308e+07	3.68618e+07	1.56071e+08	6.6235e+06	2.78869e+07	6.14215e+07	9.9832e+07	3.38452e+08	2.10479e+08	8.05993e+07	3.55892e+07	1.07751e+07	2.93879e+08	1.50735e+07	9.65476e+07	4.27435e+07	1.03176e+08	5.4742e+07	4.75737e+07	2.21212e+07	8.21222e+07	7.75206e+07	4.75788e+07	5.42574e+07	1.39544e+08	4.37918e+07	4.95126e+07	8.59814e+07	1.8245e+07	3.49129e+07	3.67684e+07
Com_20170_neg	Dl-Glyceraldehyde3-phosphate	C3 H7 O6 P	169.998	1.384	168.991	No results	No results	Full match					4.87266e+06	1.24314e+06	4.3756e+06	2.86078e+06	1.27268e+06	6.1311e+06	4.6029e+06	5.53007e+06	1.71183e+07	643040	2.70788e+06	1.13152e+07	1.62204e+07	8.84903e+06	5.26076e+06	5.11842e+06	5.39525e+06	3.2091e+06	2.30519e+06	3.2901e+06	1.58365e+06	5.84969e+06	2.80668e+06	4.21172e+06	737740	6.63147e+06	2.51635e+06	5.52341e+06	3.83135e+06	2.63274e+07	6.97076e+06	4.15661e+06	2.81741e+06	6.42702e+06	3.6861e+06	8.54822e+06	2.79285e+06
Com_20186_pos	Docosahexaenoic acid	C22 H32 O2	328.242	6.809	329.249	Full match	No results	No results	Lipids and lipid-like molecules	Fatty Acyls	Fatty acids and conjugates	Very long-chain fatty acids	2.47489e+06	3.00635e+06	3.20905e+06	2.43374e+06	967960	4.4934e+06	1.85522e+06	4.3086e+06	7.72009e+06	3.47003e+06	2.07066e+06	2.46353e+06	6.78543e+06	5.24252e+06	4.52915e+06	3.16956e+06	1.03639e+06	1.8426e+06	3.67111e+06	484904	2.98426e+07	2.38087e+06	7.12094e+06	3.18328e+06	3.92825e+06	2.73179e+06	5.25139e+06	5.26811e+06	4.60628e+06	1.79422e+06	6.31109e+06	6.3711e+06	4.04708e+06	2.75664e+07	1.13162e+06	2.98217e+06	2.39995e+07
Com_20220_pos	N'2-cinnamoyl-3-(1H-pyrrol-1-yl)thiophene-2-carbohydrazide	C18 H15 N3 O2 S	337.081	1.926	338.088	Invalid mass	No results	No results					22116.7	8433.38	6763.16	22269.7	5678.71	15249.1	15300.3	16953.9	89766.4	5027.51	7140.7	20833.3	40793.1	7751.67	11207.6	11527.4	14684.7	12421.4	14134.3	5562.66	37751.3	10246.3	6134.09	17378.3	12570.1	13689.3	7745.34	18761.4	21848.1	17945.8	115649	22449.6	7145.99	24543.1	14208.9	15609	435056
Com_20228_pos	N-Phenyl-5-(4-(trifluoromethyl)phenyl)oxazol-2-amine	C16 H11 F3 N2 O	304.087	5.331	305.094	Invalid mass	No results	No results	Organoheterocyclic compounds	Azoles	Oxazoles	Phenyl-1,3-oxazoles	4.93147e+06	2.6118e+06	1.2633e+06	3.52717e+06	2.71526e+06	3.535e+06	4.75849e+06	1.84663e+06	6.88589e+06	2.92221e+06	2.96643e+06	5.76364e+06	5.45434e+06	1.52434e+06	3.715e+06	2.54539e+06	3.62045e+06	775289	3.97668e+06	3.33599e+06	4.16416e+06	3.44705e+06	1.2783e+06	3.35637e+06	2.99839e+06	2.33452e+06	3.05466e+06	2.99586e+06	2.20819e+06	2.42048e+06	5.0528e+06	4.51855e+06	3.14449e+06	6.03197e+06	3.71425e+07	4.3494e+06	5.04435e+06
Com_20246_pos	2-(3-chloro-2-methylanilino)benzoic acid	C14 H12 Cl N O2	261.057	6.11	262.064	Full match	No results	No results					1.12416e+06	1.79924e+06	761764	552590	443846	1.14375e+06	1.70424e+06	782721	1.54334e+06	603660	4.80177e+07	1.76427e+06	1.19444e+06	5.50759e+07	1.04267e+06	1.16842e+06	527826	421635	1.02225e+06	204244	1.40405e+06	571316	643883	1.24201e+06	822884	794269	744831	826487	1.58958e+06	669673	782875	1.13636e+06	718594	1.73883e+06	852581	1.58018e+06	1.17232e+06
Com_20267_neg	Deoxyinosine	C10 H12 N4 O4	252.087	4.888	251.079	No results	No results	Full match	Nucleosides, nucleotides, and analogues	Purine nucleosides	Purine 2'-deoxyribonucleosides	Purine 2'-deoxyribonucleosides	20967.1	24498.1	21454.1	924877	17193.4	20856	17911.3	94103.3	1.25397e+06	13969.3	67206	654649	25118.7	22668.3	38828.5	32326.2	271935	106890	1.62889e+06	7503.83	24856.8	15301.8	141911	20545	253891	76388.4	15950.2	1.03702e+06	149503	163618	276983	1.11047e+06	27908.6	1.51239e+06	252683	214667	186764
Com_20277_pos	5-Hydroxymebendazole	C16 H15 N3 O3	297.114	5.367	298.121	Invalid mass	No results	No results	Organoheterocyclic compounds	Benzimidazoles	2-benzimidazolylcarbamic acid esters	2-benzimidazolylcarbamic acid esters	4.35536e+06	2.19173e+06	7.8621e+06	3.08178e+06	2.4129e+06	3.10106e+06	4.30285e+06	1.61047e+06	6.35801e+06	2.571e+06	2.92821e+06	3.89695e+07	4.77454e+06	1.42437e+06	3.50179e+06	2.57599e+06	1.41035e+07	676712	3.45694e+06	3.10489e+06	3.61705e+06	3.078e+06	2.77632e+07	3.17168e+06	2.61604e+06	2.04794e+06	3.10959e+06	2.62463e+06	2.90973e+06	2.10622e+06	4.39837e+06	3.92937e+06	3.0392e+06	5.27475e+06	4.35938e+06	3.80181e+06	4.4135e+06
Com_20318_pos	(9cis)-Retinal	C20 H28 O	284.215	6.41	285.222	Full match	No results	Full match	Lipids and lipid-like molecules	Prenol lipids	Retinoids	Retinoids	5.92319e+06	9.1712e+06	3.991e+06	6.04949e+06	2.36251e+06	1.46893e+07	6.25064e+06	4.60371e+06	1.23852e+07	1.92954e+06	5.83715e+06	1.02831e+07	1.23478e+07	8.54624e+06	1.285e+07	9.17882e+06	2.49697e+06	1.48276e+06	1.22382e+07	763691	1.3682e+07	5.2794e+06	4.02824e+06	4.00336e+06	5.52156e+06	4.64173e+06	9.43673e+06	1.10088e+07	1.48433e+07	3.69875e+06	5.28954e+06	9.62028e+06	6.73775e+06	6.76865e+06	2.16506e+06	1.22801e+07	9.21437e+06
Com_20349_pos	1-Methyl-2-[(3S)-1-(3-phenylpropyl)-3-pyrrolidinyl]-1H-benzimidazole	C21 H25 N3	319.201	5.037	320.208	Invalid mass	No results	No results	Benzenoids	Benzene and substituted derivatives	Phenylpropylamines	Phenylpropylamines	215739	2.68224e+06	1.6794e+06	2.001e+06	56809.5	484289	120850	3.75062e+06	9.17418e+06	83276.1	352440	6.05111e+06	142404	236670	223517	833226	289741	1.34648e+06	1.57764e+06	42408.4	1.59519e+06	150176	143704	572179	3.99527e+06	4.01709e+06	233005	2.65239e+06	4.0361e+06	1.09382e+06	1.53647e+06	3.75396e+06	165913	4.4855e+06	1.42806e+06	1.96099e+06	2.18286e+06
Com_2034_pos	Threonine	C4 H9 N O3	119.059	1.393	120.066	Invalid mass	No results	No results	Organic acids and derivatives	Carboxylic acids and derivatives	Amino acids, peptides, and analogues	D-alpha-amino acids	5.18264e+08	1.16846e+09	3.91968e+08	4.39584e+08	1.93463e+08	6.46972e+08	3.21892e+08	2.18403e+08	6.18103e+08	1.94694e+08	2.40818e+07	4.87974e+08	2.81613e+08	4.91556e+08	4.757e+08	2.1166e+08	2.20666e+08	1.49517e+08	5.38953e+08	2.36205e+08	5.40983e+08	4.78312e+08	9.56227e+08	6.14513e+07	7.82857e+07	1.95246e+08	5.18841e+08	6.16839e+08	5.173e+08	5.0824e+08	4.23753e+08	2.53081e+08	4.8551e+08	5.7412e+08	1.83753e+08	6.82995e+08	1.9133e+08
Com_20376_pos	Dutasteride	C27 H30 F6 N2 O2	528.215	5.394	529.221	Invalid mass	No results	No results					2.9236e+06	1.43255e+06	810416	2.0143e+06	1.57711e+06	4.05106e+07	9.53062e+06	1.05263e+06	4.1557e+06	1.68044e+06	1.91392e+06	3.28097e+06	3.11982e+06	930992	2.28883e+06	1.68371e+06	2.01843e+06	442310	2.25951e+06	2.08833e+06	2.36416e+06	2.01183e+06	892814	2.07306e+06	1.70988e+06	1.33857e+06	2.03248e+06	1.7155e+06	1.26515e+06	1.37666e+06	2.87485e+06	2.5683e+06	1.98647e+06	3.44767e+06	2.84936e+06	2.48492e+06	2.84643e+06
Com_20396_pos	LPC 16:0-SN1	C24 H50 N O7 P	495.335	9.179	496.342	No results	Full match	Full match					2.67908e+06	3.82302e+06	2.82666e+06	5.09795e+06	2.14601e+06	3.22657e+06	2.34982e+06	3.00679e+06	2.9005e+06	2.37199e+06	3.09462e+06	2.65461e+06	4.64304e+06	3.05627e+06	3.06028e+06	4.24253e+06	2.16754e+06	6.47085e+06	2.23973e+06	2.47503e+06	7.01789e+06	2.34327e+06	5.40594e+06	3.19745e+06	2.47853e+06	2.24063e+06	2.77586e+06	4.40737e+06	3.81218e+06	1.98677e+06	2.15759e+06	4.59184e+06	3.33984e+06	2.62456e+06	2.15241e+06	4.24491e+06	4.05159e+06
Com_20404_pos	(2E,4E)-N-[2-(4-hydroxyphenyl)ethyl]dodeca-2,4-dienamide	C20 H29 N O2	315.217	4.905	316.224	Invalid mass	No results	No results					101863	716651	38431.1	3.09585e+06	35327.5	63286.7	52787	890674	6.8091e+06	34964	52271.1	4.3849e+06	64429.1	52769.4	68321	543757	1.14324e+06	527308	2.45137e+06	25244	801138	49033.9	34082.3	77886.2	1.36595e+06	2.76672e+06	60315.3	1.50206e+06	4.33469e+06	1.35682e+06	3.24194e+06	9.52239e+06	42717.3	5.38885e+06	883287	2.79008e+06	2.9359e+06
Com_2042_pos	Cinnamoylglycine	C11 H11 N O3	205.075	5.693	206.082	Full match	Full match	Full match	Organic acids and derivatives	Carboxylic acids and derivatives	Amino acids, peptides, and analogues	N-acyl-alpha amino acids	4.30861e+07	2.52389e+07	2.33909e+07	3.27941e+07	4.07121e+07	6.58008e+07	3.03711e+08	9.75665e+06	1.32735e+08	6.48092e+07	1.16656e+07	3.29204e+07	4.84377e+07	4.3685e+07	4.25653e+07	5.51016e+07	3.80884e+07	4.39275e+06	4.85649e+08	9.45056e+06	1.36061e+08	4.50806e+07	9.05871e+06	3.56163e+07	1.30705e+08	2.0831e+07	7.10517e+07	2.18986e+08	5.16506e+07	6.96746e+07	5.52704e+07	5.45673e+07	1.51886e+08	1.2174e+08	2.48081e+07	2.34118e+07	8.22165e+07
Com_2043_pos	cis,cis-Muconic acid	C6 H6 O4	142.027	4.685	125.024	Full match	No results	Full match	Lipids and lipid-like molecules	Fatty Acyls	Fatty acids and conjugates	Medium-chain fatty acids	1.55807e+07	1.80443e+07	1.34828e+07	1.5323e+07	1.39489e+07	1.50198e+07	1.35454e+07	1.54524e+07	9.01432e+07	1.30587e+07	1.35579e+07	2.74047e+07	1.5085e+07	1.45329e+07	1.47413e+07	1.64494e+07	1.40338e+07	1.44406e+07	1.62147e+07	1.30588e+07	1.46693e+07	1.42131e+07	1.32654e+07	2.05671e+07	1.5777e+07	1.93351e+07	1.46246e+07	1.43345e+07	1.93569e+07	1.697e+07	1.44507e+07	1.62995e+07	1.39648e+07	1.36694e+07	1.50194e+07	3.0669e+07	2.37156e+07
Com_20460_neg	N1-morpholinocarbonyl-4-methylbenzene-1-sulfonamide	C12 H16 N2 O4 S	284.085	1.591	283.077	Invalid mass	No results	No results					1.94686e+06	90444.8	55851.1	107312	17027.5	42387.2	75660.5	62757.8	134230	17552.8	25548.2	17915.3	151074	89061.2	184148	490309	13931.6	13661.8	79343.2	30689.3	166548	225698	133159	123809	18247	31398.1	91511.4	13732.4	57385.8	26831.4	27440.3	98354.1	72393.5	342208	18381.8	11422.2	167301
Com_20476_neg	(±)9-HpODE	C18 H32 O4	312.232	6.974	311.224	Invalid mass	No results	No results					1.35783e+06	1.85974e+06	1.58203e+06	2.84746e+06	1.0218e+06	2.93678e+06	498089	1.60097e+06	2.73259e+06	734974	948946	1.38884e+06	1.82311e+06	1.43382e+06	1.22473e+06	2.6519e+06	513536	979896	499244	647877	1.42246e+06	860961	1.63309e+06	1.50103e+06	1.00057e+07	1.36039e+06	1.35306e+06	1.05017e+06	1.69945e+06	743617	721557	1.72077e+06	1.03578e+06	1.44807e+06	730376	794007	652690
Com_2048_pos	Sedanolide	C12 H18 O2	194.132	5.85	195.139	Full match	No results	No results	Organoheterocyclic compounds	Isobenzofurans	Not available	Isobenzofurans	1.02338e+08	5.25898e+08	1.50102e+08	1.69639e+08	9.26885e+07	3.35734e+08	2.88548e+08	2.86478e+08	4.48236e+08	1.08209e+08	6.11676e+07	2.99488e+08	3.00796e+08	2.03969e+08	2.12962e+08	7.54487e+07	7.02171e+07	2.58026e+08	1.25932e+08	7.24485e+07	7.70476e+08	2.13134e+08	1.27395e+08	7.26483e+08	2.8138e+08	6.48133e+08	2.81343e+08	2.0676e+08	5.70942e+08	3.41764e+08	2.15763e+08	4.07482e+08	1.07939e+08	1.33718e+08	1.94033e+08	3.0713e+08	2.12168e+08
Com_20530_neg	3'-Adenosine monophosphate (3'-AMP)	C10 H14 N5 O7 P	347.062	5.08	346.055	Full match	No results	Full match	Nucleosides, nucleotides, and analogues	Ribonucleoside 3'-phosphates	Not available	Ribonucleoside 3'-phosphates	1.07463e+06	5.00375e+06	1.03218e+07	2.57194e+06	1.87523e+07	2.79563e+07	1.51362e+07	4.92709e+06	3.09816e+06	9.16866e+06	3.68792e+07	2.41151e+06	3.48116e+07	1.44539e+07	1.89661e+06	4.12018e+06	1.02015e+07	9.29796e+06	2.33912e+06	1.32897e+07	1.91482e+07	8.99912e+06	261510	4.01924e+06	8.93742e+06	1.23932e+07	6.3804e+06	2.26044e+07	2.2202e+06	1.34466e+06	6.41954e+06	2.02123e+06	4.11765e+07	1.58139e+06	5.10792e+06	2.11752e+06	2.12985e+06
Com_20532_pos	4-methyl-3-(methylthio)-5-undecyl-4H-1,2,4-triazole	C15 H29 N3 S	321.162	6.623	322.169	Invalid mass	No results	No results					575176	672534	366300	357349	258396	579767	586136	325343	744319	469049	249632	551874	1.25414e+06	526985	437583	466015	864871	216511	1.1024e+06	179593	718417	383991	336377	729533	1.45197e+06	348097	481657	481866	600513	364046	509455	776240	467904	1.11791e+06	482507	696122	1.34653e+06
Com_2058_neg	3-Hydroxybutyric acid	C4 H8 O3	104.047	2.737	103.039	Invalid mass	Invalid mass	No results	Organic acids and derivatives	Hydroxy acids and derivatives	Beta hydroxy acids and derivatives	Beta hydroxy acids and derivatives	5.00392e+07	4.0453e+07	1.75874e+07	6.75596e+06	1.06663e+07	2.70613e+07	1.91057e+07	1.05029e+07	9.22675e+06	9.61744e+06	9.70427e+06	8.80079e+06	3.15711e+07	5.89421e+07	3.0219e+07	9.88214e+06	6.16533e+06	3.64878e+06	7.62827e+06	5.89349e+06	2.93095e+07	2.21036e+07	2.249e+07	2.17573e+07	4.27113e+06	4.37942e+06	2.34591e+07	6.37917e+06	7.36427e+06	8.37003e+06	8.25241e+06	9.57818e+06	1.91556e+07	8.71712e+06	3.65445e+06	4.44018e+06	1.02157e+07
Com_2059_pos	Nootkatone	C15 H22 O	218.168	5.935	219.175	Full match	No results	No results	Lipids and lipid-like molecules	Prenol lipids	Sesquiterpenoids	Eremophilane, 8,9-secoeremophilane and furoeremophilane sesquiterpenoids	9.38615e+07	8.01852e+07	2.71505e+07	2.66919e+07	1.13466e+07	2.41493e+07	2.44752e+07	5.33724e+07	4.8343e+07	1.74178e+07	2.88781e+07	3.46745e+07	3.11627e+07	1.12371e+07	2.41837e+07	5.63541e+08	3.07451e+07	2.98513e+07	1.82944e+07	7.72063e+06	5.70706e+07	2.94825e+07	6.95495e+06	2.54084e+07	2.3412e+07	2.95199e+07	2.11605e+07	2.67319e+07	1.27535e+08	3.01573e+07	1.16172e+07	5.90727e+07	1.74099e+07	2.11793e+07	1.22449e+07	5.21031e+07	1.02004e+08
Com_20600_pos	N,N-dimethyl-5-nitro-6-[3-(trifluoromethyl)phenoxy]pyrimidin-4-amine	C13 H11 F3 N4 O3	310.069	2.024	311.076	Invalid mass	No results	No results					1.83487e+07	1.45145e+07	1.55312e+06	2.65597e+06	990814	6.13345e+06	5.71162e+06	2.17689e+06	4.4803e+06	928245	1.17009e+06	3.4958e+06	5.45859e+06	5.15296e+06	1.39929e+06	6.91413e+06	1.96858e+06	1.42302e+06	1.67503e+06	1.51603e+06	7.80438e+06	1.77183e+07	1.10255e+06	8.47765e+06	1.98328e+06	2.24612e+06	4.78702e+06	2.57392e+06	3.72051e+06	2.30398e+06	2.27224e+06	3.74039e+06	3.14918e+06	2.62935e+06	1.6313e+06	2.09963e+06	3.25239e+06
Com_2064_pos	Mesalamine	C7 H7 N O3	153.043	4.92	154.051	Full match	No results	Full match	Benzenoids	Benzene and substituted derivatives	Benzoic acids and derivatives	Aminobenzoic acids	2.4993e+07	3.26142e+07	2.07007e+07	1.70526e+07	1.49841e+07	2.6925e+07	2.24146e+07	1.31675e+07	3.87837e+07	1.53842e+07	1.79757e+07	2.72418e+07	2.06705e+07	2.42263e+07	8.80866e+06	3.83514e+07	1.1045e+07	1.58608e+07	5.32801e+07	1.16941e+07	3.41267e+07	1.40018e+07	1.15677e+07	2.1136e+07	2.20023e+07	1.08371e+07	3.63162e+07	1.48422e+07	5.60459e+07	2.13105e+07	1.31548e+07	1.5922e+07	1.71408e+07	4.22802e+07	1.9784e+07	2.3578e+07	1.8923e+08
Com_20664_pos	(2E)-N-(4-acetamidobutyl)-3-(4-hydroxy-3-methoxyphenyl)prop-2-enamide	C16 H22 N2 O4	306.159	5.028	307.166	Full match	No results	No results					4.96734e+06	1.16352e+07	1.36857e+06	7.27006e+06	229596	4.68369e+06	1.69671e+06	4.52194e+06	1.43416e+07	507190	1.17127e+06	8.89565e+06	1.72049e+06	2.7564e+06	2.36825e+06	2.29091e+06	5.57579e+06	1.63304e+06	6.1444e+06	247858	2.03874e+06	2.00046e+06	2.31661e+06	2.69953e+06	4.37854e+06	8.34027e+06	2.18177e+06	7.6854e+06	8.5681e+06	5.83299e+06	3.50229e+06	1.60201e+07	1.82039e+06	1.13948e+07	4.31347e+06	5.18282e+06	6.62483e+06
Com_20675_pos	Escitalopram	C20 H21 F N2 O	324.17	5.592	325.177	Invalid mass	No results	No results	Benzenoids	Benzene and substituted derivatives	Phenylbutylamines	Phenylbutylamines	1.82532e+06	6.63656e+06	2.34274e+06	2.6295e+06	2.96926e+06	4.05351e+06	2.28305e+06	3.95109e+06	2.09699e+07	1.86615e+07	3.34907e+06	2.89218e+06	2.20347e+07	1.82792e+06	2.51831e+06	3.91903e+06	614784	861043	1.10354e+06	311264	2.46624e+07	3.26317e+06	894178	4.81477e+06	1.46847e+06	2.36475e+06	2.6136e+06	2.91776e+06	2.07239e+06	1.30835e+06	1.9097e+07	7.30096e+06	9.08517e+06	3.24998e+07	629101	1.37242e+06	1.90656e+07
Com_20707_pos	1-(4-bromophenyl)-2-phenylethan-1-one	C14 H11 Br O	223.122	3.94	224.129	Invalid mass	No results	No results					4.91626e+06	551396	424915	863447	509394	988547	816430	3.84757e+06	1.57738e+06	417934	464288	1.38383e+06	521178	537904	497695	633893	903970	746266	603435	519315	684005	470078	314422	699796	7.44615e+06	814932	496140	936009	1.15409e+06	748559	856927	1.29069e+06	463670	1.36401e+06	506639	616924	1.19322e+06
Com_2070_neg	Ibuprofen metabolite B	C13 H16 O4	236.106	5.988	235.099	Invalid mass	No results	No results	Phenylpropanoids and polyketides	Phenylpropanoic acids	Not available	Phenylpropanoic acids	122512	126927	46764.7	41002	22646.8	190746	68658.5	112584	123478	25442.2	7.0528e+06	79829.3	60220.1	69317.5	62449.2	77517	37829.5	28195.8	73210.6	15326.3	77732.1	41846.1	43831	82350.2	39748.9	71245.1	58330	42959.2	99153	43745.8	36300.5	65448.6	39562.8	73700.7	221246	339040	62538.4
Com_20729_pos	QQH	C16 H25 N7 O6	433.166	5.693	434.173	Invalid mass	No results	No results					3.47406e+06	4.06572e+06	1.85954e+06	7.2264e+06	974745	2.01426e+06	3.75068e+06	1.62433e+06	1.92809e+06	3.5327e+06	1.55251e+06	4.97821e+06	1.62487e+06	1.9221e+06	2.16823e+06	3.00728e+06	1.07403e+06	1.57222e+06	2.00469e+06	427380	1.94856e+06	864613	1.51643e+06	1.61628e+06	1.05231e+06	3.15822e+06	5.45908e+06	1.07018e+06	4.38229e+06	909308	874868	1.2118e+06	1.00395e+06	5.55748e+06	4.88819e+07	3.19877e+06	2.70523e+06
Com_20789_pos	4,5-diphenyl-1,3-oxazole-2-thiol	C15 H11 N O S	253.053	3.064	254.06	Invalid mass	No results	No results					1.45938e+06	1.16257e+06	933098	1.23419e+06	790404	1.0175e+06	1.02508e+06	1.11556e+06	2.23173e+06	838753	959286	1.61106e+06	1.07651e+06	1.0828e+06	1.21383e+06	980652	1.66703e+06	856879	1.3175e+06	831535	1.09378e+06	1.02145e+06	3.99523e+06	1.15001e+06	1.16048e+06	1.25757e+06	1.07735e+06	1.24311e+06	2.28063e+06	1.14417e+06	1.12453e+06	1.83694e+06	959118	2.51742e+06	917409	1.26101e+06	1.5342e+06
Com_20824_pos	SNH	C13 H20 N6 O6	378.131	5.984	379.138	Invalid mass	No results	No results					2.30557e+06	929177	2.3516e+06	2.03249e+06	122819	2.41609e+06	1.69418e+06	813532	2.5401e+06	130710	394701	1.21342e+06	1.18389e+06	331640	1.77602e+06	610371	3.51003e+06	297848	266192	555876	425287	214550	275427	387174	373162	678614	467132	1.24278e+06	646430	263006	197800	333916	226778	603104	557788	780738	3.22743e+06
Com_20843_pos	Sildenafil N-oxide	C22 H30 N6 O5 S	490.199	5.316	491.206	Full match	No results	No results	Benzenoids	Benzene and substituted derivatives	Benzenesulfonamides	Benzenesulfonamides	4.29942e+06	2.3009e+06	931816	1.75613e+06	1.82609e+06	2.54485e+06	2.71248e+06	932427	4.38781e+06	1.8767e+06	1.93161e+06	3.62291e+06	4.30619e+06	1.13336e+06	2.8298e+06	5.48988e+06	2.41149e+06	597101	2.27753e+06	2.76901e+06	2.84338e+06	2.56373e+06	975242	2.32138e+06	1.53017e+06	1.0509e+07	2.24387e+06	2.17084e+06	1.55612e+06	1.68186e+06	3.37679e+06	3.01264e+06	2.14632e+06	3.73099e+06	1.37237e+06	1.87868e+06	3.06339e+06
Com_2085_pos	Methionine	C5 H11 N O2 S	149.047	2.005	321.083	Invalid mass	Invalid mass	No results	Organic acids and derivatives	Carboxylic acids and derivatives	Amino acids, peptides, and analogues	Methionine and derivatives	2.19738e+07	2.02187e+07	5.32629e+06	1.45564e+07	4.31651e+06	1.99214e+07	4.51918e+07	1.1211e+07	8.24244e+07	5.31848e+06	1.49341e+06	1.71913e+07	3.59619e+07	6.14764e+06	1.71189e+06	1.97189e+07	4.43065e+06	5.24577e+06	1.5334e+06	3.1081e+06	1.69868e+07	1.3953e+07	1.17768e+06	2.48959e+07	5.73695e+06	1.52423e+07	1.25436e+07	3.59486e+06	5.73143e+07	2.87665e+07	1.37521e+07	2.4375e+07	7.88904e+06	1.14815e+07	4.64865e+06	1.37514e+07	3.25844e+07
Com_2089_neg	Quercetin-3β-D-glucoside	C21 H20 O12	464.098	5.579	463.091	Invalid mass	No results	No results	Phenylpropanoids and polyketides	Flavonoids	Flavonoid glycosides	Flavonoid-3-O-glycosides	232184	207069	27467.3	78471.1	32830	1.25197e+06	402043	117547	685536	35842.8	57339	125120	63326.9	88654.1	142637	8.80241e+06	250381	18995.6	68907.5	8565.51	57002.9	87244.6	30887.4	43107.6	33453.5	4.15852e+06	47432.1	30362	46025.4	284651	41481.6	42749	42008.4	62923.7	59321.3	608725	41124
Com_208_neg	L-Threonic acid	C4 H8 O5	136.037	1.323	135.03	Full match	Full match	No results	Organic oxygen compounds	Organooxygen compounds	Carbohydrates and carbohydrate conjugates	Sugar acids and derivatives	6.5507e+09	3.74446e+09	3.18581e+09	2.57653e+09	1.79058e+09	5.93241e+09	3.59792e+09	1.82779e+09	6.48025e+09	2.55683e+09	3.05194e+09	4.15157e+09	4.97189e+09	5.50914e+09	7.90363e+09	6.54419e+09	3.58549e+09	1.7545e+09	2.39694e+09	1.47536e+09	3.87891e+09	5.84685e+09	3.79807e+09	3.82205e+09	2.40856e+09	4.0868e+09	4.60757e+09	2.22118e+09	4.79574e+09	1.80938e+09	2.80786e+09	4.97805e+09	3.29093e+09	3.88376e+09	2.15587e+09	2.87061e+09	5.44454e+09
Com_20971_pos	LPC 11:0-SN1	C19 H40 N O7 P	425.256	6.263	426.263	No results	Full match	Full match					1.14973e+06	918649	1.51369e+06	196904	269162	1.25757e+06	1.20822e+06	203306	6.1855e+06	247006	298878	356129	2.18002e+06	3.77594e+06	818591	2.62028e+06	177625	157549	1.07932e+06	152428	505762	378496	332361	1.62125e+06	332553	621255	907475	2.71852e+06	5.41039e+06	856103	226264	8.6837e+06	815907	7.95813e+06	418700	1.70145e+06	2.68661e+06
Com_2097_neg	5-Methoxysalicylic acid	C8 H8 O4	168.042	5.009	167.035	Full match	No results	Full match	Benzenoids	Benzene and substituted derivatives	Benzoic acids and derivatives	M-methoxybenzoic acids and derivatives	7.80313e+06	1.57092e+07	6.00681e+06	7.93119e+06	1.53641e+06	2.79571e+07	1.16007e+07	1.06578e+07	1.01235e+08	7.15623e+06	5.4423e+06	2.30074e+07	9.56641e+06	2.10644e+06	4.11232e+06	3.95593e+07	9.72497e+06	9.67799e+06	3.45076e+06	1.31235e+06	7.08841e+06	3.08205e+06	1.57786e+06	1.08456e+07	7.01356e+06	3.56311e+07	1.10794e+06	5.03546e+06	9.22174e+07	3.07845e+07	4.43427e+06	3.84483e+07	9.14687e+06	2.1448e+07	1.47613e+06	1.04388e+07	6.04332e+07
Com_20_neg	Citric acid	C6 H8 O7	192.027	1.522	191.02	Full match	Full match	Full match	Organic acids and derivatives	Carboxylic acids and derivatives	Tricarboxylic acids and derivatives	Tricarboxylic acids and derivatives	1.10307e+10	4.29874e+09	6.86656e+09	1.25015e+10	5.27463e+09	1.52035e+09	7.84878e+09	1.55942e+10	2.41426e+10	1.09528e+09	9.9671e+08	3.1956e+10	7.15095e+09	4.58728e+09	1.15119e+10	4.43664e+09	1.15202e+10	3.61098e+09	2.30687e+10	5.53308e+09	4.76171e+09	5.86993e+09	2.02233e+09	5.94676e+09	1.12625e+10	1.02828e+10	4.73468e+09	2.18603e+10	2.13426e+10	1.29975e+10	1.50011e+10	2.03787e+10	8.18942e+09	2.36853e+10	5.32664e+09	8.50078e+09	2.80908e+10
Com_21008_pos	TQH	C15 H24 N6 O6	384.173	10.653	385.18	Invalid mass	No results	No results					3.10078e+06	4.4752e+06	1.86531e+07	1.65196e+06	3.39161e+06	2.54922e+06	3.46765e+06	3.39147e+06	1.11614e+06	7.55382e+06	1.1609e+07	3.10493e+06	7.64906e+06	2.53784e+06	4.1778e+06	4.56449e+06	2.08012e+06	1.85822e+06	2.0636e+06	2.27397e+07	6.87042e+06	5.18334e+06	1.67269e+07	2.2071e+06	1.66399e+06	1.44732e+06	4.63226e+06	2.47267e+06	1.30655e+06	1.9205e+06	1.7496e+06	2.38234e+06	3.72613e+06	1.83134e+06	1.94508e+06	1.6943e+06	1.56578e+06
Com_21013_neg	4-Amino-5-imidazolecarboxamide	C4 H6 N4 O	126.054	4.698	125.046	No results	No results	Full match	Organoheterocyclic compounds	Azoles	Imidazoles	Aminoimidazoles	1.44426e+06	1.26604e+06	1.05736e+06	8.19647e+06	274567	1.18797e+06	1.32478e+06	5.20533e+06	2.86963e+07	859573	1.03354e+06	1.24436e+07	1.53509e+06	548735	1.46003e+06	344018	3.82907e+06	2.52215e+06	5.41821e+06	712173	528747	607186	806197	1.24186e+06	1.03603e+06	1.79907e+07	1.01221e+06	4.8934e+06	1.17165e+07	4.32823e+06	5.84513e+06	3.34747e+07	830122	2.03399e+07	5.33323e+06	9.9062e+06	1.86421e+07
Com_2104_neg	DL-Norvaline	C5 H11 N O2	117.079	1.353	116.071	No results	No results	Full match	Organic acids and derivatives	Carboxylic acids and derivatives	Amino acids, peptides, and analogues	Alpha amino acids	248420	295715	244620	291791	121385	252050	339313	258623	460538	97474.3	122757	412888	637234	629016	201600	185803	183976	126825	215087	274376	326715	193650	239465	291841	179776	360558	264874	187888	273248	370797	345306	332238	198482	458094	294814	236816	311632
Com_21059_pos	Morphine 6-β-D-glucuronide	C23 H27 N O9	461.171	4.56	462.178	Full match	No results	No results					2.5219e+06	205192	123010	143781	105062	126873	124580	133834	265917	113611	127376	175972	126377	123115	133718	8.44082e+06	118289	102358	135352	109898	155541	126392	113922	147168	116290	142788	132397	129361	193346	163203	119603	182511	103984	199617	94913.1	154309	164899
Com_21079_pos	Tetrahydroaldosterone	C21 H32 O5	364.226	6.357	365.233	No results	No results	Full match	Organoheterocyclic compounds	Oxepanes	Not available	Oxepanes	9.5468e+06	1.18328e+07	7.43752e+06	5.79737e+06	3.66415e+06	6.65236e+06	6.07446e+06	1.23714e+06	1.47363e+07	2.32008e+06	4.71486e+06	1.07796e+07	1.32841e+07	1.07769e+07	7.89401e+06	1.11797e+07	7.11718e+06	2.93997e+07	5.0999e+06	2.19078e+06	1.79618e+07	5.39785e+06	1.05557e+07	1.15599e+07	7.36749e+06	1.33699e+07	1.01587e+07	3.39863e+06	1.53359e+07	6.56992e+06	9.40927e+06	1.46625e+07	8.78756e+06	4.11222e+06	6.62087e+06	2.55102e+06	1.13199e+07
Com_21083_pos	Flunitrazepam-d3	C16 H9 [2]H3 F N3 O3	316.108	5.091	317.115	Invalid mass	No results	No results					500338	525757	213197	432141	158888	363153	498916	377951	709882	148365	258875	588949	339485	263439	423642	322175	247594	336042	255866	265248	618286	288059	391782	4.29482e+06	176206	348214	332708	267549	1.60659e+06	2.13046e+06	303545	1.19279e+06	243891	2.29744e+06	435446	515255	1.36592e+06
Com_21120_neg	UDP	C9 H14 N2 O12 P2	404.004	3.611	402.997	No results	No results	Full match	Nucleosides, nucleotides, and analogues	Pyrimidine nucleotides	Pyrimidine nucleotide sugars	Pyrimidine nucleotide sugars	207901	19788.4	33823	14947	10550	168667	18433.4	12809	471962	13571.2	153373	23519.1	18451.4	495135	16307	555358	140666	11684.1	19817.3	10615	13894.3	21160.9	12788.8	152331	400619	51976.2	14358.6	9713.54	124282	220377	12443.7	112000	11669.2	133521	25318	234513	16920.4
Com_2116_pos	2-(acetylamino)-3-[4-(acetylamino)phenyl]acrylic acid	C13 H14 N2 O4	262.097	5.413	263.104	Full match	No results	No results					1.42252e+08	3.27752e+08	1.05905e+08	1.24881e+09	6.14844e+07	2.00487e+08	1.27694e+08	2.409e+08	1.79098e+08	8.51511e+07	6.58853e+07	1.58932e+08	1.66182e+08	1.57585e+08	2.80457e+08	4.17194e+08	6.54823e+07	3.87544e+08	5.80583e+07	4.5206e+07	1.83884e+08	1.66948e+08	7.86387e+07	2.178e+08	1.22844e+08	4.31954e+08	4.56015e+07	5.1942e+07	2.66816e+08	2.1118e+08	2.34718e+07	3.93587e+08	5.62302e+06	9.99824e+08	1.31992e+08	1.89762e+09	1.2929e+09
Com_21173_pos	D-Glucarate	C6 H10 O8	210.038	11.465	211.045	No results	No results	Full match	Organic oxygen compounds	Organooxygen compounds	Carbohydrates and carbohydrate conjugates	Glucuronic acid derivatives	3.3332e+07	1.70355e+07	1.738e+07	2.14971e+07	1.89343e+07	1.80607e+07	2.94188e+07	2.41657e+07	2.88253e+07	1.57411e+07	2.70803e+07	2.41612e+07	1.99815e+07	1.91416e+07	1.9215e+07	1.83688e+07	4.27412e+07	1.97192e+07	2.20678e+07	1.67105e+07	1.97631e+07	3.40706e+07	1.61214e+07	2.91126e+07	2.04328e+07	1.8388e+07	1.73e+07	1.69097e+07	2.29911e+07	1.65608e+07	1.91535e+07	2.15173e+07	1.65319e+07	2.69029e+07	8.89069e+06	2.2704e+07	2.1856e+07
Com_2117_pos	2-oxopiperidine-3-carbohydrazide	C6 H11 N3 O2	157.086	2.21	158.093	Full match	No results	No results					1.10487e+08	2.94015e+07	2.43519e+07	4.02122e+07	1.12753e+07	5.32624e+07	5.8369e+07	3.81977e+08	2.37451e+08	1.38158e+07	1.28854e+07	1.3715e+08	1.92074e+07	2.33808e+07	2.71723e+07	4.62244e+07	5.66194e+07	1.21083e+07	4.37488e+08	9.43483e+06	4.65418e+07	1.34017e+07	1.32011e+07	1.99501e+07	1.86736e+08	1.2531e+08	2.53102e+07	2.60508e+07	2.68838e+08	4.45778e+07	3.68307e+07	1.31419e+08	1.06408e+07	7.00023e+07	6.19671e+07	7.18953e+07	9.8909e+07
Com_2121_pos	2-Naphthol	C10 H8 O	144.058	5.697	145.065	No results	No results	Full match	Benzenoids	Naphthalenes	Naphthols and derivatives	Naphthols and derivatives	3.06074e+07	2.12359e+07	1.86722e+07	7.20342e+06	9.52238e+06	5.30576e+07	7.64704e+07	1.36223e+07	5.81866e+07	2.52068e+06	1.51147e+07	1.25772e+07	3.94922e+07	1.78898e+07	6.6522e+07	3.91489e+07	1.10215e+07	1.71608e+07	7.86684e+07	5.04708e+06	2.56991e+07	1.23399e+07	2.66344e+07	3.75453e+07	5.01675e+07	2.24492e+07	2.18722e+07	1.74308e+07	1.66461e+07	1.16189e+07	2.45942e+07	2.00642e+07	3.73977e+07	3.13347e+07	9.86462e+06	3.16746e+07	2.45096e+07
Com_21225_pos	8-(1,2-dihydroxy-3-methylbut-3-en-1-yl)-7-methoxy-2H-chromen-2-one	C15 H16 O5	276.099	6.744	277.106	Full match	No results	No results					3.88569e+06	2.59382e+06	2.02266e+06	603710	1.36591e+06	3.3862e+06	1.31317e+06	1.60676e+06	343891	458475	8.09039e+06	280053	716677	2.7932e+06	2.45005e+06	258154	743566	687237	3.63635e+06	1.04961e+06	230064	142957	2.34578e+06	1.22735e+06	1.27211e+07	791491	324835	1.79454e+06	424172	1.06943e+06	1.64596e+06	213409	782936	2.31584e+06	1.10495e+06	1.13793e+06	355113
Com_21232_pos	1-(3-phenylpropanoyl)-4-piperidinecarboxylic acid	C15 H19 N O3	261.138	5.179	262.145	Full match	No results	No results					1.30838e+06	751142	657418	449405	176221	364063	336525	355285	1.14841e+06	158512	245541	638935	394230	407516	2.92716e+06	609973	2.76127e+07	154009	381808	269039	383403	278502	313783	328834	291903	341164	840756	382760	634410	456610	367241	586372	1.52295e+06	2.94956e+06	321869	5.77766e+06	598485
Com_21243_pos	(1E)-5-hydroxy-1,7-diphenylhept-1-en-3-one	C19 H20 O2	302.124	1.385	303.131	Invalid mass	No results	No results					4.17776e+07	2.67539e+07	7.42538e+06	4.24902e+06	4.20107e+06	2.54901e+07	1.25993e+07	2.78706e+06	1.10956e+07	6.75569e+06	8.62933e+06	5.99219e+06	4.92136e+06	8.11859e+06	6.86636e+06	3.35711e+07	2.50501e+06	1.24105e+06	9.99513e+06	1.59201e+06	1.09672e+07	6.32722e+06	3.03558e+06	2.74345e+07	2.43266e+06	6.37605e+06	3.79544e+07	2.6839e+06	1.48796e+07	1.91662e+07	3.04216e+06	3.25006e+06	5.61459e+06	1.33472e+07	3.30747e+06	3.50765e+06	6.12045e+06
Com_21264_pos	3,5-dimethyl-1-phenyl-1,5-dihydro-4H-pyrazolo[4,3-c]quinolin-4-one	C18 H15 N3 O	289.117	1.93	290.124	Invalid mass	No results	No results					2.71142e+07	2.61901e+07	1.11933e+07	1.10612e+07	3.51079e+06	1.95427e+07	1.40364e+07	3.5868e+06	1.91708e+07	1.37631e+06	8.20659e+06	1.31244e+07	1.68055e+07	1.89348e+07	2.76652e+06	1.58046e+07	3.42082e+06	2.66974e+06	3.57612e+06	1.41909e+06	1.93605e+07	1.62002e+07	1.48201e+07	1.85016e+07	5.65276e+07	5.96593e+06	1.94631e+07	3.40539e+06	1.60784e+07	7.96055e+06	3.78308e+06	2.65047e+07	7.86843e+06	1.79302e+07	2.53998e+06	3.18282e+06	9.05424e+06
Com_21272_neg	LPG 16:0	C22 H45 O9 P	484.283	11.092	483.276	No results	Invalid mass	No results	Lipids and lipid-like molecules	Glycerophospholipids	Glycerophosphoglycerols	Phosphatidylglycerols	100605	101874	75730.6	56368.1	84827.5	3.41752e+06	80266.3	62203.2	93362.8	78077.7	4.68934e+06	66069.7	88180.7	92114.2	175587	4.79228e+06	75831.5	56018.6	82402.3	71979.8	109667	91041.1	75976.8	87172.8	308140	107799	106737	94091.6	63135.8	76284.6	71390.7	74852.3	110872	64957.1	124205	63487	68059
Com_212_pos	4-(dimethylamino)-1,1-diphenylbut-3-en-2-one	C18 H19 N O	265.147	6.377	266.155	Full match	No results	No results					57.5882	49.4549	45.4809	48.8135	60.6046	100.398	38.1117	49.5658	39.1903	65.9165	30.867	65.6396	37.4698	69.4273	52.323	48.471	28.5533	51.5423	39.4286	110.111	133.005	35.6804	39.7164	39.645	54.7768	27.9668	53.1051	52.7042	51.5196	44.2356	42.9709	35.1268	54.0676	37.681	20.1986	32.3732	33.9585
Com_21327_neg	L-Threonic acid Calcium Salt	C8 H14 Ca O10	310.02	5.027	309.013	No results	No results	Full match	Organic oxygen compounds	Organooxygen compounds	Carbohydrates and carbohydrate conjugates	Sugar acids and derivatives	892474	848615	462316	727812	506757	562480	828615	5.43608e+06	4.81165e+06	308717	505950	3.76735e+06	867823	4.42426e+06	1.37723e+06	1.08972e+06	1.45733e+06	192103	571245	164421	873565	593468	300583	814586	273217	545384	636951	544218	1.34505e+06	658196	695192	933636	742472	3.24134e+06	581051	774074	1.29433e+06
Com_2133_pos	Styrene	C8 H8	104.063	5.434	231.114	No results	No results	Full match	Benzenoids	Benzene and substituted derivatives	Styrenes	Styrenes	1.54974e+07	9.41606e+07	1.03981e+07	3.95403e+07	1.61453e+08	3.92689e+07	2.27015e+08	2.09844e+08	4.34002e+07	1.04599e+07	1.39786e+07	1.09934e+08	7.1321e+07	1.66375e+08	5.80036e+07	2.00042e+08	2.30618e+07	1.26319e+07	3.18796e+07	3.12808e+06	1.38211e+08	2.25453e+07	3.38843e+06	5.41165e+08	1.0824e+07	5.39892e+07	3.47823e+07	2.07331e+07	1.80035e+08	1.01787e+08	2.80662e+07	1.12008e+08	2.28358e+07	1.29894e+08	4.7038e+07	7.37787e+07	7.70911e+07
Com_2146_pos	Urocanic acid	C6 H6 N2 O2	138.044	1.452	139.051	Invalid mass	Invalid mass	No results	Organoheterocyclic compounds	Azoles	Imidazoles	Imidazolyl carboxylic acids and derivatives	6.34207e+08	5.67359e+08	2.53743e+08	2.44505e+08	1.52059e+08	2.69789e+08	2.54071e+08	5.65653e+07	2.74072e+08	4.64023e+07	2.96503e+08	2.24947e+08	3.46696e+08	7.89109e+08	7.81267e+08	4.74789e+08	1.28072e+08	8.35373e+07	1.4899e+08	7.48358e+07	3.94789e+08	2.85393e+08	4.08797e+08	2.97279e+08	4.42652e+07	1.05486e+08	5.72725e+08	3.63655e+08	1.1926e+08	2.07481e+08	2.49131e+08	1.96564e+08	3.00322e+08	2.70425e+08	4.66618e+07	1.02158e+08	1.71215e+08
Com_21473_pos	5-oxo-1-[4-(trifluoromethyl)benzyl]pyrrolidine-3-carboxylic acid	C13 H12 F3 N O3	287.078	5.914	288.085	Full match	No results	No results					2.64989e+06	2.07119e+06	778517	1.3209e+06	599331	2.58203e+06	1.50512e+06	1.07931e+06	2.5841e+06	365195	830910	4.30861e+06	1.40455e+06	1.63907e+06	2.18953e+06	3.89969e+06	631481	751965	1.35452e+06	268303	1.33435e+06	765922	917457	1.8416e+06	2.80165e+07	3.50346e+06	753258	5.1946e+06	2.06532e+06	1.25999e+06	612317	1.05788e+06	796056	2.11014e+06	2.04843e+06	2.87358e+06	2.44134e+06
Com_2150_neg	6-Sialyllactose	C23 H39 N O19	633.213	1.35	632.206	No results	No results	Full match	Organic oxygen compounds	Organooxygen compounds	Carbohydrates and carbohydrate conjugates	N-acylneuraminic acids	6.87802e+08	2.11368e+08	2.69815e+08	2.05387e+08	8.15345e+07	1.08138e+09	3.22818e+08	9.84671e+07	4.46739e+08	2.76793e+08	1.00483e+08	2.26456e+08	3.9902e+08	7.02593e+08	5.55419e+08	4.88087e+08	1.73564e+08	1.79677e+08	8.37112e+07	7.72078e+07	2.81809e+08	5.15793e+08	1.17684e+09	1.70607e+08	2.81187e+08	3.58444e+08	4.16432e+08	8.46802e+07	8.8376e+08	6.43662e+08	1.42449e+08	4.22505e+08	2.61154e+08	2.69277e+08	1.04451e+08	1.01907e+08	1.86825e+08
Com_21530_pos	Phe-Pro	C14 H18 N2 O3	262.133	5.876	263.14	No results	No results	Full match	Organic acids and derivatives	Carboxylic acids and derivatives	Amino acids, peptides, and analogues	Dipeptides	1.23848e+07	1.10763e+07	2.5265e+06	1.19118e+07	3.47098e+06	8.97043e+06	1.16685e+07	3.78301e+06	1.44943e+07	1.7065e+06	3.2385e+06	1.26992e+07	8.62422e+06	6.19939e+06	6.90133e+06	1.37836e+07	2.63252e+06	2.99318e+06	4.18325e+06	1.19863e+06	5.20773e+06	2.51045e+06	3.10213e+06	9.61356e+06	7.46695e+06	1.08014e+07	3.48902e+06	2.54351e+06	2.99558e+06	6.11696e+06	2.2709e+06	4.47956e+06	2.66358e+06	9.47056e+06	7.60453e+06	1.02748e+07	8.89649e+06
Com_21562_pos	Psilocybin	C12 H17 N2 O4 P	284.095	1.435	285.103	Invalid mass	No results	No results	Organoheterocyclic compounds	Indoles and derivatives	Tryptamines and derivatives	Tryptamines and derivatives	220805	159094	151650	95925.1	245533	131621	155045	63748.3	351980	287969	148835	98681.2	133861	165577	150673	134094	128418	40172.7	64699.7	640041	193103	138543	100953	119670	57072.5	246109	158507	63308.5	208375	78755.3	74437.2	99200.2	111923	90538.6	76223	89700.9	434304
Com_2158_pos	3-benzyl-1-butyl-4-hydroxy-1,2-dihydroquinolin-2-one	C20 H21 N O2	156.057	5.775	157.065	Invalid mass	No results	No results					3.28413e+08	1.20085e+07	3.99505e+06	3.45862e+06	1.54699e+06	1.30027e+07	7.57842e+06	6.30201e+06	1.11245e+07	2.51874e+06	3.85742e+06	3.06725e+06	6.14709e+06	7.51764e+06	5.85981e+06	1.27882e+07	5.06543e+06	4.28895e+06	7.25693e+06	2.53457e+06	7.06685e+06	4.31247e+06	4.3416e+06	1.61772e+07	6.76101e+06	5.25799e+06	5.04319e+06	4.31951e+06	1.43449e+07	4.09526e+06	4.57237e+06	8.0096e+06	4.08044e+06	6.59906e+06	8.21741e+06	1.4474e+07	4.71312e+06
Com_21619_pos	Rhein	C15 H8 O6	284.034	5.795	285.041	Invalid mass	No results	No results	Benzenoids	Anthracenes	Anthracenecarboxylic acids and derivatives	Anthracenecarboxylic acids	5.6307e+06	5.03577e+06	1.15753e+06	5.41567e+06	1.57806e+06	4.07839e+06	5.30504e+06	1.79525e+06	6.58969e+06	775844	1.51053e+06	5.73643e+06	3.92096e+06	2.81852e+06	2.37192e+06	2.48703e+07	9.78316e+06	1.36084e+06	1.53657e+06	544957	2.38551e+06	1.14137e+06	1.58495e+06	4.37076e+06	3.39482e+06	3.61245e+06	1.58627e+06	1.20818e+06	4.77085e+06	2.78105e+06	1.03245e+06	2.03662e+06	1.14662e+06	4.30575e+06	3.45752e+06	4.67138e+06	4.04476e+06
Com_2162_pos	Nicotinic acid	C6 H5 N O2	123.033	5.102	124.04	Full match	No results	Full match	Organoheterocyclic compounds	Pyridines and derivatives	Pyridinecarboxylic acids and derivatives	Pyridinecarboxylic acids	5.02544e+07	8.48399e+07	6.53811e+07	5.42715e+07	5.55387e+07	7.14964e+07	7.20214e+07	6.85966e+07	1.15012e+08	5.0203e+07	6.1392e+07	8.71652e+07	7.48223e+07	7.31821e+07	6.9359e+07	8.06848e+07	5.56883e+07	5.50185e+07	5.83346e+07	4.9663e+07	7.22507e+07	6.6982e+07	6.11155e+07	7.81947e+07	5.91438e+07	7.20568e+07	8.01063e+07	5.95927e+07	8.32247e+07	9.21812e+07	6.42949e+07	7.8922e+07	5.4071e+07	8.5353e+07	6.0323e+07	6.90926e+07	8.008e+07
Com_21637_pos	Kanamycin	C18 H36 N4 O11	506.219	6.303	507.226	Invalid mass	No results	No results	Organic oxygen compounds	Organooxygen compounds	Carbohydrates and carbohydrate conjugates	4,6-disubstituted 2-deoxystreptamines	191328	715636	78750.7	125622	27284.1	561678	434283	82249	399328	67016.7	61321.2	115467	486243	89627	99224.1	627619	45791.8	73877.8	69756.6	15449.2	894963	71371.5	87115.3	3.79931e+06	340265	1.41401e+06	218019	231028	126579	62131.1	138889	197045	44068.6	535054	204747	142338	951020
Com_21673_neg	IDP	C10 H14 N4 O11 P2	428.012	6.371	427.004	No results	No results	Full match	Nucleosides, nucleotides, and analogues	Purine nucleotides	Purine ribonucleotides	Purine ribonucleoside diphosphates	2.76997e+07	3.15635e+07	3.45575e+07	3.67904e+07	3.47505e+07	3.46672e+07	3.45515e+07	3.6581e+07	3.1558e+07	3.48339e+07	3.28222e+07	3.82804e+07	3.61044e+07	3.42215e+07	2.21891e+07	3.60377e+07	3.70826e+07	4.87791e+07	3.47802e+07	3.35536e+07	3.56642e+07	3.38455e+07	3.45826e+07	3.67392e+07	3.56626e+07	3.12956e+07	3.53238e+07	5.03764e+07	3.5811e+07	2.99014e+07	2.27001e+07	3.51873e+07	3.44132e+07	1.07998e+07	3.85627e+07	3.20164e+07	3.89483e+07
Com_21710_pos	8-Aminooctanoic acid	C8 H17 N O2	159.126	5.067	357.214	No results	No results	Full match	Organic acids and derivatives	Carboxylic acids and derivatives	Amino acids, peptides, and analogues	Alpha amino acids and derivatives	825308	868636	442412	1.41669e+06	67674.6	564552	558937	445528	3.0998e+06	207567	283680	1.37997e+07	677753	330321	503195	395838	1.18882e+06	158523	1.77845e+06	33996.1	752334	970254	328458	957058	536694	1.36906e+06	1.22068e+06	461684	9.421e+06	4.71952e+06	1.18881e+06	6.88736e+06	94354.2	6.27961e+06	649989	1.2484e+06	2.7226e+06
Com_2171_neg	Pseudouridine	C9 H12 N2 O6	244.07	1.71	243.063	Full match	Full match	Full match	Nucleosides, nucleotides, and analogues	Nucleoside and nucleotide analogues	Not available	Nucleoside and nucleotide analogues	1.04166e+08	5.78307e+07	2.95856e+07	4.62122e+08	1.25945e+07	3.9902e+07	3.07453e+07	2.46193e+08	8.5079e+08	2.13033e+07	2.13339e+07	5.84767e+08	5.60316e+07	5.47902e+07	7.43757e+07	5.19426e+07	2.5996e+08	1.3991e+08	3.45679e+08	8.28358e+06	5.80256e+07	4.74289e+07	3.73753e+07	4.82873e+07	1.9033e+08	4.56515e+08	5.06595e+07	2.84486e+08	5.96444e+08	2.85285e+08	3.06456e+08	8.83334e+08	3.22389e+07	9.69432e+08	2.54337e+08	3.48459e+08	4.76565e+08
Com_21720_neg	12-Epileukotriene B4	C20 H32 O4	372.201	7.13	371.194	Invalid mass	No results	No results	Lipids and lipid-like molecules	Fatty Acyls	Eicosanoids	Leukotrienes	3.57435e+06	721075	1.46113e+06	677718	62768.8	907855	1.33019e+06	109992	2.65973e+06	301193	19451.1	1.67659e+07	1.07314e+06	1.08548e+06	619070	85307.2	157575	47959.6	468491	94650.1	391110	124147	1.65237e+06	1.50285e+06	74966.6	834347	1.52988e+06	879879	5.07558e+06	767262	958125	1.9484e+06	1.26387e+06	1.46899e+06	603302	748172	3.38659e+06
Com_21723_pos	2-[4-(2,4-dimethylphenyl)-1,3-thiazol-2-yl]pyrazine	C15 H13 N3 S	267.084	1.353	268.091	Full match	No results	No results					3.03267e+06	3.58364e+06	3.37096e+06	6.52848e+06	2.2194e+06	3.00004e+06	2.18418e+06	3.70406e+06	3.33798e+06	1.18309e+06	1.52785e+06	1.94306e+06	3.08363e+06	2.77985e+06	3.33947e+06	3.66299e+06	843368	1.62926e+06	2.81968e+06	775867	7.43861e+06	2.42682e+06	2.62472e+06	2.28017e+06	4.05078e+06	2.32463e+06	2.46166e+06	3.58896e+06	4.52341e+06	1.28985e+06	2.75117e+06	7.88644e+06	1.76383e+06	7.81331e+06	3.57206e+06	5.79263e+06	5.29573e+06
Com_21727_pos	4-(morpholinocarbothioyl)benzonitrile	C12 H12 N2 O S	232.068	5.645	233.075	Full match	No results	No results					2.29825e+06	6.27153e+06	1.32721e+06	5.33888e+06	698914	1.28483e+06	2.67942e+06	3.15899e+06	1.25698e+06	457216	4.37161e+07	3.60607e+06	1.16278e+06	5.81444e+06	1.58321e+06	2.35855e+06	769402	1.14239e+06	1.43535e+06	213625	1.38541e+06	606009	1.08188e+06	1.18423e+06	642695	2.24151e+06	4.04916e+06	621853	2.78436e+06	664315	665110	9.9268e+06	737004	4.2822e+06	802155	2.27876e+06	1.92541e+06
Com_21756_neg	Epigallocatechin gallate	C22 H18 O11	458.091	5.338	457.083	Invalid mass	No results	No results	Phenylpropanoids and polyketides	Flavonoids	Flavans	Catechin gallates	2.18634e+07	2.39804e+06	1.4786e+06	3.8887e+06	2.90091e+06	3.41225e+06	5.37341e+06	2.04861e+06	6.70302e+06	3.0825e+06	3.68578e+06	6.09523e+06	4.91959e+06	1.5875e+06	4.03159e+06	5.26013e+06	4.01176e+06	832215	4.87134e+06	1.38182e+06	4.03701e+06	3.25949e+06	1.49913e+06	3.50595e+06	3.52127e+06	2.42829e+06	3.43525e+06	3.63815e+06	2.44456e+06	2.83541e+06	5.37753e+06	5.09009e+06	4.18508e+06	5.92063e+06	2.76436e+06	4.23889e+06	5.2516e+06
Com_21775_pos	Vindoline	C25 H32 N2 O6	456.231	5.568	457.239	Invalid mass	No results	No results	Alkaloids and derivatives	Plumeran-type alkaloids	Not available	Plumeran-type alkaloids	1.75841e+06	6.36186e+06	548749	2.6348e+06	338003	952014	909486	3.6828e+06	1.74944e+06	318963	432231	1.14968e+07	836903	822760	2.05289e+06	1.58661e+06	335601	5.50464e+06	898346	393503	2.24878e+06	3.47901e+06	849635	738994	8.18444e+06	2.82701e+06	799734	545134	961216	689045	538518	3.15194e+06	562394	1.15051e+06	535816	869961	1.06783e+06
Com_21789_neg	N-{6-[(7-chloro-4-quinazolinyl)oxy]-3-pyridinyl}-4-methoxybenzamide	C21 H15 Cl N4 O3	406.09	5.276	405.082	Invalid mass	No results	No results					2.71537e+06	9.85419e+06	2.35714e+07	616326	650621	1.31724e+06	2.49684e+06	608018	1.38363e+06	998468	8.55759e+06	867074	2.50322e+06	932204	1.6226e+06	1.286e+06	462876	289573	865291	681984	1.34743e+06	3.62748e+06	425773	2.02868e+06	780898	659870	1.12432e+06	623236	1.06266e+06	807883	559124	2.19271e+06	1.7873e+06	869073	1.0333e+06	1.73873e+06	1.53967e+06
[truncated: 1,433 more rows]
[truncated: 68 more columns]
